# Supplementary material for: Whole metagenome sequencing and 16S rRNA gene amplicon analyses reveal the complex microbiome responsible for the success of enhanced in-situ reductive dechlorination (ERD) of a tetrachloroethene-contaminated Superfund site
Source: PLoS One. 2025 Feb 14;20(2):e0306503. doi: 10.1371/journal.pone.0306503 (PMC11828348; doi:10.1371/journal.pone.0306503)
Supplement: S2 File — Raw and derived data in.xls format. S2.0 Read Me tab contains abbreviations and explanations for the other three tabs. S2.1 WMS-U Master Strain, S2.2 16S Master Genus, S2.3 WMS-U + 16S by Genus. (XLSX) [file pone.0306503.s002.xlsx]

## Sheet: S2.0 Read Me
sp.	indicates uncertainty regarding species - may refer to a group of species
	Blank cells in read columes no reads
GOLD	Genomes online Database
_#	indicates replicate number, SAE3 - 11 replicates for each time point, HSE6-04 - 6 replicates, HSE6-23 - 4 replicates
Tab Name	Description	# Rows	# Columns	Column Header	Column Description
S2.1. WMS U Master Strain	Prokaryotic single reads annotated by strain	10280	27	Domain	Lineage: Bacteria or Archaea
				Phylum	Pre-2021 phylum designation
				Phylum New	Indicates current accepted designation
				Class	Class-Level Lineage
				Order	Order-Level Lineage
				Family	Familiy-Level Lineage
				Genus	Genus Designation
				Species	Genus + Species
				Genome	Reference Genome in GOLD
				Reads SAE3-00	Raw # Reads from Source Area at Baseline; 1 month pre-remedy application - June, 2007
				Reads SAE3-04	Raw # Reads from Source Area 4 months after remedy application - Nov. 2007
				Reads HSE6-04	Raw # Reads from Hot Spot 4 months after remedy application - Nov. 2007
				Reads SAE3-23	Raw # Reads from Source Area 23 months after remedy application - June 2009
				Reads HSE6-23	Raw # Reads from Hot Spot 23 months after remedy application - June 2009
				Reads SAE3-39	Raw # Reads from Source Area 39 months after remedy application - Oct 2010
				nReads SAE3-00	Reads normalized to baseline (#/1.35)
				nReads SAE3-04	Reads normalized to baseline (#/1.35)
				nReads HSE6-04	Reads normalized to baseline (#/1.35)
				nReads SAE3-23	Reads normalized to baseline (#/1.35)
				nReads HSE6-23	Reads normalized to baseline (#/1.35)
				nReads SAE3-39	Reads normalized to baseline (#/1.35)
				nRPM SAE3-00	nReads standardized to Reads Per Million ((#/column sum) x 10^6)
				nRPM SAE3-04	nReads standardized to Reads Per Million ((#/column sum) x 10^6)
				nRPM HSE6-04	nReads standardized to Reads Per Million ((#/column sum) x 10^6)
				nRPM SAE3-23	nReads standardized to Reads Per Million ((#/column sum) x 10^6)
				nRPM HSE6-23	nReads standardized to Reads Per Million ((#/column sum) x 10^6)
				nRPM SAE3-39	nReads standardized to Reads Per Million ((#/column sum) x 10^6)
xls2.16S Master Genus	95% Confidence Level 16S reads by genus	241	61	Domain	Lineage: Bacteria or Archaea
				Phylum	Pre-2021 phylum designation
				Phylum New	Indicates current accepted designation
				Class	Class-Level Lineage
				Order	Order-Level Lineage
				Family	Familiy-Level Lineage
				Genus	Genus Designation
				SAE3-00_1-SAE3_11	16S replicates, # reads, from Source Area at Baseline; 1 month pre-remedy application - June, 2007
				SAE3-04_1 - SAE3-04_11	16S replicates, # reads from Source Area 4 months after remedy application - Nov. 2007
				HSE6-04_1- HSE6-04_6	16S replicates, # reads from Hot Spot 4 months after remedy application - Nov. 2007
				SAE3-23_1-SAE-23_11	16S replicates, # reads from Source Area 23 months after remedy application - June 2009
				HSE6-23_1- HSE6-23_4	Raw # Reads, # readsfrom Hot Spot 23 months after remedy application - June 2009
				SAE3-39_1 - SAE3-39_11	Raw # Reads, # reads from Source Area 39 months after remedy application - Oct 2010
				nReads SAE3-00_1- SAE3-00_11	Normalized reads for each replicate (#/1.35)
				nReads SAE3-04_1-SAE3-04_11	Normalized reads for each replicate (#/1.35)
				nReads HSE 04_ 1-HSE 04_ 6	Normalized reads for each replicate (#/1.35)
				nReads SAE3-23_1-SAE3-23_11	Normalized reads for each replicate (#/1.35)
				nReads HSE6-23_1-HSE6-23_11	Normalized reads for each replicate (#/1.35)
				nReads SAE3-39_1-SAE3-39_11	Normalized reads for each replicate (#/1.35)
				16S Mean nRPM SAE3-00	Mean of normalized RPM for Baseline
				16S Mean nRPM SAE3-04	Mean of normalized RPM at 4 months
				16S Mean nRPM HSE6-04	Mean of normalized RPM at 4 months
				16S Mean nRPM SAE3-23	Mean of normalized RPM at 23 months
				16S Mean nRPM HSE6-23	Mean of normalized RPM at 23 months
				16S Mean nRPM SAE3-39	Mean of normalized RPM at 39 months
				nRPM SAE3-00_1-SAE3-00_11	nRPM for each replicate
				nRPM SAE3-04_1-SAE3-04_11	nRPM for each replicate
				nRPM HSE3-23_1-HSE3-23_6	nRPM for each replicate
				nRPM SAE3-23_1-SAE3-23_11	nRPM for each replicate
				nRPM HSE3-23_1-HSE3-23_4	nRPM for each replicate
				nRPM SAE3-39_1-SAE3-39_11	nRPM for each replicate
xls2.3 WMS-U + 16S by Genus	WMS U nRPM tabulated on genus and joined with 16S nRPM	1514	67	Genus	Genus Designation
				WMS (nRPM SAE3-00)	WMS RPM
				WMS (nRPM SAE3-04)	WMS RPM
				WMS (nRPM HSE6-04)	WMS RPM
				WMS (nRPM SAE3-23)	WMS RPM
				WMS (nRPM HSE6-23)	WMS RPM
				WMS (nRPM SAE3-39)	WMS RPM
				16S Mean nRPM SAE3-0	Mean of 16S replicates
				16S Mean nRPM SAE3-4	Mean of 16S replicates
				16S Mean nRPM HSE6-4	Mean of 16S replicates
				16S Mean nRPM SAE3-23	Mean of 16S replicates
				16S Mean nRPM HSE6-23	Mean of 16S replicates
				16S Mean nRPM SAE3-39	Mean of 16S replicates
				nRPM SAE3-00_1-nRPM SAE3-00_11	nRPM for each 16S replicate
				nRPM SAE3-4_1 - nRPM SAE3-4_11	nRPM for each 16S replicate
				nRPM HSE6-4_1 - nRPM HSE6-4_6	nRPM for each 16S replicate
				nRPM SAE3-23_1 nRPM SAE3-23_11	nRPM for each 16S replicate
				nRPM HSE6-23_1 - nRPM HSE6-23_4	nRPM for each 16S replicate
				nRPM SAE3-39_1 - nRPM SAE3-39_11	nRPM for each 16S replicate

## Sheet: S2.1 WMS-U Master Strain
Kingdom	Phylum	Phylum New	Class	Order	Family	Genus	Species	Strain (REF) of NRAP_Strain_Join	Reads SAE3-00	Reads SAE3-04	Reads HSE6-04	Reads SAE3-23	Reads_HSE6-23	Reads SAE3-39	nReads SAE3-00	nReads SAE3-04	nReads HSE6-04	nReads SAE3-23	nReads HSE6-23	nReads SAE3-39	nRPM SAE3-00	nRPM SAE3-04	nRPM HSE6-04	nRPM SAE3-23	nRPM HSE6-23	nRPM SAE3-39
Archaea	Candidatus Aigarchaeota	Candidatus Aigarchaeota	Aigarchaeota, not assigned to class	Aigarchaeota, not assigned to order	Aigarchaeota, not assigned to family	Aigarchaeota archaeon	Aigarchaeota archaeon	Aigarchaeota archaeon JGI 0000001-A7 (contamination screened) (GBS-A_001_112)	4						4						23.1163
Archaea	Candidatus Aigarchaeota	Candidatus Aigarchaeota	Aigarchaeota, not assigned to class	Aigarchaeota, not assigned to order	Aigarchaeota, not assigned to family	Aigarchaeota archaeon	Aigarchaeota archaeon	Aigarchaeota archaeon JGI 0000106-J15 (contamination screened) (GBS-C_001_288)	15						15						86.6862
Archaea	Candidatus Aigarchaeota	Candidatus Aigarchaeota	Aigarchaeota, not assigned to class	Aigarchaeota, not assigned to order	Aigarchaeota, not assigned to family	Aigarchaeota archaeon	Aigarchaeota archaeon	Aigarchaeota archaeon SCGC AAA471-E16 (contamination screened) (GBS-N_001_11)	5						5						28.8954
Archaea	Candidatus Aigarchaeota	Candidatus Aigarchaeota	Aigarchaeota, not assigned to class	Aigarchaeota, not assigned to order	Aigarchaeota, not assigned to family	Aigarchaeota archaeon	Aigarchaeota archaeon	Aigarchaeota archaeon SCGC AAA471-F17 (contamination screened) (GBS-N_001_13)	2						2						11.5582
Archaea	Candidatus Aigarchaeota	Candidatus Aigarchaeota	Aigarchaeota, not assigned to class	Aigarchaeota, not assigned to order	Aigarchaeota, not assigned to family	Aigarchaeota archaeon	Aigarchaeota archaeon	Aigarchaeota archaeon SCGC AAA471-G05 (contamination screened) (GBS-N_001_14)	2						2						11.5582
Archaea	Candidatus Geoarchaeota	Candidatus Geoarchaeota	Candidatus Geoarchaeota, not assigned to class	Candidatus Geoarchaeota, not assigned to order	Candidatus Geoarchaeota, not assigned to family	Geoarchaeota	Geoarchaeota archaeon	Geoarchaeota archaeon OSPB-1 (8 best scaffolds)		191	253	587	983	999		16.0639	3.38824	21.9603	8.17192	47.5036		76.064	85.5124	175.455	190.673	222.69
Archaea	Korarchaeota	Candidatus Korarchaeota	Candidatus Korarchaeum, not assigned to class	Candidatus Korarchaeum, not assigned to order	Candidatus Korarchaeum, not assigned to family	Candidatus Korarchaeum	Candidatus Korarchaeum cryptofilum	Candidatus Korarchaeum cryptofilum OPF8		229	273	787	1208	1376		19.2599	3.65609	29.4426	10.0424	65.4303		91.1972	92.2723	235.236	234.317	306.728
Archaea	Candidatus Thermoplasmatota	Candidatus Thermoplasmatota	Candidatus Poseidoniia	Candidatus Poseidoniales	Candidatus Poseidoniaceae	uncultured marine group	uncultured marine group II	uncultured marine group II euryarchaeote	10	93	74	273	529	459	10	7.8217	0.991027	10.2132	4.39771	21.826	57.7908	37.0364	25.0115	81.6001	102.611	102.317
Archaea	Methanobacteriota	Euryarchaeota	Archaeoglobi	Archaeoglobales	Archaeoglobaceae	Archaeoglobus	Archaeoglobus fulgidus	Archaeoglobus fulgidus 7324, DSM 8774	10						10						57.7908
Archaea	Methanobacteriota	Euryarchaeota	Archaeoglobi	Archaeoglobales	Archaeoglobaceae	Archaeoglobus	Archaeoglobus fulgidus	Archaeoglobus fulgidus VC-16, DSM 4304	9	487	440	1447	2091	2610	9	40.9588	5.89259	54.1339	17.383	124.108	52.0117	193.943	148.717	432.511	405.593	581.802
Archaea	Methanobacteriota	Euryarchaeota	Archaeoglobi	Archaeoglobales	Archaeoglobaceae	Archaeoglobus	Archaeoglobus profundus	Archaeoglobus profundus Av18, DSM 5631		261	285	1093	1512	1858		21.9512	3.81679	40.8904	12.5696	88.35		103.941	96.3282	326.699	293.284	414.172
Archaea	Methanobacteriota	Euryarchaeota	Archaeoglobi	Archaeoglobales	Archaeoglobaceae	Archaeoglobus	Archaeoglobus sulfaticallidus	Archaeoglobus sulfaticallidus PM70-1, DSM 19444 (Asulf_version1)	22						22						127.14
Archaea	Methanobacteriota	Euryarchaeota	Archaeoglobi	Archaeoglobales	Archaeoglobaceae	Archaeoglobus	Archaeoglobus veneficus	Archaeoglobus veneficus SNP6, DSM 11195	17	525	562	1438	2012	2682	17	44.1548	7.52645	53.7972	16.7262	127.532	98.2443	209.077	189.952	429.82	390.27	597.852
Archaea	Methanobacteriota	Euryarchaeota	Archaeoglobi	Archaeoglobales	Archaeoglobaceae	Ferroglobus	Ferroglobus placidus	Ferroglobus placidus AEDII12DO, DSM 10642	25	456	655	1539	2490	3081	25	38.3516	8.77193	57.5758	20.7	146.505	144.477	181.598	221.386	460.01	482.988	686.794
Archaea	Methanobacteriota	Euryarchaeota	Halobacteria	Halobacteriales	Haloarculaceae	Halosimplex	Halosimplex carlsbadense	Halosimplex carlsbadense 2-9-1	3						3						17.3372
Archaea	Methanobacteriota	Euryarchaeota	Halobacteria	Halobacteriales	Halobacteriaceae	uncultured archaeon	uncultured archaeon sp.	uncultured archaeon sp. J07HX5		33	25	63	91	103		2.77544	0.334806	2.3569	0.756505	4.89777		13.142	8.44984	18.8308	17.6514	22.96
Archaea	Methanobacteriota	Euryarchaeota	Halobacteria	Halobacteriales	Halobacteriaceae	Haladaptatus	Haladaptatus paucihalophilus	Haladaptatus paucihalophilus DX253	3	32	58	80	119	113	3	2.69134	0.776751	2.99289	0.989276	5.37328	17.3372	12.7437	19.6036	23.9121	23.0825	25.1891
Archaea	Methanobacteriota	Euryarchaeota	Halobacteria	Halobacteriales	Halobacteriaceae	Haladaptatus	Haladaptatus paucihalophilus	Haladaptatus paucihalophilus DX253, DSM 18195		120	133	327	520	525		10.0925	1.78117	12.2334	4.32289	24.9643		47.7889	44.9532	97.7408	100.865	117.029
Archaea	Methanobacteriota	Euryarchaeota	Halobacteria	Halobacteriales	Halobacteriaceae	Halalkalicoccus	Halalkalicoccus jeotgali	Halalkalicoccus jeotgali B3, DSM 18796	7	112	124	265	400	402	7	9.41968	1.66064	9.91395	3.3253	19.1155	40.4535	44.603	41.9112	79.2089	77.5884	89.6109
Archaea	Methanobacteriota	Euryarchaeota	Halobacteria	Halobacteriales	Halobacteriaceae	Haloarcula	Haloarcula amylolytica	Haloarcula amylolytica JCM 13557	4						4						23.1163
Archaea	Methanobacteriota	Euryarchaeota	Halobacteria	Halobacteriales	Halobacteriaceae	Haloarcula	Haloarcula argentinensis	Haloarcula argentinensis DSM 12282	1						1						5.77908
Archaea	Methanobacteriota	Euryarchaeota	Halobacteria	Halobacteriales	Halobacteriaceae	Haloarcula	Haloarcula californiae	Haloarcula californiae BJGN-2, ATCC 33799	2	50	43	78	137	157	2	4.20521	0.575867	2.91807	1.13891	7.46553	11.5582	19.9121	14.5337	23.3143	26.574	34.9973
Archaea	Methanobacteriota	Euryarchaeota	Halobacteria	Halobacteriales	Halobacteriaceae	Haloarcula	Haloarcula hispanica	Haloarcula hispanica CGMCC 1.2049		43	51	125	204	207		3.61648	0.683005	4.67639	1.6959	9.84308		17.1244	17.2377	37.3627	39.5701	46.1429
Archaea	Methanobacteriota	Euryarchaeota	Halobacteria	Halobacteriales	Halobacteriaceae	Haloarcula	Haloarcula hispanica	Haloarcula japonica DSM 6131	5						5						28.8954
Archaea	Methanobacteriota	Euryarchaeota	Halobacteria	Halobacteriales	Halobacteriaceae	Haloarcula	Haloarcula marismortui	Haloarcula marismortui ATCC 43049		59	74	119	217	243		4.96215	0.991027	4.45193	1.80397	11.5549		23.4962	25.0115	35.5693	42.0917	54.1678
Archaea	Methanobacteriota	Euryarchaeota	Halobacteria	Halobacteriales	Halobacteriaceae	Haloarcula	Haloarcula sinaiiensis	Haloarcula sinaiiensis ATCC 33800		19	41	63	109	112		1.59798	0.549083	2.3569	0.906143	5.32573		7.56658	13.8577	18.8308	21.1428	24.9662
Archaea	Methanobacteriota	Euryarchaeota	Halobacteria	Halobacteriales	Halobacteriaceae	Haloarcula	Haloarcula vallismortis	Haloarcula vallismortis J.F. 54, ATCC 29715	4	43	67	142	172	203	4	3.61648	0.897281	5.31238	1.42988	9.65288	23.1163	17.1244	22.6456	42.444	33.363	45.2513
Archaea	Methanobacteriota	Euryarchaeota	Halobacteria	Halobacteriales	Halobacteriaceae	Halobacteriaceae	Halobacteriaceae archaeon	Halobacteriaceae archaeon G22	8						8						46.2326
Archaea	Methanobacteriota	Euryarchaeota	Halobacteria	Halobacteriales	Halobacteriaceae	Halobacterium	Halobacterium salinarum	Halobacterium salinarum R1, DSM 671		10	5	8	23	12		0.841043	0.0669613	0.299289	0.191205	0.570613		3.98241	1.68997	2.39121	4.46133	2.67495
Archaea	Methanobacteriota	Euryarchaeota	Halobacteria	Halobacteriales	Halobacteriaceae	Halobacterium	Halobacterium sp.	Halobacterium sp. DL1	2	103	90	234	328	384	2	8.66274	1.2053	8.75421	2.72674	18.2596	11.5582	41.0188	30.4194	69.943	63.6225	85.5984
Archaea	Methanobacteriota	Euryarchaeota	Halobacteria	Halobacteriales	Halobacteriaceae	Halobacterium	Halobacterium sp.	Halobacterium sp. NRC-1	5	34	38	82	128	189	5	2.85955	0.508906	3.06771	1.0641	8.98716	28.8954	13.5402	12.8438	24.5099	24.8283	42.1305
Archaea	Methanobacteriota	Euryarchaeota	Halobacteria	Halobacteriales	Halobacteriaceae	Halobaculum	Halobaculum sp.	Halobaculum sp. J07HB67 (version 2)		34	35	64	97	115		2.85955	0.468729	2.39431	0.806385	5.46838		13.5402	11.8298	19.1297	18.8152	25.6349
Archaea	Methanobacteriota	Euryarchaeota	Halobacteria	Halobacteriales	Halobacteriaceae	Haloferax	Haloferax alexandrinus	Haloferax alexandrinus JCM 10717	3						3						17.3372
Archaea	Methanobacteriota	Euryarchaeota	Halobacteria	Halobacteriales	Halobacteriaceae	Haloferax	Haloferax denitrificans	Haloferax denitrificans S1, ATCC 35960	1	55	59	112	209	222	1	4.62574	0.790143	4.19005	1.73747	10.5563	5.77908	21.9033	19.9416	33.477	40.5399	49.4866
Archaea	Methanobacteriota	Euryarchaeota	Halobacteria	Halobacteriales	Halobacteriaceae	Haloferax	Haloferax elongans	Haloferax elongans ATCC BAA-1513	6						6						34.6745
Archaea	Methanobacteriota	Euryarchaeota	Halobacteria	Halobacteriales	Halobacteriaceae	Haloferax	Haloferax gibbonsii	Haloferax gibbonsii ATCC 33959	1						1						5.77908
Archaea	Methanobacteriota	Euryarchaeota	Halobacteria	Halobacteriales	Halobacteriaceae	Haloferax	Haloferax larsenii	Haloferax larsenii JCM 13917	2						2						11.5582
Archaea	Methanobacteriota	Euryarchaeota	Halobacteria	Halobacteriales	Halobacteriaceae	Haloferax	Haloferax mediterranei	Haloferax mediterranei ATCC 33500	1						1						5.77908
Archaea	Methanobacteriota	Euryarchaeota	Halobacteria	Halobacteriales	Halobacteriaceae	Haloferax	Haloferax mediterranei	Haloferax mediterranei R-4, ATCC 33500	7	93	85	197	285	307	7	7.8217	1.13834	7.37	2.36927	14.5982	40.4535	37.0364	28.7295	58.8836	55.2817	68.4342
Archaea	Methanobacteriota	Euryarchaeota	Halobacteria	Halobacteriales	Halobacteriaceae	Haloferax	Haloferax mucosum	Haloferax mucosum PA12, ATCC BAA-1512	2	53	48	124	204	225	2	4.45753	0.642828	4.63898	1.6959	10.699	11.5582	21.1068	16.2237	37.0638	39.5701	50.1553
Archaea	Methanobacteriota	Euryarchaeota	Halobacteria	Halobacteriales	Halobacteriaceae	Haloferax	Haloferax prahovense	Haloferax prahovense DSM 18310	4						4						23.1163
Archaea	Methanobacteriota	Euryarchaeota	Halobacteria	Halobacteriales	Halobacteriaceae	Haloferax	Haloferax sp	Haloferax sp. ATCC BAA-646	2						2						11.5582
Archaea	Methanobacteriota	Euryarchaeota	Halobacteria	Halobacteriales	Halobacteriaceae	Haloferax	Haloferax sp	Haloferax sp. Caatinga	2						2						11.5582
Archaea	Methanobacteriota	Euryarchaeota	Halobacteria	Halobacteriales	Halobacteriaceae	Haloferax	Haloferax sulfurifontis	Haloferax sulfurifontis M6, ATCC BAA-897		38	64	103	172	190		3.19596	0.857105	3.85335	1.42988	9.03471		15.1332	21.6316	30.7869	33.363	42.3534
Archaea	Methanobacteriota	Euryarchaeota	Halobacteria	Halobacteriales	Halobacteriaceae	Haloferax	Haloferax volcanii	Haloferax volcanii DS2	1						1						5.77908
Archaea	Methanobacteriota	Euryarchaeota	Halobacteria	Halobacteriales	Halobacteriaceae	Haloferax	Haloferax volcanii	Haloferax volcanii DS2, ATCC 29605		73	97	181	299	323		6.13961	1.29905	6.77142	2.48566	15.359		29.0716	32.7854	54.1012	57.9973	72.0008
Archaea	Methanobacteriota	Euryarchaeota	Halobacteria	Halobacteriales	Halobacteriaceae	Halogeometricum	Halogeometricum borinquense	Halogeometricum borinquense PR3, DSM 11551	3	89	101	230	360	423	3	7.48528	1.35262	8.60456	2.99277	20.1141	17.3372	35.4435	34.1374	68.7474	69.8296	94.292
Archaea	Methanobacteriota	Euryarchaeota	Halobacteria	Halobacteriales	Halobacteriaceae	Halomicrobium	Halomicrobium katesii	Halomicrobium katesii DSM 19301	4	47	38	91	160	160	4	3.9529	0.508906	3.40441	1.33012	7.60818	23.1163	18.7173	12.8438	27.2	31.0354	35.666
Archaea	Methanobacteriota	Euryarchaeota	Halobacteria	Halobacteriales	Halobacteriaceae	Halomicrobium	Halomicrobium mukohataei	Halomicrobium mukohataei arg-2, DSM 12286		87	95	230	323	333		7.31707	1.27226	8.60456	2.68518	15.8345		34.647	32.1094	68.7474	62.6526	74.2299
Archaea	Methanobacteriota	Euryarchaeota	Halobacteria	Halobacteriales	Halobacteriaceae	Halonotius	Halonotius sp.	Halonotius sp. J07HN4 (version 2)		51	39	101	151	163		4.28932	0.522298	3.77853	1.2553	7.75083		20.3103	13.1818	30.1891	29.2896	36.3348
Archaea	Methanobacteriota	Euryarchaeota	Halobacteria	Halobacteriales	Halobacteriaceae	Halonotius	Halonotius sp.	Halonotius sp. J07HN6 (version 2)		27	23	87	124	158		2.27082	0.308022	3.25477	1.03084	7.51308		10.7525	7.77386	26.0044	24.0524	35.2202
Archaea	Methanobacteriota	Euryarchaeota	Halobacteria	Halobacteriales	Halobacteriaceae	Halopiger	Halopiger sp.	Halopiger sp. IIH2	4						4						23.1163
Archaea	Methanobacteriota	Euryarchaeota	Halobacteria	Halobacteriales	Halobacteriaceae	Halopiger	Halopiger sp.	Halopiger sp. IIH3	4						4						23.1163
Archaea	Methanobacteriota	Euryarchaeota	Halobacteria	Halobacteriales	Halobacteriaceae	Halopiger	Halopiger xanaduensis	Halopiger xanaduensis SH-6	3	99	128	224	435	425	3	8.32632	1.71421	8.3801	3.61626	20.2092	17.3372	39.4259	43.2632	66.954	84.3774	94.7379
Archaea	Methanobacteriota	Euryarchaeota	Halobacteria	Halobacteriales	Halobacteriaceae	Haloplanus	Haloplanus natans	Haloplanus natans RE 101, DSM 17983	6	105	125	215	360	396	6	8.83095	1.67403	8.0434	2.99277	18.8302	34.6745	41.8153	42.2492	64.2638	69.8296	88.2734
Archaea	Methanobacteriota	Euryarchaeota	Halobacteria	Halobacteriales	Halobacteriaceae	Haloquadratulm	Haloquadratum walsbyi	Haloquadratum walsbyi J07HQW1 (version 2)		42	47	87	114	123		3.53238	0.629436	3.25477	0.94771	5.84879		16.7261	15.8857	26.0044	22.1127	27.4183
Archaea	Methanobacteriota	Euryarchaeota	Halobacteria	Halobacteriales	Halobacteriaceae	Haloquadratum	Haloquadratum sp.	Haloquadratum sp. J07HQX50 (version 2)		40	46	103	144	125		3.36417	0.616044	3.85335	1.19711	5.94389		15.9296	15.5477	30.7869	27.9318	27.8641
Archaea	Methanobacteriota	Euryarchaeota	Halobacteria	Halobacteriales	Halobacteriaceae	Haloquadratum	Haloquadratum walsbyi	Haloquadratum walsbyi C23, DSM 16854	5	30	30	88	91	108	5	2.52313	0.401768	3.29218	0.756505	5.13552	28.8954	11.9472	10.1398	26.3033	17.6514	24.0746
Archaea	Methanobacteriota	Euryarchaeota	Halobacteria	Halobacteriales	Halobacteriaceae	Haloquadratum	Haloquadratum walsbyi	Haloquadratum walsbyi HBSQ001, DSM 16790	2	35	37	79	152	125	2	2.94365	0.495514	2.95548	1.26361	5.94389	11.5582	13.9384	12.5058	23.6132	29.4836	27.8641
Archaea	Methanobacteriota	Euryarchaeota	Halobacteria	Halobacteriales	Halobacteriaceae	Haloquadratum	Haloquadratum walsbyi	Haloquadratum walsbyi J07HQW2 (version 2)		32	39	101	145	143		2.69134	0.522298	3.77853	1.20542	6.79981		12.7437	13.1818	30.1891	28.1258	31.8765
Archaea	Methanobacteriota	Euryarchaeota	Halobacteria	Halobacteriales	Halobacteriaceae	Halorhabdus	Halorhabdus tiamatea	Halorhabdus tiamatea SARL4B	1	128	100	296	413	455	1	10.7653	1.33923	11.0737	3.43337	21.6358	5.77908	50.9749	33.7994	88.4749	80.11	101.425
Archaea	Methanobacteriota	Euryarchaeota	Halobacteria	Halobacteriales	Halobacteriaceae	Halorhabdus	Halorhabdus utahensis	Halorhabdus utahensis AX-2, DSM 12940		100	108	239	412	390		8.41043	1.44636	8.94126	3.42506	18.5449		39.8241	36.5033	71.4375	79.916	86.9359
Archaea	Methanobacteriota	Euryarchaeota	Halobacteria	Halobacteriales	Halobacteriaceae	Halorubrum	Halorubrum aidingense	Halorubrum aidingense JCM 13560	1						1						5.77908
Archaea	Methanobacteriota	Euryarchaeota	Halobacteria	Halobacteriales	Halobacteriaceae	Halorubrum	Halorubrum arcis	Halorubrum arcis JCM 13916	2						2						11.5582
Archaea	Methanobacteriota	Euryarchaeota	Halobacteria	Halobacteriales	Halobacteriaceae	Halorubrum	Halorubrum californiensis	Halorubrum californiensis DSM 19288	3						3						17.3372
Archaea	Methanobacteriota	Euryarchaeota	Halobacteria	Halobacteriales	Halobacteriaceae	Halorubrum	Halorubrum coriense	Halorubrum coriense DSM 10284	2						2						11.5582
Archaea	Methanobacteriota	Euryarchaeota	Halobacteria	Halobacteriales	Halobacteriaceae	Halorubrum	Halorubrum ezzemoulense	Halorubrum ezzemoulense DSM 17463	3						3						17.3372
Archaea	Methanobacteriota	Euryarchaeota	Halobacteria	Halobacteriales	Halobacteriaceae	Halorubrum	Halorubrum hochstenium	Halorubrum hochstenium ATCC 700873	1						1						5.77908
Archaea	Methanobacteriota	Euryarchaeota	Halobacteria	Halobacteriales	Halobacteriaceae	Halorubrum	Halorubrum kocurii	Halorubrum kocurii JCM 14978	4						4						23.1163
Archaea	Methanobacteriota	Euryarchaeota	Halobacteria	Halobacteriales	Halobacteriaceae	Halorubrum	Halorubrum lacusprofundi	Halorubrum lacusprofundi ATCC 49239		57	95	188	326	324		4.79394	1.27226	7.0333	2.71012	15.4066		22.6997	32.1094	56.1935	63.2345	72.2237
Archaea	Methanobacteriota	Euryarchaeota	Halobacteria	Halobacteriales	Halobacteriaceae	Halorubrum	Halorubrum lipolyticum	Halorubrum lipolyticum DSM 21995	3						3						17.3372
Archaea	Methanobacteriota	Euryarchaeota	Halobacteria	Halobacteriales	Halobacteriaceae	Halorubrum	Halorubrum litoreum	Halorubrum litoreum JCM 13561	3						3						17.3372
Archaea	Methanobacteriota	Euryarchaeota	Halobacteria	Halobacteriales	Halobacteriaceae	Halorubrum	Halorubrum saccharovorum	Halorubrum saccharovorum DSM 1137	2						2						11.5582
Archaea	Methanobacteriota	Euryarchaeota	Halobacteria	Halobacteriales	Halobacteriaceae	Halorubrum	Halorubrum sp.	Halorubrum sp. BV1	3						3						17.3372
Archaea	Methanobacteriota	Euryarchaeota	Halobacteria	Halobacteriales	Halobacteriaceae	Halorubrum	Halorubrum sp.	Halorubrum sp. J07HR59		27	13	56	62	88		2.27082	0.174099	2.09502	0.515421	4.1845		10.7525	4.39392	16.7385	12.0262	19.6163
Archaea	Methanobacteriota	Euryarchaeota	Halobacteria	Halobacteriales	Halobacteriaceae	Halorubrum	Halorubrum sp.	Halorubrum sp. T3	3						3						17.3372
Archaea	Methanobacteriota	Euryarchaeota	Halobacteria	Halobacteriales	Halobacteriaceae	Halorubrum	Halorubrum tebenquichense	Halorubrum tebenquichense DSM 14210	1						1						5.77908
Archaea	Methanobacteriota	Euryarchaeota	Halobacteria	Halobacteriales	Halobacteriaceae	Halostagnicola	Halostagnicola larsenii	Halostagnicola larsenii XH-48, DSM 17691	3	107	104	172	342	310	3	8.99916	1.39279	6.43472	2.84313	14.7408	17.3372	42.6118	35.1513	51.4111	66.3381	69.1029
Archaea	Methanobacteriota	Euryarchaeota	Halobacteria	Halobacteriales	Halobacteriaceae	Halostagnicola	Halostagnicola sp.	Halostagnicola sp. A56	5						5						28.8954
Archaea	Methanobacteriota	Euryarchaeota	Halobacteria	Halobacteriales	Halobacteriaceae	Haloterrigena	Haloterrigena limicola	Haloterrigena limicola JCM 13563	3						3						17.3372
Archaea	Methanobacteriota	Euryarchaeota	Halobacteria	Halobacteriales	Halobacteriaceae	Haloterrigena	Haloterrigena salina	Haloterrigena salina JCM 13891	1						1						5.77908
Archaea	Methanobacteriota	Euryarchaeota	Halobacteria	Halobacteriales	Halobacteriaceae	Haloterrigena	Haloterrigena thermotolerans	Haloterrigena thermotolerans DSM 11522	2						2						11.5582
Archaea	Methanobacteriota	Euryarchaeota	Halobacteria	Halobacteriales	Halobacteriaceae	Haloterrigena	Haloterrigena turkmenica	Haloterrigena turkmenica VKM B-1734, DSM 5511	5	126	171	284	517	481	5	10.5971	2.29008	10.6248	4.29795	22.8721	28.8954	50.1784	57.7969	84.888	100.283	107.221
Archaea	Methanobacteriota	Euryarchaeota	Halobacteria	Halobacteriales	Halobacteriaceae	Halovivax	Halovivax asiaticus	Halovivax asiaticus JCM 14624	4						4						23.1163
Archaea	Methanobacteriota	Euryarchaeota	Halobacteria	Halobacteriales	Halobacteriaceae	Halovivax	Halovivax ruber	Halovivax ruber XH-70, DSM 18193	3	79	106	188	295	302	3	6.64424	1.41958	7.0333	2.45241	14.3604	17.3372	31.461	35.8273	56.1935	57.2214	67.3196
Archaea	Methanobacteriota	Euryarchaeota	Halobacteria	Halobacteriales	Halobacteriaceae	Natrialba	Natrialba aegyptia	Natrialba aegyptia DSM 13077	2						2						11.5582
Archaea	Methanobacteriota	Euryarchaeota	Halobacteria	Halobacteriales	Halobacteriaceae	Natrialba	Natrialba asiatica	Natrialba asiatica DSM 12278	5						5						28.8954
Archaea	Methanobacteriota	Euryarchaeota	Halobacteria	Halobacteriales	Halobacteriaceae	Natrialba	Natrialba chahannaoensis	Natrialba chahannaoensis JCM 10990	2						2						11.5582
Archaea	Methanobacteriota	Euryarchaeota	Halobacteria	Halobacteriales	Halobacteriaceae	Natrialba	Natrialba hulunbeirensis	Natrialba hulunbeirensis JCM 10989	2						2						11.5582
Archaea	Methanobacteriota	Euryarchaeota	Halobacteria	Halobacteriales	Halobacteriaceae	Natrialba	Natrialba magadii	Natrialba magadii ATCC 43099	2	84	105	214	347	335	2	7.06476	1.40619	8.00599	2.8847	15.9296	11.5582	33.4522	35.4893	63.9649	67.3079	74.6757
Archaea	Methanobacteriota	Euryarchaeota	Halobacteria	Halobacteriales	Halobacteriaceae	Natrialba	Natrialba taiwanensis	Natrialba taiwanensis DSM 12281	3						3						17.3372
Archaea	Methanobacteriota	Euryarchaeota	Halobacteria	Halobacteriales	Halobacteriaceae	Natrinema	Natrinema altunense	Natrinema altunense AJ2	1						1						5.77908
Archaea	Methanobacteriota	Euryarchaeota	Halobacteria	Halobacteriales	Halobacteriaceae	Natrinema	Natrinema altunense	Natrinema altunense JCM 12890	1						1						5.77908
Archaea	Methanobacteriota	Euryarchaeota	Halobacteria	Halobacteriales	Halobacteriaceae	Natrinema	Natrinema gari	Natrinema gari JCM 14663	1						1						5.77908
Archaea	Methanobacteriota	Euryarchaeota	Halobacteria	Halobacteriales	Halobacteriaceae	Natrinema	Natrinema pallidum	Natrinema pallidum DSM 3751	2						2						11.5582
Archaea	Methanobacteriota	Euryarchaeota	Halobacteria	Halobacteriales	Halobacteriaceae	Natrinema	Natrinema pellirubrum	Natrinema pellirubrum 157, JCM 10476	2	75	107	141	254	229	2	6.30782	1.43297	5.27497	2.11156	10.8892	11.5582	29.8681	36.1653	42.1451	49.2686	51.047
Archaea	Methanobacteriota	Euryarchaeota	Halobacteria	Halobacteriales	Halobacteriaceae	Natrinema	Natrinema sp.	Natrinema sp. J7-2	1	46	53	104	203	189	1	3.8688	0.70979	3.89076	1.68759	8.98716	5.77908	18.3191	17.9137	31.0858	39.3761	42.1305
Archaea	Methanobacteriota	Euryarchaeota	Halobacteria	Halobacteriales	Halobacteriaceae	Natronobacterium	Natronobacterium gregoryi	Natronobacterium gregoryi SP2, DSM 3393	2	76	77	188	289	236	2	6.39193	1.0312	7.0333	2.40253	11.2221	11.5582	30.2663	26.0255	56.1935	56.0576	52.6074
Archaea	Methanobacteriota	Euryarchaeota	Halobacteria	Halobacteriales	Halobacteriaceae	Natronococcus	Natronococcus amylolyticus	Natronococcus amylolyticus DSM 10524	3						3						17.3372
Archaea	Methanobacteriota	Euryarchaeota	Halobacteria	Halobacteriales	Halobacteriaceae	Natronococcus	Natronococcus jeotgali	Natronococcus jeotgali DSM 18795	4						4						23.1163
Archaea	Methanobacteriota	Euryarchaeota	Halobacteria	Halobacteriales	Halobacteriaceae	Natronococcus	Natronococcus occultus	Natronococcus occultus SP4, DSM 3396	3	113	120	204	372	369	3	9.50378	1.60707	7.63187	3.09253	17.5464	17.3372	45.0012	40.5592	60.9759	72.1572	82.2548
Archaea	Methanobacteriota	Euryarchaeota	Halobacteria	Halobacteriales	Halobacteriaceae	Natronomonas	Natronomonas moolapensis	Natronomonas moolapensis 8.8.11, DSM 18674	5						5						28.8954
Archaea	Methanobacteriota	Euryarchaeota	Halobacteria	Halobacteriales	Halobacteriaceae	Natronomonas	Natronomonas pharaonis	Natronomonas pharaonis Gabara, DSM 2160	7	89	100	184	247	333	7	7.48528	1.33923	6.88365	2.05337	15.8345	40.4535	35.4435	33.7994	54.9979	47.9108	74.2299
Archaea	Methanobacteriota	Euryarchaeota	Halobacteria	Halobacteriales	Halobacteriaceae	Natronomonas	Natronorubrum bangense	Natronorubrum bangense JCM 10635	5						5						28.8954
Archaea	Methanobacteriota	Euryarchaeota	Halobacteria	Halobacteriales	Halobacteriaceae	Natronomonas	Natronorubrum sulfidifaciens	Natronorubrum sulfidifaciens JCM 14089	5						5						28.8954
Archaea	Methanobacteriota	Euryarchaeota	Halobacteria	Halobacteriales	Halobacteriaceae	Natronorubrum	Natronorubrum tibetense	Natronorubrum tibetense DSM 13204		107	137	187	354	322		8.99916	1.83474	6.99588	2.94289	15.3115		42.6118	46.3051	55.8946	68.6657	71.7779
Archaea	Methanobacteriota	Euryarchaeota	Halobacteria	Halobacteriales	Halobacteriaceae	Natronorubrum	Natronorubrum tibetense	Natronorubrum tibetense GA33	1						1						5.77908
Archaea	Methanobacteriota	Euryarchaeota	Halobacteria	Halobacteriales	Halobacteriales, not assigned to family	halophilic archaeon	halophilic archaeon	halophilic archaeon DL31	3	68	98	209	316	356	3	5.71909	1.31244	7.81893	2.62698	16.9282	17.3372	27.0804	33.1234	62.4704	61.2948	79.3569
Archaea	Methanobacteriota	Euryarchaeota	Halobacteria	Halobacteriales	Halobacteriales, not assigned to family	halophilic archaeon	halophilic archaeon	halophilic archaeon True-ADL		90	61	209	311	275		7.56939	0.816928	7.81893	2.58542	13.0766		35.8417	20.6176	62.4704	60.325	61.301
Archaea	Methanobacteriota	Euryarchaeota	Halobacteria	Halobacteriales	Halobacteriales, not assigned to family	uncultured halophilic	uncultured halophilic archaeon	uncultured halophilic archaeon J07ABHX64		55	68	160	235	222		4.62574	0.910674	5.98578	1.95361	10.5563		21.9033	22.9836	47.8243	45.5832	49.4866
Archaea	Methanobacteriota	Euryarchaeota	Halobacteria	Halobacteriales	Halococcaceae	Halococcus	Halococcus hamelinensis	Halococcus hamelinensis 100A6	3						3						17.3372
Archaea	Methanobacteriota	Euryarchaeota	Halobacteria	Halobacteriales	Halococcaceae	Halococcus	Halococcus morrhuae	Halococcus morrhuae DSM 1307	4						4						23.1163
Archaea	Methanobacteriota	Euryarchaeota	Halobacteria	Halobacteriales	Halococcaceae	Halococcus	Halococcus saccharolyticus	Halococcus saccharolyticus DSM 5350	2						2						11.5582
Archaea	Methanobacteriota	Euryarchaeota	Halobacteria	Halobacteriales	Halococcaceae	Halococcus	Halococcus salifodinae	Halococcus salifodinae DSM 8989	1						1						5.77908
Archaea	Methanobacteriota	Euryarchaeota	Halobacteria	Halobacteriales	Halococcaceae	Halococcus	Halococcus sp.	Halococcus sp. 197A	4						4						23.1163
Archaea	Methanobacteriota	Euryarchaeota	Halobacteria	Halobacteriales	Halococcaceae	Halococcus	Halococcus thailandensis	Halococcus thailandensis JCM 13552	3						3						17.3372
Archaea	Methanobacteriota	Euryarchaeota	Halobacteria	Halobacteriales	Halobacteriales, not assigned to family	haloarchaeon	haloarchaeon 3A1	haloarchaeon 3A1_DGR	6						6						34.6745
Archaea	Methanobacteriota	Euryarchaeota	Halobacteria	Haloferacales	Haloferacaceae	Halogranum	Halogranum salarium	Halogranum salarium B-1	5						5						28.8954
Archaea	Methanobacteriota	Euryarchaeota	Halobacteria	Haloferacales	Haloferacaceae	Halohasta	Halohasta litchfieldiae	Halohasta litchfieldiae tADL	7						7						40.4535
Archaea	Methanobacteriota	Euryarchaeota	Halobacteria	Haloferacales	Haloferacaceae	Halosarcina	Halosarcina pallida	Halosarcina pallida JCM 14848	4						4						23.1163
Archaea	Methanobacteriota	Euryarchaeota	Halobacteria	Natrialbales	Natrialbaceae	Halobiforma	Halobiforma lacisalsi	Halobiforma lacisalsi AJ5, JCM 12983	9						9						52.0117
Archaea	Methanobacteriota	Euryarchaeota	Halobacteria	Natrialbales	Natrialbaceae	Halobiforma	Halobiforma nitratireducens	Halobiforma nitratireducens JCM 10879	5						5						28.8954
Archaea	Methanobacteriota	Euryarchaeota	Halobacteria	Natrialbales	Natrialbaceae	Natronolimnobius	Natronolimnobius innermongolicus	Natronolimnobius innermongolicus JCM 12255	5						5						28.8954
Archaea	Methanobacteriota	Euryarchaeota	Halobacteria	Natrialbales	Natrialbaceae	Salinarchaeum	Salinarchaeum sp.	Salinarchaeum sp. Harcht-Bsk1	9						9						52.0117
Archaea	Methanobacteriota	Euryarchaeota	Methanobacteria	Methanobacteriales	Methanobacteriaceae	Methanobacterium	Methanobacterium formicicum	Methanobacterium formicicum DSM 3637	126	1950	17062	18663	18109	22202	126	164.003	228.499	698.204	150.545	1055.73	728.164	776.57	5766.85	5578.4	3512.62	4949.11
Archaea	Methanobacteriota	Euryarchaeota	Methanobacteria	Methanobacteriales	Methanobacteriaceae	Methanobacterium	Methanobacterium sp.	Methanobacterium sp. AL-21	23	841	11430	3686	5581	4060	23	70.7317	153.074	137.897	46.3962	193.058	132.919	334.921	3863.27	1101.75	1082.55	905.025
Archaea	Methanobacteriota	Euryarchaeota	Methanobacteria	Methanobacteriales	Methanobacteriaceae	Methanobacterium	Methanobacterium sp.	Methanobacterium sp. SWAN-1	30	1013	18272	5431	8588	5211	30	85.1976	244.703	203.18	71.3941	247.789	173.372	403.418	6175.82	1623.33	1665.82	1161.6
Archaea	Methanobacteriota	Euryarchaeota	Methanobacteria	Methanobacteriales	Methanobacteriaceae	Methanobacterium	Methanobrevibacter	Methanobrevibacter wolinii SH	3						3						17.3372
Archaea	Methanobacteriota	Euryarchaeota	Methanobacteria	Methanobacteriales	Methanobacteriaceae	Methanobacterium	Methanobrevibacter boviskoreani	Methanobrevibacter boviskoreani JH1	9						9						52.0117
Archaea	Methanobacteriota	Euryarchaeota	Methanobacteria	Methanobacteriales	Methanobacteriaceae	Methanobacterium	Methanobrevibacter millerae	Methanobrevibacter millerae DSM 16643	6						6						34.6745
Archaea	Methanobacteriota	Euryarchaeota	Methanobacteria	Methanobacteriales	Methanobacteriaceae	Methanobacterium	Methanobrevibacter olleyae	Methanobrevibacter olleyae DSM 16632	5						5						28.8954
Archaea	Methanobacteriota	Euryarchaeota	Methanobacteria	Methanobacteriales	Methanobacteriaceae	Methanobacterium	Methanobrevibacter smithii	Methanobrevibacter smithii TS94A	1						1						5.77908
Archaea	Methanobacteriota	Euryarchaeota	Methanobacteria	Methanobacteriales	Methanobacteriaceae	Methanobacterium	Methanobrevibacter smithii	Methanobrevibacter smithii TS95A	1						1						5.77908
Archaea	Methanobacteriota	Euryarchaeota	Methanobacteria	Methanobacteriales	Methanobacteriaceae	Methanobacterium	Methanobrevibacter smithii	Methanobrevibacter smithii TS145A	3						3						17.3372
Archaea	Methanobacteriota	Euryarchaeota	Methanobacteria	Methanobacteriales	Methanobacteriaceae	Methanobacterium	Methanobrevibacter smithii	Methanobrevibacter smithii TS146E	2						2						11.5582
Archaea	Methanobacteriota	Euryarchaeota	Methanobacteria	Methanobacteriales	Methanobacteriaceae	Methanobacterium	Methanobrevibacter sp.	Methanobrevibacter sp. AbM4	4						4						23.1163
Archaea	Methanobacteriota	Euryarchaeota	Methanobacteria	Methanobacteriales	Methanobacteriaceae	Methanobrevibacter	Methanobrevibacter ruminantium	Methanobrevibacter ruminantium M1	8	322	985	1658	1418	1240	8	27.0816	13.1914	62.0277	11.7882	58.9634	46.2326	128.234	332.924	495.579	275.051	276.412
Archaea	Methanobacteriota	Euryarchaeota	Methanobacteria	Methanobacteriales	Methanobacteriaceae	Methanobrevibacter	Methanobrevibacter smithii	Methanobrevibacter smithii DSM 2375		83	292	437	406	350		6.98066	3.91054	16.3487	3.37518	16.6429		33.054	98.6942	130.62	78.7522	78.0194
Archaea	Methanobacteriota	Euryarchaeota	Methanobacteria	Methanobacteriales	Methanobacteriaceae	Methanobrevibacter	Methanobrevibacter smithii	Methanobrevibacter smithii F1, DSM 2374		53	162	331	288	229		4.45753	2.16955	12.3831	2.39421	10.8892		21.1068	54.755	98.9364	55.8636	51.047
Archaea	Methanobacteriota	Euryarchaeota	Methanobacteria	Methanobacteriales	Methanobacteriaceae	Methanobrevibacter	Methanobrevibacter smithii	Methanobrevibacter smithii PS, ATCC 35061		120	489	653	604	476		10.0925	6.54881	24.4295	5.0212	22.6343		47.7889	165.279	195.183	117.158	106.106
Archaea	Methanobacteriota	Euryarchaeota	Methanobacteria	Methanobacteriales	Methanobacteriaceae	Methanosphaera	Methanosphaera stadtmanae	Methanosphaera stadtmanae DSM 3091	9	168	508	706	937	787	9	14.1295	6.80327	26.4123	7.78951	37.4227	52.0117	66.9045	171.701	211.025	181.751	175.432
Archaea	Methanobacteriota	Euryarchaeota	Methanobacteria	Methanobacteriales	Methanobacteriaceae	Methanothermobacter	Methanothermobacter marburgensis	Methanothermobacter marburgensis Marburg DSM 2133	17	301	1818	1455	2204	1620	17	25.3154	24.3471	54.4332	18.3224	77.0328	98.2443	119.871	614.473	434.902	427.512	361.118
Archaea	Methanobacteriota	Euryarchaeota	Methanobacteria	Methanobacteriales	Methanobacteriaceae	Methanothermobacter	Methanothermobacter thermautotrophicus	Methanothermobacter thermautotrophicus Delta H	10	280	1544	1497	2233	1646	10	23.5492	20.6776	56.0045	18.5635	78.2691	57.7908	111.507	521.862	447.456	433.137	366.914
Archaea	Methanobacteriota	Euryarchaeota	Methanobacteria	Methanobacteriales	Methanothermaceae	Methanothermus	Methanothermus fervidus	Methanothermus fervidus V24S, DSM 2088	20	295	869	1637	2218	2063	20	24.8108	11.6379	61.2421	18.4388	98.098	115.582	117.481	293.717	489.302	430.228	459.869
Archaea	Methanobacteriota	Euryarchaeota	Methanomicrobia	Methanomicrobiales	Methanomicrobiales	Methanomicrobiaceae	Methanomicrobium mobile	Methanomicrobium mobile BP, DSM 1539	4						4						23.1163
Archaea	Methanobacteriota	Euryarchaeota	Methanococci	Methanococcales	Methanocaldococcaceae	Methanocaldococcus	Methanocaldococcus fervens	Methanocaldococcus fervens AG86		177	210	501	744	733		14.8865	2.81237	18.743	6.18505	34.855		70.4887	70.9787	149.75	144.314	163.395
Archaea	Methanobacteriota	Euryarchaeota	Methanococci	Methanococcales	Methanocaldococcaceae	Methanocaldococcus	Methanocaldococcus infernus	Methanocaldococcus infernus ME	16	211	273	714	1031	1030	16	17.746	3.65609	26.7116	8.57095	48.9777	92.4652	84.0289	92.2723	213.416	199.984	229.6
Archaea	Methanobacteriota	Euryarchaeota	Methanococci	Methanococcales	Methanocaldococcaceae	Methanocaldococcus	Methanocaldococcus jannaschii	Methanocaldococcus jannaschii DSM 2661	11	149	224	457	635	652	11	12.5315	2.99987	17.0969	5.27891	31.0033	63.5699	59.3379	75.7106	136.598	123.172	145.339
Archaea	Methanobacteriota	Euryarchaeota	Methanococci	Methanococcales	Methanocaldococcaceae	Methanocaldococcus	Methanocaldococcus sp.	Methanocaldococcus sp. FS406-22	7	168	207	470	693	706	7	14.1295	2.7722	17.5832	5.76108	33.5711	40.4535	66.9045	69.9647	140.484	134.422	157.376
Archaea	Methanobacteriota	Euryarchaeota	Methanococci	Methanococcales	Methanocaldococcaceae	Methanocaldococcus	Methanocaldococcus villosus	Methanocaldococcus villosus KIN24-T80	16	176	228	668	945	973	16	14.8024	3.05344	24.9906	7.85601	46.2672	92.4652	70.0904	77.0626	199.666	183.303	216.894
Archaea	Methanobacteriota	Euryarchaeota	Methanococci	Methanococcales	Methanocaldococcaceae	Methanocaldococcus	Methanocaldococcus vulcanius	Methanocaldococcus vulcanius M7, DSM 12094	12	173	163	586	814	696	12	14.55	2.18294	21.9229	6.76698	33.0956	69.3489	68.8957	55.093	175.156	157.892	155.147
Archaea	Methanobacteriota	Euryarchaeota	Methanococci	Methanococcales	Methanocaldococcaceae	Methanotorris	Methanotorris formicicus	Methanotorris formicicus Mc-S-70	13	236	321	847	1128	1105	13	19.8486	4.29892	31.6872	9.37734	52.544	75.128	93.9849	108.496	253.17	218.799	246.318
Archaea	Methanobacteriota	Euryarchaeota	Methanococci	Methanococcales	Methanocaldococcaceae	Methanotorris	Methanotorris igneus	Methanotorris igneus Kol5, DSM 5666	13	271	323	833	1188	1318	13	22.7923	4.3257	31.1635	9.87613	62.6724	75.128	107.923	109.172	248.985	230.438	293.799
Archaea	Methanobacteriota	Euryarchaeota	Methanococci	Methanococcales	Methanococcaceae	Methanococcus	Methanococcus aeolicus	Methanococcus aeolicus Nankai-3		186	233	630	850	744		15.6434	3.1204	23.569	7.06626	35.378		74.0728	78.7525	188.308	164.875	165.847
Archaea	Methanobacteriota	Euryarchaeota	Methanococci	Methanococcales	Methanococcaceae	Methanococcus	Methanococcus maripaludis	Methanococcus maripaludis C5		158	237	422	530	456		13.2885	3.17397	15.7875	4.40602	21.6833		62.9221	80.1045	126.136	102.805	101.648
Archaea	Methanobacteriota	Euryarchaeota	Methanococci	Methanococcales	Methanococcaceae	Methanococcus	Methanococcus maripaludis	Methanococcus maripaludis C6		131	200	360	455	485		11.0177	2.67845	13.468	3.78253	23.0623		52.1696	67.5987	107.605	88.2568	108.113
Archaea	Methanobacteriota	Euryarchaeota	Methanococci	Methanococcales	Methanococcaceae	Methanococcus	Methanococcus maripaludis	Methanococcus maripaludis C7		173	199	354	474	440		14.55	2.66506	13.2435	3.94048	20.9225		68.8957	67.2607	105.811	91.9423	98.0815
Archaea	Methanobacteriota	Euryarchaeota	Methanococci	Methanococcales	Methanococcaceae	Methanococcus	Methanococcus maripaludis	Methanococcus maripaludis S2	3	190	238	507	630	563	3	15.9798	3.18736	18.9675	5.23734	26.7713	17.3372	75.6658	80.4425	151.543	122.202	125.5
Archaea	Methanobacteriota	Euryarchaeota	Methanococci	Methanococcales	Methanococcaceae	Methanococcus	Methanococcus maripaludis	Methanococcus maripaludis X1	16	103	171	275	375	372	16	8.66274	2.29008	10.2881	3.11747	17.689	92.4652	41.0188	57.7969	82.1979	72.7391	82.9235
Archaea	Methanobacteriota	Euryarchaeota	Methanococci	Methanococcales	Methanococcaceae	Methanococcus	Methanococcus vannielii	Methanococcus vannielii SB		260	292	640	875	781		21.8671	3.91054	23.9431	7.27409	37.1374		103.543	98.6942	191.297	169.725	174.095
Archaea	Methanobacteriota	Euryarchaeota	Methanococci	Methanococcales	Methanococcaceae	Methanococcus	Methanococcus voltae	Methanococcus voltae A3	7	185	249	536	683	594	7	15.5593	3.33467	20.0524	5.67794	28.2454	40.4535	73.6746	84.1604	160.211	132.482	132.41
Archaea	Methanobacteriota	Euryarchaeota	Methanococci	Methanococcales	Methanococcaceae	Methanothermococcus	Methanothermococcus okinawensis	Methanothermococcus okinawensis IH1	7	227	249	772	1037	967	7	19.0917	3.33467	28.8814	8.62083	45.9819	40.4535	90.4007	84.1604	230.752	201.148	215.556
Archaea	Methanobacteriota	Euryarchaeota	Methanococci	Methanococcales	Methanococcaceae	Methanothermococcus	Methanothermococcus thermolithotrophicus	Methanothermococcus thermolithotrophicus DSM 2095	14	229	294	658	886	948	14	19.2599	3.93732	24.6165	7.36553	45.0785	80.9071	91.1972	99.3701	196.677	171.858	211.321
Archaea	Methanobacteriota	Euryarchaeota	Methanomicrobia	Methanocellales	Methanocellaceae	Methanocella	Methanocella arvoryzae	Methanocella arvoryzae MRE50		332	943	804	2046	3029		27.9226	12.6289	30.0786	17.0089	144.032		132.216	318.728	240.317	396.865	675.202
Archaea	Methanobacteriota	Euryarchaeota	Methanomicrobia	Methanocellales	Methanocellaceae	Methanocella	Methanocella arvoryzae	Methanocella arvoryzae MRE50 (reannotation)	33	838	3301	2642	7404	11687	33	70.4794	44.2078	98.8403	61.5513	555.73	190.71	333.726	1115.72	789.698	1436.16	2605.18
Archaea	Methanobacteriota	Euryarchaeota	Methanomicrobia	Methanocellales	Methanocellaceae	Methanocella	Methanocella conradii	Methanocella conradii HZ254	22	725	1123	2589	3140	6423	22	60.9756	15.0395	96.8575	26.1036	305.421	127.14	288.725	379.567	773.856	609.069	1431.77
Archaea	Methanobacteriota	Euryarchaeota	Methanomicrobia	Methanocellales	Methanocellaceae	Methanocella	Methanocella paludicola	Methanocella paludicola SANAE		149	305	404	704	1241		12.5315	4.08464	15.1141	5.85252	59.0109		59.3379	103.088	120.756	136.556	276.635
Archaea	Methanobacteriota	Euryarchaeota	Methanomicrobia	Methanocellales	Methanocellaceae	Methanocella	Methanocella paludicola	Methanocella paludicola SANAE (reannotation)	21	941	1332	2784	3998	6963	21	79.1421	17.8385	104.153	33.2363	331.098	121.361	374.745	450.208	832.142	775.496	1552.14
Archaea	Methanobacteriota	Euryarchaeota	Methanomicrobia	Methanomicrobiales	Methanocorpusculaceae	Methanocorpusculum	Methanocorpusculum bavaricum	Methanocorpusculum bavaricum DSM 4179	9						9						52.0117
Archaea	Methanobacteriota	Euryarchaeota	Methanomicrobia	Methanomicrobiales	Methanocorpusculaceae	Methanocorpusculum	Methanocorpusculum labreanum	Methanocorpusculum labreanum Z		552	770	1633	1416	1914		46.4256	10.312	61.0924	11.7716	91.0128		219.829	260.255	488.106	274.663	426.655
Archaea	Methanobacteriota	Euryarchaeota	Methanomicrobia	Methanomicrobiales	Methanomicrobiaceae	Methanoculleus	Methanoculleus bourgensis	Methanoculleus bourgensis MS2	24						24						138.698
Archaea	Methanobacteriota	Euryarchaeota	Methanomicrobia	Methanomicrobiales	Methanomicrobiaceae	Methanoculleus	Methanoculleus marisnigri	Methanoculleus marisnigri JR1, DSM 1498		1427	1585	4925	5527	8275		120.017	21.2267	184.25	45.9473	393.485		568.29	535.72	1472.09	1072.08	1844.6
Archaea	Methanobacteriota	Euryarchaeota	Methanomicrobia	Methanomicrobiales	Methanomicrobiaceae	Methanoculleus	Methanoculleus sp.	Methanoculleus sp. MH98A	18						18						104.023
Archaea	Methanobacteriota	Euryarchaeota	Methanomicrobia	Methanomicrobiales	Methanomicrobiaceae	Methanofollis	Methanofollis liminatans	Methanofollis liminatans GKZPZ, DSM 4140	29	1450	1736	4251	4734	7636	29	121.951	23.249	159.035	39.3549	363.1	167.593	577.45	586.757	1270.63	918.259	1702.16
Archaea	Methanobacteriota	Euryarchaeota	Methanomicrobia	Methanomicrobiales	Methanomicrobiaceae	Methanoplanus	Methanoplanus limicola	Methanoplanus limicola M3, DSM 2279	25	1711	1477	4520	4261	7242	25	143.902	19.7804	169.098	35.4227	344.365	144.477	681.39	499.217	1351.04	826.51	1614.33
Archaea	Methanobacteriota	Euryarchaeota	Methanomicrobia	Methanomicrobiales	Methanomicrobiaceae	Methanoplanus	Methanoplanus petrolearius	Methanoplanus petrolearius SEBR 4847, DSM 11571	19	1429	1293	4568	4222	6781	19	120.185	17.3162	170.894	35.0985	322.444	109.802	569.086	437.026	1365.38	818.946	1511.57
Archaea	Methanobacteriota	Euryarchaeota	Methanomicrobia	Methanomicrobiales	Methanoregulaceae	Candidatus Methanoregula	Candidatus Methanoregula boonei	Candidatus Methanoregula boonei 6A8		4478	4119	29563	11122	26581		376.619	55.1627	1105.99	92.4599	1263.96		1783.32	1392.2	8836.43	2157.35	5925.24
Archaea	Methanobacteriota	Euryarchaeota	Methanomicrobia	Methanomicrobiales	Methanoregulaceae	Methanolinea	Methanolinea tarda	Methanolinea tarda NOBI-1	37	1315	1162	4431	4052	7696	37	110.597	15.5618	165.769	33.6853	365.953	213.826	523.687	392.749	1324.43	785.97	1715.54
Archaea	Methanobacteriota	Euryarchaeota	Methanomicrobia	Methanomicrobiales	Methanoregulaceae	Methanoregula	Methanoregula formicica	Methanoregula formicica SMSP, DSM 22288	96						96						554.791
Archaea	Methanobacteriota	Euryarchaeota	Methanomicrobia	Methanomicrobiales	Methanoregulaceae	Methanoregula	Methanoregula formicicum	Methanoregula formicicum SMSP		8144	12329	78538	29914	64222		684.945	165.113	2938.2	248.682	3053.83		3243.28	4167.12	23475.1	5802.45	14315.9
Archaea	Methanobacteriota	Euryarchaeota	Methanomicrobia	Methanomicrobiales	Methanoregulaceae	Methanosphaerula	Methanosphaerula palustris	Methanosphaerula palustris E1-9c, DSM 19958		3108	4466	10325	12936	18208		261.396	59.8098	386.27	107.54	865.811		1237.73	1509.48	3086.16	2509.21	4058.79
Archaea	Methanobacteriota	Euryarchaeota	Methanomicrobia	Methanomicrobiales	Methanospirillaceae	Methanospirillum	Methanospirillum hungatei	Methanospirillum hungatei JF-1	73	10479	1405	14394	7795	51943	73	881.329	18.8161	538.496	64.8017	2469.95	421.873	4173.17	474.881	4302.39	1512	11578.7
Archaea	Methanobacteriota	Euryarchaeota	Methanomicrobia	Methanosarcinales	Methanosaetaceae	Methanothrix	Methanothrix concilii	Methanothrix concilii GP-6	25	1098	1080	72928	32754	64212	25	92.3465	14.4636	2728.32	272.292	3053.35	144.477	437.269	365.033	21798.3	6353.33	14313.7
Archaea	Methanobacteriota	Euryarchaeota	Methanomicrobia	Methanosarcinales	Methanosaetaceae	Methanothrix	Methanothrix harundinacea	Methanothrix harundinacea 6Ac	23	853	908	13515	8453	14883	23	71.741	12.1602	505.612	70.2718	707.703	132.919	339.7	306.898	4039.65	1639.64	3317.61
Archaea	Methanobacteriota	Euryarchaeota	Methanomicrobia	Methanosarcinales	Methanosaetaceae	Methanothrix	Methanothrix thermophila	Methanothrix thermophila PT		430	491	11874	6352	12501		36.1648	6.5756	444.22	52.8057	594.437		171.244	165.955	3549.16	1232.1	2786.63
Archaea	Methanobacteriota	Euryarchaeota	Methanomicrobia	Methanosarcinales	Methanosarcinaceae	Methanococcoides	Methanococcoides burtonii	Methanococcoides burtonii DSM 6242	25	628	1001	1939	2363	4514	25	52.8175	13.4057	72.5402	19.6442	214.646	144.477	250.095	338.332	579.57	458.353	1006.23
Archaea	Methanobacteriota	Euryarchaeota	Methanomicrobia	Methanosarcinales	Methanosarcinaceae	Methanohalobium	Methanohalobium evestigatum	Methanohalobium evestigatum Z-7303, DSM 3721	18	618	787	1585	2027	3875	18	51.9765	10.5397	59.2967	16.8509	184.261	104.023	246.113	266.001	473.759	393.179	863.786
Archaea	Methanobacteriota	Euryarchaeota	Methanomicrobia	Methanosarcinales	Methanosarcinaceae	Methanohalophilus	Methanohalophilus mahii	Methanohalophilus mahii SLP, DSM 5219	10	549	640	1395	1762	3136	10	46.1733	8.57105	52.1886	14.6479	149.12	57.7908	218.634	216.316	416.968	341.777	699.054
Archaea	Methanobacteriota	Euryarchaeota	Methanomicrobia	Methanosarcinales	Methanosarcinaceae	Methanolobus	Methanolobus psychrophilus	Methanolobus psychrophilus R15	22	1064	1931	2813	3273	5487	22	89.487	25.8605	105.238	27.2092	260.913	127.14	423.728	652.666	840.81	634.867	1223.12
Archaea	Methanobacteriota	Euryarchaeota	Methanomicrobia	Methanosarcinales	Methanosarcinaceae	Methanolobus	Methanolobus tindarius	Methanolobus tindarius DSM 2278	30	1265	1763	2784	3334	5507	30	106.392	23.6106	104.153	27.7164	261.864	173.372	503.775	595.883	832.142	646.699	1227.58
Archaea	Methanobacteriota	Euryarchaeota	Methanomicrobia	Methanosarcinales	Methanosarcinaceae	Methanomethylovorans	Methanomethylovorans hollandica	Methanomethylovorans hollandica DSM 15978	20	1096	7248	2649	3359	4887	20	92.1783	97.0671	99.1021	27.9242	232.382	115.582	436.472	2449.78	791.79	651.549	1089.37
Archaea	Methanobacteriota	Euryarchaeota	Methanomicrobia	Methanosarcinales	Methanosarcinaceae	Methanosalsum	Methanosalsum zhilinae	Methanosalsum zhilinae WeN5, DSM 4017	17	570	657	1475	1877	3652	17	47.9394	8.79871	55.1814	15.604	173.657	98.2443	226.997	222.062	440.88	364.084	814.077
Archaea	Methanobacteriota	Euryarchaeota	Methanomicrobia	Methanosarcinales	Methanosarcinaceae	Methanosarcina	Methanosarcina acetivorans	Methanosarcina acetivorans C2A	80	11107	8025	14693	12484	9785	80	934.146	107.473	549.682	103.783	465.288	462.326	4423.26	2712.4	4391.76	2421.53	2181.2
Archaea	Methanobacteriota	Euryarchaeota	Methanomicrobia	Methanosarcinales	Methanosarcinaceae	Methanosarcina	Methanosarcina barkeri	Methanosarcina barkeri Fusaro, DSM 804	48	14780	16095	16856	13042	8044	48	1243.06	215.548	630.602	108.421	382.501	277.396	5886	5440.01	5038.28	2529.77	1793.11
Archaea	Methanobacteriota	Euryarchaeota	Methanomicrobia	Methanosarcinales	Methanosarcinaceae	Methanosarcina	Methanosarcina mazei	Methanosarcina mazei Go1, DSM 3647	19	7700	5971	16022	8957	6511	19	647.603	79.9652	599.401	74.4617	309.605	109.802	3066.46	2018.16	4789	1737.4	1451.38
Archaea	Methanobacteriota	Euryarchaeota	Methanomicrobia	Methanosarcinales	Methanosarcinaceae	Methanosarcina	Methanosarcina mazei	Methanosarcina mazei Tuc01	11						11						63.5699
Archaea	Methanobacteriota	Euryarchaeota	Methanomicrobia	Methanosarcinales	Methanosarcinaceae	Methanosarcina	Methanosarcina sp.	Methanosarcina sp. DSM 11855	28						28						161.814
Archaea	Methanobacteriota	Euryarchaeota	Methanomicrobia	Methanosarcinales	Methanosarcinaceae	Methanosarcina	Methanosarcina sp.	Methanosarcina sp. SMA-21	15						15						86.6862
Archaea	Methanobacteriota	Euryarchaeota	Methanomicrobia	Methanosarcinales	Methermicoccaceae	Methermicoccus	Methermicoccus shengliensis	Methermicoccus shengliensis DSM 18856	3						3						17.3372
Archaea	Methanobacteriota	Euryarchaeota	Methanopyri	Methanopyrales	Methanopyraceae	Methanopyrus	Methanopyrus kandleri	Methanopyrus kandleri AV19	8	143	231	724	1057	1170	8	12.0269	3.09361	27.0857	8.7871	55.6348	46.2326	56.9485	78.0765	216.405	205.027	260.808
Archaea	Methanobacteriota	Euryarchaeota	Thermococci	Thermococcales	Thermococcaceae	Palaeococcus	Palaeococcus ferrophilus	Palaeococcus ferrophilus DMJ, DSM 13482		246	232	774	1110	1212		20.6897	3.107	28.9562	9.2277	57.632		97.9673	78.4145	231.35	215.308	270.17
Archaea	Methanobacteriota	Euryarchaeota	Thermococci	Thermococcales	Thermococcaceae	Palaeococcus	Palaeococcus pacificus	Palaeococcus pacificus DY20341	14						14						80.9071
Archaea	Methanobacteriota	Euryarchaeota	Thermococci	Thermococcales	Thermococcaceae	Pyrococcus	Pyrococcus abyssi	Pyrococcus abyssi GE5	16	166	190	511	823	861	16	13.9613	2.54453	19.1171	6.8418	40.9415	92.4652	66.108	64.2188	152.739	159.638	191.928
Archaea	Methanobacteriota	Euryarchaeota	Thermococci	Thermococcales	Thermococcaceae	Pyrococcus	Pyrococcus furiosus	Pyrococcus furiosus COM1	10	128	150	425	643	700	10	10.7653	2.00884	15.8997	5.34542	33.2858	57.7908	50.9749	50.6991	127.033	124.723	156.039
Archaea	Methanobacteriota	Euryarchaeota	Thermococci	Thermococcales	Thermococcaceae	Pyrococcus	Pyrococcus furiosus	Pyrococcus furiosus DSM 3638		39	62	172	262	269		3.28007	0.83032	6.43472	2.17807	12.7913		15.5314	20.9556	51.4111	50.8204	59.9635
Archaea	Methanobacteriota	Euryarchaeota	Thermococci	Thermococcales	Thermococcaceae	Pyrococcus	Pyrococcus horikoshii	Pyrococcus horikoshii OT3		166	215	485	758	767		13.9613	2.87934	18.1444	6.30144	36.4717		66.108	72.6686	144.967	147.03	170.974
Archaea	Methanobacteriota	Euryarchaeota	Thermococci	Thermococcales	Thermococcaceae	Pyrococcus	Pyrococcus sp.	Pyrococcus sp. NA2	9	207	230	552	818	920	9	17.4096	3.08022	20.651	6.80023	43.747	52.0117	82.4359	77.7386	164.994	158.668	205.08
Archaea	Methanobacteriota	Euryarchaeota	Thermococci	Thermococcales	Thermococcaceae	Pyrococcus	Pyrococcus sp.	Pyrococcus sp. ST04	7	143	147	377	554	615	7	12.0269	1.96866	14.104	4.60554	29.2439	40.4535	56.9485	49.6851	112.686	107.46	137.091
Archaea	Methanobacteriota	Euryarchaeota	Thermococci	Thermococcales	Thermococcaceae	Pyrococcus	Pyrococcus yayanosii	Pyrococcus yayanosii CH1		100	164	461	649	774		8.41043	2.19633	17.2465	5.39529	36.8046		39.8241	55.431	137.794	125.887	172.534
Archaea	Methanobacteriota	Euryarchaeota	Thermococci	Thermococcales	Thermococcaceae	Thermococcus	Thermococcus barophilus	Thermococcus barophilus MP, DSM 11836	14	241	288	844	1181	1358	14	20.2691	3.85697	31.575	9.81794	64.5744	80.9071	95.9761	97.3422	252.273	229.08	302.715
Archaea	Methanobacteriota	Euryarchaeota	Thermococci	Thermococcales	Thermococcaceae	Thermococcus	Thermococcus gammatolerans	Thermococcus gammatolerans EJ3		142	158	477	695	791		11.9428	2.11598	17.8451	5.7777	37.6129		56.5502	53.403	142.576	134.81	176.324
Archaea	Methanobacteriota	Euryarchaeota	Thermococci	Thermococcales	Thermococcaceae	Thermococcus	Thermococcus kodakarensis	Thermococcus kodakarensis KOD1	7	167	193	557	778	900	7	14.0454	2.58471	20.838	6.4677	42.796	40.4535	66.5063	65.2328	166.488	150.909	200.621
Archaea	Methanobacteriota	Euryarchaeota	Thermococci	Thermococcales	Thermococcaceae	Thermococcus	Thermococcus litoralis	Thermococcus litoralis DSM 5473	18	161	213	488	845	843	18	13.5408	2.85255	18.2566	7.02469	40.0856	104.023	64.1168	71.9927	145.864	163.905	187.915
Archaea	Methanobacteriota	Euryarchaeota	Thermococci	Thermococcales	Thermococcaceae	Thermococcus	Thermococcus onnurineus	Thermococcus onnurineus NA1		157	212	423	690	733		13.2044	2.83916	15.8249	5.73614	34.855		62.5238	71.6547	126.435	133.84	163.395
Archaea	Methanobacteriota	Euryarchaeota	Thermococci	Thermococcales	Thermococcaceae	Thermococcus	Thermococcus sibiricus	Thermococcus sibiricus MM 739		256	324	750	1071	1142		21.5307	4.33909	28.0584	8.90348	54.3034		101.95	109.51	224.176	207.743	254.566
Archaea	Methanobacteriota	Euryarchaeota	Thermococci	Thermococcales	Thermococcaceae	Thermococcus	Thermococcus sp.	Thermococcus sp. 4557	10	126	158	401	626	689	10	10.5971	2.11598	15.0019	5.20409	32.7627	57.7908	50.1784	53.403	119.86	121.426	153.587
Archaea	Methanobacteriota	Euryarchaeota	Thermococci	Thermococcales	Thermococcaceae	Thermococcus	Thermococcus sp.	Thermococcus sp. AM4	5	162	162	462	733	837	5	13.6249	2.16955	17.284	6.09361	39.8003	28.8954	64.515	54.755	138.093	142.181	186.578
Archaea	Methanobacteriota	Euryarchaeota	Thermococci	Thermococcales	Thermococcaceae	Thermococcus	Thermococcus sp.	Thermococcus sp. CL1	2	101	132	350	552	557	2	8.49453	1.76778	13.0939	4.58891	26.486	11.5582	40.2223	44.6152	104.616	107.072	124.162
Archaea	Methanobacteriota	Euryarchaeota	Thermococci	Thermococcales	Thermococcaceae	Thermococcus	Thermococcus sp.	Thermococcus sp. ES1	6						6						34.6745
Archaea	Methanobacteriota	Euryarchaeota	Thermococci	Thermococcales	Thermococcaceae	Thermococcus	Thermococcus sp.	Thermococcus sp. PK		183	221	637	912	991		15.3911	2.95969	23.8309	7.58168	47.1232		72.8781	74.6966	190.4	176.902	220.906
Archaea	Methanobacteriota	Euryarchaeota	Thermococci	Thermococcales	Thermococcaceae	Thermococcus	Thermococcus zilligii	Thermococcus zilligii AN1	7						7						40.4535
Archaea	Methanobacteriota	Euryarchaeota	Thermoplasmata	Methanomassiliicoccales	Methanomassiliicoccaceae	Methanomassiliicoccus	Candidatus Methanomassiliicoccus intestinalis	Candidatus Methanomassiliicoccus intestinalis Issoire-Mx1	8						8						46.2326
Archaea	Methanobacteriota	Euryarchaeota	Thermoplasmata	Methanomassiliicoccales	Methanomassiliicoccaceae	Methanomassiliicoccus	Methanomassiliicoccus luminyensis	Methanomassiliicoccus luminyensis B10	21	944	5209	4287	16847	6542	21	79.3944	69.7603	160.382	140.053	311.079	121.361	375.94	1760.61	1281.39	3267.83	1458.29
Archaea	Methanobacteriota	Euryarchaeota	Thermoplasmata	Thermoplasmatales	Aciduloprofundaceae	Aciduliprofundum	Aciduliprofundum boonei	Aciduliprofundum boonei T469	15	396	456	1518	2284	2570	15	33.3053	6.10687	56.7901	18.9874	122.206	86.6862	157.703	154.125	453.733	443.03	572.885
Archaea	Methanobacteriota	Euryarchaeota	Thermoplasmata	Thermoplasmatales	Aciduloprofundaceae	Aciduliprofundum	Aciduliprofundum sp.	Aciduliprofundum sp. MAR08-339	15	258	328	860	1328	1689	15	21.6989	4.39266	32.1736	11.04	80.3138	86.6862	102.746	110.862	257.055	257.593	376.499
Archaea	Methanobacteriota	Euryarchaeota	Thermoplasmata	Thermoplasmatales	Ferroplasmaceae	Ferroplasma	Ferroplasma acidarmanus	Ferroplasma acidarmanus Fer1	7	88	123	381	482	517	7	7.40118	1.64725	14.2536	4.00698	24.5839	40.4535	35.0452	41.5732	113.881	93.494	115.246
Archaea	Methanobacteriota	Euryarchaeota	Thermoplasmata	Thermoplasmatales	Picrophilaceae	Picrophilus	Picrophilus torridus	Picrophilus torridus DSM 9790	5	82	93	275	444	434	5	6.89655	1.24548	10.2881	3.69108	20.6372	28.8954	32.6558	31.4334	82.1979	86.1231	96.7441
Archaea	Methanobacteriota	Euryarchaeota	Thermoplasmata	Thermoplasmatales	Thermoplasmataceae	Thermoplasma	Thermoplasma acidophilum	Thermoplasma acidophilum DSM 1728	1	85	80	295	396	446	1	7.14886	1.07138	11.0363	3.29204	21.2078	5.77908	33.8505	27.0395	88.176	76.8125	99.419
Archaea	Methanobacteriota	Euryarchaeota	Thermoplasmata	Thermoplasmatales	Thermoplasmataceae	Thermoplasma	Thermoplasma volcanium	Thermoplasma volcanium GSS1	4	107	139	333	417	468	4	8.99916	1.86152	12.4579	3.46662	22.2539	23.1163	42.6118	46.9811	99.5342	80.8859	104.323
Archaea	Methanobacteriota	Euryarchaeota	Euryarchaeota, not assigned to class	Euryarchaeota, not assigned to order	Euryarchaeota, not assigned to family	Euryarchaeota	Euryarchaeota sp.	Euryarchaeota sp. AmaM (Standard draft)	7						7						40.4535
Archaea	Methanobacteriota	Euryarchaeota	Euryarchaeota, not assigned to class	Euryarchaeota, not assigned to order	Euryarchaeota, not assigned to family	Euryarchaeota archaeon	Euryarchaeota archaeon	Euryarchaeota archaeon SCGC AAA252-I15 (contamination screened) (SAK_001_55)	33						33						190.71
Archaea	Nanoarchaeota	Nanoarchaeota	Nanoarchaeota, not assigned to class	Nanoarchaeales	Nanoarchaeaceae	Nanoarchaeum	Nanoarchaeum equitans	Nanoarchaeum equitans Kin4-M		94	94	1009	1352	965		7.9058	1.25887	37.7478	11.2395	45.8868		37.4347	31.7714	301.592	262.249	215.111
Archaea	Thaumarchaeota	Nitrososphaerota	Nitrososphaeria	Nitrosopumilales	Nitrosopumilaceae	Nitrosopumilus	Nitrosopumilus maritimus	Nitrosopumilus maritimus SCM1		236	215	464	837	567		19.8486	2.87934	17.3588	6.95818	26.9615		93.9849	72.6686	138.69	162.354	126.391
Archaea	Thaumarchaeota	Nitrososphaerota	Nitrososphaeria	Nitrosopumilales	Nitrosopumilaceae	Candidatus Cenarchaeum	Cenarchaeum symbiosum	Cenarchaeum symbiosum A		94	115	216	414	369		7.9058	1.54011	8.08081	3.44168	17.5464		37.4347	38.8693	64.5627	80.304	82.2548
Archaea	Thaumarchaeota	Nitrososphaerota	Nitrososphaeria	Nitrosopumilales	Nitrosopumilaceae	Candidatus Nitrosoarchaeum	Candidatus Nitrosoarchaeum koreensis	Candidatus Nitrosoarchaeum koreensis MY1		802	315	648	1064	522		67.4516	4.21856	24.2424	8.84529	24.8217		319.389	106.468	193.688	206.385	116.36
Archaea	Thaumarchaeota	Nitrososphaerota	Nitrososphaeria	Nitrosopumilales	Nitrosopumilaceae	Candidatus Nitrosoarchaeum	Candidatus Nitrosoarchaeum limnia	Candidatus Nitrosoarchaeum limnia SFB1		263	199	438	781	500		22.1194	2.66506	16.3861	6.49264	23.7756		104.737	67.2607	130.919	151.491	111.456
Archaea	Thaumarchaeota	Nitrososphaerota	Nitrososphaeria	Nitrosopumilales	Nitrosopumilaceae	Candidatus Nitrosopumilus	Candidatus Nitrosopumilus koreensis	Candidatus Nitrosopumilus koreensis AR1	273	162	119	278	518	313	273	13.6249	1.59368	10.4003	4.30626	14.8835	1577.69	64.515	40.2213	83.0946	100.477	69.7716
Archaea	Thaumarchaeota	Nitrososphaerota	Nitrososphaeria	Nitrosopumilales	Nitrosopumilaceae	Candidatus Nitrosopumilus	Candidatus Nitrosopumilus salaria	Candidatus Nitrosopumilus salaria BD31 (Nitrosopumilus salaria BD31)		152	145	310	518	353		12.7839	1.94188	11.5975	4.30626	16.7855		60.5326	49.0091	92.6595	100.477	78.6882
Archaea	Thaumarchaeota	Nitrososphaerota	Nitrososphaeria	Nitrosopumilales	Nitrosopumilaceae	Candidatus Nitrosopumilus	Candidatus Nitrosopumilus sp.	Candidatus Nitrosopumilus sp. AR2	279	193	136	347	584	382	279	16.2321	1.82135	12.9817	4.85493	18.1645	1612.36	76.8605	45.9671	103.719	113.279	85.1526
Archaea	Thaumarchaeota	Nitrososphaerota	Nitrososphaeria	Nitrosopumilales	Nitrosopumilaceae	Marine achaeal	Marine archaeal group 1	Marine archaeal group 1 BG20 (Nitrosoarchaeum limnia BG20)		205	127	266	497	327		17.2414	1.70082	9.95137	4.13168	15.5492		81.6394	42.9252	79.5078	96.4036	72.8924
Archaea	Thaumarchaeota	Nitrososphaerota	Nitrososphaerota, not assigned to class	Nitrososphaerales	Nitrososphaeraceae	Candidatus Nitrososphaera	Candidatus Nitrososphaera evergladensis	Candidatus Nitrososphaera evergladensis SR1	65						65						375.64
Archaea	Thaumarchaeota	Nitrososphaerota	Nitrososphaerota, not assigned to class	Nitrososphaerales	Nitrososphaeraceae	Candidatus Nitrososphaera	Candidatus Nitrososphaera gargensis	Candidatus Nitrososphaera gargensis Ga9-2		393	488	906	1532	1789		33.053	6.53542	33.8945	12.7359	85.0689		156.509	164.941	270.805	297.164	398.791
Archaea	Thaumarchaeota	Nitrososphaerota	Thaumarchaeota, not assigned to class	Thaumarchaeota, not assigned to order	Thaumarchaeota, not assigned to family	Candidatus Caldiarchaeum	Candidatus Caldiarchaeum subterraneum	Candidatus Caldiarchaeum subterraneum		217	384	605	1040	1295		18.2506	5.14263	22.6337	8.64577	61.5787		86.4183	129.79	180.835	201.73	288.672
Archaea	Crenarchaeota	Thermoproteota	Thermoproteota, not assigned to class	Thermoproteota, not assigned to order	Thermoproteota, not assigned to family	Thaumarchaeota	Thaumarchaeota archaeon	Thaumarchaeota archaeon BS1	12						12						69.3489
Archaea	Crenarchaeota	Thermoproteota	Thermoproteota, not assigned to class	Thermoproteota, not assigned to order	Thermoproteota, not assigned to family	Thaumarchaeota	Thaumarchaeota archaeon	Thaumarchaeota archaeon MY2	192						192						1109.58
Archaea	Crenarchaeota	Thermoproteota	Thermoproteota, not assigned to class	Thermoproteota, not assigned to order	Thermoproteota, not assigned to family	Thaumarchaeota	Thaumarchaeota archaeon	Thaumarchaeota archaeon SCGC AB-179-E04 (contamination screened) (GBS-N_001_221)	10						10						57.7908
Archaea	Crenarchaeota	Thermoproteota	Thermoprotei	Acidilobales	Acidilobaceae	Acidilobus	Acidilobus saccharovorans	Acidilobus saccharovorans 345-15	1	53	51	180	274	304	1	4.45753	0.683005	6.73401	2.27783	14.4555	5.77908	21.1068	17.2377	53.8023	53.1481	67.7654
Archaea	Crenarchaeota	Thermoproteota	Thermoprotei	Acidilobales	Acidilobaceae	Acidilobus	Acidilobus sulfurireducens sp	Acidilobus sulfurireducens sp. nov.	2						2						11.5582
Archaea	Crenarchaeota	Thermoproteota	Thermoprotei	Acidilobales	Caldisphaeraceae	Caldisphaera	Caldisphaera lagunensis	Caldisphaera lagunensis IC-154, DSM 15908	6	59	93	240	345	286	6	4.96215	1.24548	8.97868	2.86807	13.5996	34.6745	23.4962	31.4334	71.7364	66.92	63.753
Archaea	Crenarchaeota	Thermoproteota	Thermoprotei	Desulfurococcales	Desulfurococcaceae	Aeropyrum	Aeropyrum camini	Aeropyrum camini SY1, JCM 12091	3						3						17.3372
Archaea	Crenarchaeota	Thermoproteota	Thermoprotei	Desulfurococcales	Desulfurococcaceae	Aeropyrum	Aeropyrum pernix	Aeropyrum pernix K1		108	121	251	371	333		9.08326	1.62046	9.3902	3.08421	15.8345		43.01	40.8972	75.0243	71.9632	74.2299
Archaea	Crenarchaeota	Thermoproteota	Thermoprotei	Desulfurococcales	Desulfurococcaceae	Desulfurococcales	Desulfurococcales archaeon	Desulfurococcales archaeon	5						5						28.8954
Archaea	Crenarchaeota	Thermoproteota	Thermoprotei	Desulfurococcales	Desulfurococcaceae	Desulfurococcus	Desulfurococcus amylolyticus	Desulfurococcus amylolyticus DSM 3822	2	11	13	41	72	66	2	0.925147	0.174099	1.53386	0.598553	3.13837	11.5582	4.38065	4.39392	12.255	13.9659	14.7122
Archaea	Crenarchaeota	Thermoproteota	Thermoprotei	Desulfurococcales	Desulfurococcaceae	Desulfurococcus	Desulfurococcus fermentans	Desulfurococcus fermentans Z-1312, DSM 16532	5	38	49	69	99	93	5	3.19596	0.656221	2.58137	0.823011	4.42225	28.8954	15.1332	16.5617	20.6242	19.2031	20.7309
Archaea	Crenarchaeota	Thermoproteota	Thermoprotei	Desulfurococcales	Desulfurococcaceae	Desulfurococcus	Desulfurococcus kamchatkensis	Desulfurococcus kamchatkensis 1221n		36	50	112	175	182		3.02775	0.669613	4.19005	1.45482	8.6543		14.3367	16.8997	33.477	33.9449	40.5701
Archaea	Crenarchaeota	Thermoproteota	Thermoprotei	Desulfurococcales	Desulfurococcaceae	Desulfurococcus	Desulfurococcus mobilis	Desulfurococcus mobilis DSM 2161	1	25	29	91	95	112	1	2.10261	0.388376	3.40441	0.789758	5.32573	5.77908	9.95603	9.80182	27.2	18.4272	24.9662
Archaea	Crenarchaeota	Thermoproteota	Thermoprotei	Desulfurococcales	Desulfurococcaceae	Desulfurococcus	Desulfurococcus mucosus	Desulfurococcus mucosus 07/1, DSM 2162	1	32	49	76	125	137	1	2.69134	0.656221	2.84325	1.03916	6.5145	5.77908	12.7437	16.5617	22.7165	24.2464	30.539
Archaea	Crenarchaeota	Thermoproteota	Thermoprotei	Desulfurococcales	Desulfurococcaceae	Ignicoccus	Ignicoccus hospitalis	Ignicoccus hospitalis KIN4/I, DSM 18386		70	74	238	414	440		5.8873	0.991027	8.90385	3.44168	20.9225		27.8769	25.0115	71.1386	80.304	98.0815
Archaea	Crenarchaeota	Thermoproteota	Thermoprotei	Desulfurococcales	Desulfurococcaceae	Ignisphaera	Ignisphaera aggregans	Ignisphaera aggregans AQ1.S1, DSM 17230	10	130	157	320	491	572	10	10.9336	2.10258	11.9716	4.0818	27.1992	57.7908	51.7713	53.065	95.6485	95.2398	127.506
Archaea	Crenarchaeota	Thermoproteota	Thermoprotei	Desulfurococcales	Desulfurococcaceae	Staphylothermus	Staphylothermus hellenicus	Staphylothermus hellenicus P8, DSM 12710	4	82	108	255	378	386	4	6.89655	1.44636	9.53984	3.14241	18.3547	23.1163	32.6558	36.5033	76.2199	73.321	86.0443
Archaea	Crenarchaeota	Thermoproteota	Thermoprotei	Desulfurococcales	Desulfurococcaceae	Staphylothermus	Staphylothermus marinus	Staphylothermus marinus F1, DSM 3639		70	105	252	365	407		5.8873	1.40619	9.42761	3.03433	19.3533		27.8769	35.4893	75.3232	70.7994	90.7254
Archaea	Crenarchaeota	Thermoproteota	Thermoprotei	Desulfurococcales	Desulfurococcaceae	Thermogladius	Thermogladius cellulolyticus	Thermogladius cellulolyticus 1633		74	77	177	288	334		6.22372	1.0312	6.62177	2.39421	15.8821		29.4698	26.0255	52.9056	55.8636	74.4528
Archaea	Crenarchaeota	Thermoproteota	Thermoprotei	Desulfurococcales	Desulfurococcaceae	Thermogladius	Thermogladius shockii	Thermogladius shockii	5						5						28.8954
Archaea	Crenarchaeota	Thermoproteota	Thermoprotei	Desulfurococcales	Desulfurococcaceae	Thermosphaera	Thermosphaera aggregans	Thermosphaera aggregans M11TL, DSM 11486	6	67	89	180	327	351	6	5.63499	1.19191	6.73401	2.71843	16.6904	34.6745	26.6822	30.0814	53.8023	63.4285	78.2423
Archaea	Crenarchaeota	Thermoproteota	Thermoprotei	Desulfurococcales	Pyrodictiaceae	Hyperthermus	Hyperthermus butylicus	Hyperthermus butylicus DSM 5456		74	79	229	356	411		6.22372	1.05799	8.56715	2.95951	19.5435		29.4698	26.7015	68.4485	69.0537	91.6171
Archaea	Crenarchaeota	Thermoproteota	Thermoprotei	Desulfurococcales	Pyrodictiaceae	Pyrolobus	Pyrolobus fumarii	Pyrolobus fumarii 1A, DSM 11204	7	78	112	310	458	472	7	6.56013	1.49993	11.5975	3.80747	22.4441	40.4535	31.0628	37.8553	92.6595	88.8387	105.215
Archaea	Crenarchaeota	Thermoproteota	Thermoprotei	Fervidicoccales	Fervidicoccaceae	Fervidicoccus	Fervidibacteria bacterium	Fervidibacteria bacterium JGI 0000001-B9 (contamination screened) (GBS-A_001_114)	19						19						109.802
Archaea	Crenarchaeota	Thermoproteota	Thermoprotei	Fervidicoccales	Fervidicoccaceae	Fervidicoccus	Fervidibacteria bacterium	Fervidibacteria bacterium JGI 0000001-D5 (contamination screened) (GBS-A_001_115)	11						11						63.5699
Archaea	Crenarchaeota	Thermoproteota	Thermoprotei	Fervidicoccales	Fervidicoccaceae	Fervidicoccus	Fervidibacteria bacterium	Fervidibacteria bacterium JGI 0000001-G10 (contamination screened) (GBS-A_001_117)	15						15						86.6862
Archaea	Crenarchaeota	Thermoproteota	Thermoprotei	Fervidicoccales	Fervidicoccaceae	Fervidicoccus	Fervidibacteria bacterium	Fervidibacteria bacterium JGI 0000054-H05 (contamination screened) (GBS-A_001_175)	2						2						11.5582
Archaea	Crenarchaeota	Thermoproteota	Thermoprotei	Fervidicoccales	Fervidicoccaceae	Fervidicoccus	Fervidicoccus fontis	Fervidicoccus fontis Kam940	11	72	102	344	420	438	11	6.05551	1.36601	12.8694	3.49156	20.8274	63.5699	28.6734	34.4754	102.822	81.4678	97.6357
Archaea	Crenarchaeota	Thermoproteota	Thermoprotei	Sulfolobales	Sulfolobaceae	Acidianus	Acidianus hospitalis	Acidianus hospitalis W1	7	79	96	250	301	324	7	6.64424	1.28566	9.35279	2.50229	15.4066	40.4535	31.461	32.4474	74.7254	58.3853	72.2237
Archaea	Crenarchaeota	Thermoproteota	Thermoprotei	Sulfolobales	Sulfolobaceae	Candidatus Acidianus	Candidatus Acidianus	Candidatus Acidianus copahuensis ALE1	5						5						28.8954
Archaea	Crenarchaeota	Thermoproteota	Thermoprotei	Sulfolobales	Sulfolobaceae	Metallosphaera	Metallosphaera cuprina	Metallosphaera cuprina Ar-4	2	38	38	125	175	156	2	3.19596	0.508906	4.67639	1.45482	7.41797	11.5582	15.1332	12.8438	37.3627	33.9449	34.7744
Archaea	Crenarchaeota	Thermoproteota	Thermoprotei	Sulfolobales	Sulfolobaceae	Metallosphaera	Metallosphaera sedula	Metallosphaera sedula DSM 5348		45	55	153	249	234		3.78469	0.736574	5.72391	2.07	11.127		17.9208	18.5897	45.7319	48.2988	52.1616
Archaea	Crenarchaeota	Thermoproteota	Thermoprotei	Sulfolobales	Sulfolobaceae	Metallosphaera	Metallosphaera yellowstonensis	Metallosphaera yellowstonensis MK1		25	26	84	111	123		2.10261	0.348199	3.14254	0.92277	5.84879		9.95603	8.78784	25.1077	21.5308	27.4183
Archaea	Crenarchaeota	Thermoproteota	Thermoprotei	Sulfolobales	Sulfolobaceae	Metallosphaera	Metallosphaera yellowstoni	Metallosphaera yellowstoni (MK1)		51	57	152	216	203		4.28932	0.763359	5.68649	1.79566	9.65288		20.3103	19.2656	45.433	41.8977	45.2513
Archaea	Crenarchaeota	Thermoproteota	Thermoprotei	Sulfolobales	Sulfolobaceae	Sulfolobus	Sulfolobus acidocaldarius	Sulfolobus acidocaldarius 98-3, DSM 639	3	37	37	85	126	89	3	3.11186	0.495514	3.17995	1.04747	4.23205	17.3372	14.7349	12.5058	25.4066	24.4403	19.8392
Archaea	Crenarchaeota	Thermoproteota	Thermoprotei	Sulfolobales	Sulfolobaceae	Sulfolobus	Sulfolobus acidocaldarius	Sulfolobus acidocaldarius N8		57	64	142	234	196		4.79394	0.857105	5.31238	1.9453	9.32002		22.6997	21.6316	42.444	45.3892	43.6909
Archaea	Crenarchaeota	Thermoproteota	Thermoprotei	Sulfolobales	Sulfolobaceae	Sulfolobus	Sulfolobus acidocaldarius	Sulfolobus acidocaldarius SUSAZ	1						1						5.77908
Archaea	Crenarchaeota	Thermoproteota	Thermoprotei	Sulfolobales	Sulfolobaceae	Sulfolobus	Sulfolobus islandicus	Sulfolobus islandicus HVE10/4		11	18	22	48	37		0.925147	0.241061	0.823045	0.399036	1.75939		4.38065	6.08389	6.57583	9.31061	8.24777
Archaea	Crenarchaeota	Thermoproteota	Thermoprotei	Sulfolobales	Sulfolobaceae	Sulfolobus	Sulfolobus islandicus	Sulfolobus islandicus L.D.8.5	2	9	10	23	26	36	2	0.756939	0.133923	0.860456	0.216144	1.71184	11.5582	3.58417	3.37994	6.87474	5.04325	8.02485
Archaea	Crenarchaeota	Thermoproteota	Thermoprotei	Sulfolobales	Sulfolobaceae	Sulfolobus	Sulfolobus islandicus	Sulfolobus islandicus L.S.2.15		24	41	74	101	113		2.0185	0.549083	2.76842	0.839638	5.37328		9.55779	13.8577	22.1187	19.5911	25.1891
Archaea	Crenarchaeota	Thermoproteota	Thermoprotei	Sulfolobales	Sulfolobaceae	Sulfolobus	Sulfolobus islandicus	Sulfolobus islandicus M.14.25		23	26	67	115	116		1.9344	0.348199	2.50655	0.956023	5.51593		9.15954	8.78784	20.0264	22.3067	25.8579
Archaea	Crenarchaeota	Thermoproteota	Thermoprotei	Sulfolobales	Sulfolobaceae	Sulfolobus	Sulfolobus islandicus	Sulfolobus islandicus M.16.4		13	22	20	31	37		1.09336	0.29463	0.748223	0.257711	1.75939		5.17713	7.43586	5.97803	6.0131	8.24777
Archaea	Crenarchaeota	Thermoproteota	Thermoprotei	Sulfolobales	Sulfolobaceae	Sulfolobus	Sulfolobus islandicus	Sulfolobus islandicus M.16.12	2						2						11.5582
Archaea	Crenarchaeota	Thermoproteota	Thermoprotei	Sulfolobales	Sulfolobaceae	Sulfolobus	Sulfolobus islandicus	Sulfolobus islandicus M.16.27		9	18	24	48	23		0.756939	0.241061	0.897868	0.399036	1.09368		3.58417	6.08389	7.17364	9.31061	5.12699
Archaea	Crenarchaeota	Thermoproteota	Thermoprotei	Sulfolobales	Sulfolobaceae	Sulfolobus	Sulfolobus islandicus	Sulfolobus islandicus REY15A		6	15	42	64	51		0.504626	0.200884	1.57127	0.532048	2.42511		2.38945	5.06991	12.5539	12.4141	11.3685
Archaea	Crenarchaeota	Thermoproteota	Thermoprotei	Sulfolobales	Sulfolobaceae	Sulfolobus	Sulfolobus islandicus	Sulfolobus islandicus Y.G.57.14		8	18	36	25	36		0.672834	0.241061	1.3468	0.207831	1.71184		3.18593	6.08389	10.7605	4.84927	8.02485
Archaea	Crenarchaeota	Thermoproteota	Thermoprotei	Sulfolobales	Sulfolobaceae	Sulfolobus	Sulfolobus islandicus	Sulfolobus islandicus Y.N.15.51		14	23	63	90	80		1.17746	0.308022	2.3569	0.748192	3.80409		5.57537	7.77386	18.8308	17.4574	17.833
Archaea	Crenarchaeota	Thermoproteota	Thermoprotei	Sulfolobales	Sulfolobaceae	Sulfolobus	Sulfolobus solfataricus	Sulfolobus solfataricus 98/2	5	28	47	77	120	106	5	2.35492	0.629436	2.88066	0.997589	5.04042	28.8954	11.1507	15.8857	23.0154	23.2765	23.6287
Archaea	Crenarchaeota	Thermoproteota	Thermoprotei	Sulfolobales	Sulfolobaceae	Sulfolobus	Sulfolobus solfataricus	Sulfolobus solfataricus P2	2	45	59	124	178	177	2	3.78469	0.790143	4.63898	1.47976	8.41655	11.5582	17.9208	19.9416	37.0638	34.5268	39.4555
Archaea	Crenarchaeota	Thermoproteota	Thermoprotei	Sulfolobales	Sulfolobaceae	Sulfolobus	Sulfolobus tokodaii	Sulfolobus tokodaii 7, JCM 10545	6	107	107	275	418	447	6	8.99916	1.43297	10.2881	3.47494	21.2553	34.6745	42.6118	36.1653	82.1979	81.0799	99.6419
Archaea	Crenarchaeota	Thermoproteota	Thermoprotei	Sulfolobales	Sulfolobales, not assigned to family	Candidatus Nanobsidianus	Candidatus Nanobsidianus stetteri	Candidatus Nanobsidianus stetteri (Final anotation based on arCOG)		116	170	1344	1674	1227		9.7561	2.27668	50.2806	13.9164	58.3452		46.196	57.4589	401.724	324.707	273.514
Archaea	Crenarchaeota	Thermoproteota	Thermoprotei	Sulfolobales	Sulfolobales, not assigned to family	Sulfolobales	Sulfolobales archaeon	Sulfolobales archaeon Acd1	3	56	57	153	228	238	3	4.70984	0.763359	5.72391	1.89542	11.3172	17.3372	22.3015	19.2656	45.7319	44.2254	53.0532
Archaea	Crenarchaeota	Thermoproteota	Thermoprotei	Thermoproteales	Thermofilaceae	Thermofilum	Thermofilum pendens	Thermofilum pendens Hrk 5		223	246	648	1009	1165		18.7553	3.2945	24.2424	8.38806	55.3971		88.8078	83.1465	193.688	195.717	259.693
Archaea	Crenarchaeota	Thermoproteota	Thermoprotei	Thermoproteales	Thermofilaceae	Thermofilum	Thermofilum sp.	Thermofilum sp. 1910b	9						9						52.0117
Archaea	Crenarchaeota	Thermoproteota	Thermoprotei	Thermoproteales	Thermoproteaceae	Caldivirga	Caldivirga maquilingensis	Caldivirga maquilingensis IC-167		119	167	329	541	549		10.0084	2.23651	12.3083	4.49746	26.1056		47.3907	56.4449	98.3386	104.938	122.379
Archaea	Crenarchaeota	Thermoproteota	Thermoprotei	Thermoproteales	Thermoproteaceae	Pyrobaculum	Pyrobaculum aerophilum	Pyrobaculum aerophilum IM2	1	50	50	136	204	184	1	4.20521	0.669613	5.08792	1.6959	8.74941	5.77908	19.9121	16.8997	40.6506	39.5701	41.0159
Archaea	Crenarchaeota	Thermoproteota	Thermoprotei	Thermoproteales	Thermoproteaceae	Pyrobaculum	Pyrobaculum arsenaticum	Pyrobaculum arsenaticum PZ6, DSM 13514		35	34	110	135	182		2.94365	0.455337	4.11523	1.12229	8.6543		13.9384	11.4918	32.8792	26.1861	40.5701
Archaea	Crenarchaeota	Thermoproteota	Thermoprotei	Thermoproteales	Thermoproteaceae	Pyrobaculum	Pyrobaculum calidifontis	Pyrobaculum calidifontis JCM 11548		53	52	109	265	241		4.45753	0.696397	4.07782	2.20301	11.4598		21.1068	17.5757	32.5803	51.4023	53.7219
Archaea	Crenarchaeota	Thermoproteota	Thermoprotei	Thermoproteales	Thermoproteaceae	Pyrobaculum	Pyrobaculum islandicum	Pyrobaculum islandicum DSM 4184		34	41	130	203	242		2.85955	0.549083	4.86345	1.68759	11.5074		13.5402	13.8577	38.8572	39.3761	53.9449
Archaea	Crenarchaeota	Thermoproteota	Thermoprotei	Thermoproteales	Thermoproteaceae	Pyrobaculum	Pyrobaculum oguniense	Pyrobaculum oguniense TE7, DSM 13380		64	39	41	183	215		5.38267	0.522298	1.53386	1.52132	10.2235		25.4874	13.1818	12.255	35.4967	47.9262
Archaea	Crenarchaeota	Thermoproteota	Thermoprotei	Thermoproteales	Thermoproteaceae	Pyrobaculum	Pyrobaculum sp.	Pyrobaculum sp. 1860	9	43	37	107	153	165	9	3.61648	0.495514	4.00299	1.27193	7.84593	52.0117	17.1244	12.5058	31.9825	29.6776	36.7806
Archaea	Crenarchaeota	Thermoproteota	Thermoprotei	Thermoproteales	Thermoproteaceae	Thermoproteus	Thermoproteus neutrophilus	Thermoproteus neutrophilus V24Sta		33	40	76	137	143		2.77544	0.53569	2.84325	1.13891	6.79981		13.142	13.5197	22.7165	26.574	31.8765
Archaea	Crenarchaeota	Thermoproteota	Thermoprotei	Thermoproteales	Thermoproteaceae	Thermoproteus	Thermoproteus tenax	Thermoproteus tenax Kra1	7	49	54	143	242	223	7	4.12111	0.723182	5.34979	2.0118	10.6039	40.4535	19.5138	18.2517	42.7429	46.941	49.7095
Archaea	Crenarchaeota	Thermoproteota	Thermoprotei	Thermoproteales	Thermoproteaceae	Thermoproteus	Thermoproteus uzoniensis	Thermoproteus uzoniensis 768-20	3	67	77	171	253	300	3	5.63499	1.0312	6.39731	2.10325	14.2653	17.3372	26.6822	26.0255	51.1122	49.0747	66.8738
Archaea	Crenarchaeota	Thermoproteota	Thermoprotei	Thermoproteales	Thermoproteaceae	Vulcanisaeta	Vulcanisaeta distributa	Vulcanisaeta distributa DSM 14429	6	94	103	280	424	458	6	7.9058	1.3794	10.4751	3.52482	21.7784	34.6745	37.4347	34.8134	83.6924	82.2437	102.094
Archaea	Crenarchaeota	Thermoproteota	Thermoprotei	Thermoproteales	Thermoproteaceae	Vulcanisaeta	Vulcanisaeta moutnovskia	Vulcanisaeta moutnovskia 768-28	5	92	87	234	355	355	5	7.73759	1.16513	8.75421	2.9512	16.8806	28.8954	36.6382	29.4055	69.943	68.8597	79.134
Archaea	Crenarchaeota	Thermoproteota	Thermoproteota, not assigned to class	Thermoproteota, not assigned to order	Thermoproteota, not assigned to family	Thaumarchaeota	Thaumarchaeota archaeon	Thaumarchaeota archaeon SCGC AAA471-B23 (contamination screened) (GBS-N_001_5)	3						3						17.3372
Archaea	Crenarchaeota	Thermoproteota	Thermoproteota, not assigned to class	Thermoproteota, not assigned to order	Thermoproteota, not assigned to family	Thaumarchaeota	Thaumarchaeota archaeon	Thaumarchaeota archaeon SCGC AAA471-L14 (contamination screened) (GBS-N_001_23)	1						1						5.77908
Archaea	Crenarchaeota	Thermoproteota	Thermoproteota, not assigned to class	Thermoproteota, not assigned to order	Thermoproteota, not assigned to family	Thaumarchaeota	Thaumarchaeota archaeon	Thaumarchaeota archaeon SCGC AAA471-O08 (contamination screened) (GBS-N_001_29)	10						10						57.7908
Bacteria	Proteobacteria	Pseudomonadota	Alphaproteobacteria	Rhodospirillales	Acetobacteraceae	Acidocella	Acidocella facilis	Acidocella facilis ATCC 35904	7						7						40.4535
Bacteria	Acidobacteria	Acidobacteriota	Acidobacteriia	Acidobacteriales	Acidobacteriaceae	Acidobacteriaceae	Acidobacteriaceae sp.	Acidobacteriaceae sp. DSM 24296		651	573	1069	2296	1919		54.7519	7.67376	39.9925	19.0872	91.2506		259.255	193.67	319.526	445.357	427.769
Bacteria	Acidobacteria	Acidobacteriota	Acidobacteriia	Acidobacteriales	Acidobacteriaceae	Acidobacteriaceae	Acidobacteriaceae sp.	Acidobacteriaceae sp. DSM 24297		1865	1397	3811	8601	7220		156.854	18.709	142.574	71.5022	343.319		742.72	472.177	1139.11	1668.34	1609.43
Bacteria	Acidobacteria	Acidobacteriota	Acidobacteriia	Acidobacteriales	Acidobacteriaceae	Acidobacterium	Acidobacterium capsulatum	Acidobacterium capsulatum ATCC 51196		524	421	1020	1918	1768		44.0706	5.63814	38.1594	15.9448	84.0704		208.678	142.295	304.88	372.036	394.109
Bacteria	Acidobacteria	Acidobacteriota	Acidobacteriia	Acidobacteriales	Acidobacteriaceae	Acidobacterium	Acidobacterium sp.	Acidobacterium sp. PMMR2	31						31						179.151
Bacteria	Acidobacteria	Acidobacteriota	Acidobacteriia	Acidobacteriales	Acidobacteriaceae	Acidobacterium	Acidobacterium sp.	Acidobacterium strain C40	22						22						127.14
Bacteria	Acidobacteria	Acidobacteriota	Acidobacteriia	Acidobacteriales	Acidobacteriaceae	Acidobacterium	Acidobacterium sp.	Acidocella sp. MX-AZ02	11						11						63.5699
Bacteria	Acidobacteria	Acidobacteriota	Acidobacteriia	Acidobacteriales	Acidobacteriaceae	Granulicella	Granulicella mallensis	Granulicella mallensis MP5ACTX8	23	567	560	1214	2150	1821	23	47.6871	7.49967	45.4171	17.8735	86.5906	132.919	225.803	189.276	362.867	417.038	405.924
Bacteria	Acidobacteria	Acidobacteriota	Acidobacteriia	Acidobacteriales	Acidobacteriaceae	Granulicella	Granulicella tundricola	Granulicella tundricola MP5ACTX9	25	348	332	710	1310	1151	25	29.2683	4.44623	26.5619	10.8903	54.7313	144.477	138.588	112.214	212.22	254.102	256.572
Bacteria	Acidobacteria	Acidobacteriota	Acidobacteriia	Acidobacteriales	Acidobacteriaceae	Terriglobus	Terriglobus roseus	Terriglobus roseus KBS 63, DSM 18391	20	354	317	747	1363	1327	20	29.7729	4.24535	27.9461	11.331	63.1003	115.582	140.977	107.144	223.279	264.382	295.805
Bacteria	Acidobacteria	Acidobacteriota	Acidobacteriia	Acidobacteriales	Acidobacteriaceae	Terriglobus	Terriglobus saanensis	Terriglobus saanensis SP1PR4, DSM 23119	25	426	384	965	1657	1502	25	35.8284	5.14263	36.1018	13.775	71.4218	144.477	169.651	129.79	288.44	321.41	334.815
Bacteria	Acidobacteria	Acidobacteriota	Acidobacteriia	Acidobacteriales	Acidobacteriaceae	Terriglobus	Terriglobus sp.	Terriglobus sp. TAA 43, DSM 24187	25						25						144.477
Bacteria	Acidobacteria	Acidobacteriota	Acidobacteriota, not assigned to class	Acidobacteriota, not assigned to order	Acidobacteriota, not assigned to family	Candidatus Koribacter	Candidatus Koribacter versatilis	Candidatus Koribacter versatilis Ellin345	91						91						525.896
Bacteria	Acidobacteria	Acidobacteriota	Candidatus Guanabacteria	Bryobacterales	Bryobacteraceae	Bryobacter	Bryobacter aggregatus	Bryobacter aggregatus DSM 18758	80						80						462.326
Bacteria	Acidobacteria	Acidobacteriota	Holophagae	Holophagales	Holophagaceae	Geothrix	Geothrix fermentans	Geothrix fermentans DSM 14018	64	7188	898	2646	4029	6560	64	604.542	12.0262	98.9899	33.4941	311.935	369.861	2862.56	303.518	790.894	781.509	1462.31
Bacteria	Acidobacteria	Acidobacteriota	Holophagae	Holophagales	Holophagaceae	Holophaga	Holophaga foetida	Holophaga foetida TMBS4, DSM 6591	53	7340	1896	4219	5845	5401	53	617.325	25.3917	157.838	48.5909	256.824	306.291	2923.09	640.836	1261.07	1133.76	1203.95
Bacteria	Acidobacteria	Acidobacteriota	Holophagae	Holophagales	Holophagaceae	Holophaga	Holospora obtusa	Holospora obtusa F1	3						3						17.3372
Bacteria	Acidobacteria	Acidobacteriota	Holophagae	Holophagales	Holophagaceae	Holophaga	Holospora undulata	Holospora undulata HU1	2						2						11.5582
Bacteria	Acidobacteria	Acidobacteriota	Holophagae	Holophagales	Holophagaceae	Holophaga	Hongiella marincola	Hongiella marincola HL-49	9						9						52.0117
Bacteria	Acidobacteria	Acidobacteriota	Solibacteres	Solibacterales	Solibacteraceae	Candidatus Solibacter	Candidatus Solibacter usitatus	Candidatus Solibacter usitatus Ellin6076		3236	2428	6965	15619	13115		272.161	32.5164	260.569	129.845	623.633		1288.71	820.649	2081.85	3029.63	2923.5
Bacteria	Acidobacteria	Acidobacteriota	Thermoanaerobaculia	Thermoanaerobaculales	Thermoanaerobaculaceae	Thermoanaerobaculum	Thermoanaerobaculum aquaticum	Thermoanaerobaculum aquaticum MP-01	87						87						502.78
Bacteria	Acidobacteria	Acidobacteriota	Acidobacteriota, not assigned to class	Acidobacteriota, not assigned to order	Acidobacteriota, not assigned to family	Acidobacteria	Acidobacteria bacterium	Acidobacteria bacterium JGI 0001001-H3		310	317	545	1115	1170		26.0723	4.24535	20.3891	9.26927	55.6348		123.455	107.144	162.901	216.278	260.808
Bacteria	Acidobacteria	Acidobacteriota	Acidobacteriota, not assigned to class	Acidobacteriota, not assigned to order	Acidobacteriota, not assigned to family	Acidobacteria	Acidobacteria bacterium	Acidobacteria bacterium KBS 146	22						22						127.14
Bacteria	Acidobacteria	Acidobacteriota	Acidobacteriota, not assigned to class	Acidobacteriota, not assigned to order	Acidobacteriota, not assigned to family	Acidobacteria	Acidobacteriaceae bacterium	Acidobacteriaceae bacterium KBS 83	44	749	822	1413	2942	2581	44	62.9941	11.0084	52.862	24.4576	122.729	254.279	298.283	277.831	422.348	570.663	575.337
Bacteria	Acidobacteria	Acidobacteriota	Acidobacteriota, not assigned to class	Acidobacteriota, not assigned to order	Acidobacteriota, not assigned to family	Acidobacteria	Acidobacteriaceae bacterium	Acidobacteriaceae bacterium KBS 89, DSM 24296	33						33						190.71
Bacteria	Acidobacteria	Acidobacteriota	Acidobacteriota, not assigned to class	Acidobacteriota, not assigned to order	Acidobacteriota, not assigned to family	Acidobacteria	Acidobacteriaceae bacterium	Acidobacteriaceae bacterium KBS 96, DSM 24297	90						90						520.117
Bacteria	Acidobacteria	Acidobacteriota	Acidobacteriota, not assigned to class	Acidobacteriota, not assigned to order	Acidobacteriota, not assigned to family	Acidobacteria	Acidobacteriaceae bacterium	Acidobacteriaceae bacterium TAA 166	21						21						121.361
Bacteria	Acidobacteria	Acidobacteriota	Acidobacteriota, not assigned to class	Acidobacteriota, not assigned to order	Acidobacteriota, not assigned to family	Acidobacteria	Acidobacteriaceae bacterium	Acidobacteriaceae bacterium URHE0068	52						52						300.512
Bacteria	Acidobacteria	Acidobacteriota	Acidobacteriota, not assigned to class	Acidobacteriota, not assigned to order	Acidobacteriota, not assigned to family	Candidatus Chloracidobacterium	Candidatus Chloracidobacterium thermophilum	Candidatus Chloracidobacterium thermophilum B	95	1075	831	1888	3608	3573	95	90.4121	11.129	70.6322	29.9942	169.9	549.012	428.109	280.873	564.326	699.847	796.467
Bacteria	Acidobacteria	Acidobacteriota	Acidobacteriota, not assigned to class	Acidobacteriota, not assigned to order	Acidobacteriota, not assigned to family	Candidatus Korobacter	Candidatus Korobacter versatilis	Korebacter versatilis Ellin345		1533	1159	2950	5344	4958		128.932	15.5216	110.363	44.426	235.758		610.504	391.735	881.76	1036.58	1105.2
Bacteria	Actinobacteria	Actinomycetota	Acidimicrobiia	Acidimicrobiales	Ilumatobacteraceae	Ilumatobacter	Ilumatobacter coccineum	Ilumatobacter coccineum YM16-304	39						39						225.384
Bacteria	Actinobacteria	Actinomycetota	Acidimicrobiia	Acidimicrobiales	Ilumatobacteraceae	Ilumatobacter	Ilumatobacter nonamiensis	Ilumatobacter nonamiensis YM16-303	35						35						202.268
Bacteria	Actinobacteria	Actinomycetota	Acidimicrobiia	Acidimicrobiia, not assigned to order	Acidimicrobiia, not assigned to family	Candidatus Microthrix	Candidatus Microthrix parvicella	Candidatus Microthrix parvicella Bio17-1	14						14						80.9071
Bacteria	Actinobacteria	Actinomycetota	Acidimicrobiia	Acidimicrobiia, not assigned to order	Acidimicrobiia, not assigned to family	Candidatus Microthrix	Candidatus Microthrix parvicella	Candidatus Microthrix parvicella RN1	16						16						92.4652
Bacteria	Actinobacteria	Actinomycetota	Acidimicrobiia	Acidimicrobiales	Acidimicrobiaceae	Acidimicrobium	Acidimicrobium ferrooxidans	Acidimicrobium ferrooxidans ICP, DSM 10331		105	102	270	454	412		8.83095	1.36601	10.101	3.77421	19.5911		41.8153	34.4754	80.7034	88.0628	91.84
Bacteria	Actinobacteria	Actinomycetota	Actinomycetes	Actinomycetales	Acidothermaceae	Acidothermus	Acidothermus cellulolyticus	Acidothermus cellulolyticus 11B		142	164	299	708	592		11.9428	2.19633	11.1859	5.88578	28.1503		56.5502	55.431	89.3716	137.331	131.964
Bacteria	Actinobacteria	Actinomycetota	Actinomycetes	Actinomycetales	Actinomycetaceae	Actinomyces	Actinomyces graevenitzii	Actinomyces graevenitzii F0530	1						1						5.77908
Bacteria	Actinobacteria	Actinomycetota	Actinomycetes	Actinomycetales	Actinomycetaceae	Actinomyces	Actinomyces cardiffensis	Actinomyces cardiffensis F0333	1						1						5.77908
Bacteria	Actinobacteria	Actinomycetota	Actinomycetes	Actinomycetales	Actinomycetaceae	Actinomyces	Actinomyces coleocanis	Actinomyces coleocanis DSM 15436		45	41	109	151	109		3.78469	0.549083	4.07782	1.2553	5.18307		17.9208	13.8577	32.5803	29.2896	24.2975
Bacteria	Actinobacteria	Actinomycetota	Actinomycetes	Actinomycetales	Actinomycetaceae	Actinomyces	Actinomyces dentalis	Actinomyces dentalis DSM 19115	2	40	74	130	222	210	2	3.36417	0.991027	4.86345	1.84554	9.98573	11.5582	15.9296	25.0115	38.8572	43.0616	46.8116
Bacteria	Actinobacteria	Actinomycetota	Actinomycetes	Actinomycetales	Actinomycetaceae	Actinomyces	Actinomyces georgiae	Actinomyces georgiae DSM 6843	2	30	36	43	87	77	2	2.52313	0.482121	1.60868	0.723252	3.66144	11.5582	11.9472	12.1678	12.8528	16.8755	17.1643
Bacteria	Actinobacteria	Actinomycetota	Actinomycetes	Actinomycetales	Actinomycetaceae	Actinomyces	Actinomyces gerencseriae	Actinomyces gerencseriae DSM 6844	3	61	64	89	192	170	3	5.13036	0.857105	3.32959	1.59614	8.08369	17.3372	24.2927	21.6316	26.6022	37.2424	37.8951
Bacteria	Actinobacteria	Actinomycetota	Actinomycetes	Actinomycetales	Actinomycetaceae	Actinomyces	Actinomyces graevenitzii	Actinomyces graevenitzii C83		65	54	102	131	127		5.46678	0.723182	3.81594	1.08903	6.03899		25.8857	18.2517	30.488	25.4102	28.3099
Bacteria	Actinobacteria	Actinomycetota	Actinomycetes	Actinomycetales	Actinomycetaceae	Actinomyces	Actinomyces israelii	Actinomyces israelii DSM 43320	2						2						11.5582
Bacteria	Actinobacteria	Actinomycetota	Actinomycetes	Actinomycetales	Actinomycetaceae	Actinomyces	Actinomyces johnsonii	Actinomyces johnsonii F0542	2						2						11.5582
Bacteria	Actinobacteria	Actinomycetota	Actinomycetes	Actinomycetales	Actinomycetaceae	Actinomyces	Actinomyces johnsonii	Actinomyces johnsonii F0510	2						2						11.5582
Bacteria	Actinobacteria	Actinomycetota	Actinomycetes	Actinomycetales	Actinomycetaceae	Actinomyces	Actinomyces massiliensis	Actinomyces massiliensis 4401292	3						3						17.3372
Bacteria	Actinobacteria	Actinomycetota	Actinomycetes	Actinomycetales	Actinomycetaceae	Actinomyces	Actinomyces massiliensis	Actinomyces massiliensis F0489	6						6						34.6745
Bacteria	Actinobacteria	Actinomycetota	Actinomycetes	Actinomycetales	Actinomycetaceae	Actinomyces	Actinomyces naeslundii	Actinomyces naeslundii Howell 279, ATCC 12104	4						4						23.1163
Bacteria	Actinobacteria	Actinomycetota	Actinomycetes	Actinomycetales	Actinomycetaceae	Actinomyces	Actinomyces naeslundii	Actinomyces naeslundii MG1		40	39	67	114	109		3.36417	0.522298	2.50655	0.94771	5.18307		15.9296	13.1818	20.0264	22.1127	24.2975
Bacteria	Actinobacteria	Actinomycetota	Actinomycetes	Actinomycetales	Actinomycetaceae	Actinomyces	Actinomyces nasicola	Actinomyces nasicola KPR-1	2						2						11.5582
Bacteria	Actinobacteria	Actinomycetota	Actinomycetes	Actinomycetales	Actinomycetaceae	Actinomyces	Actinomyces neuii neuii	Actinomyces neuii neuii DSM 8576	1	67	60	121	161	139	1	5.63499	0.803536	4.52675	1.33843	6.60961	5.77908	26.6822	20.2796	36.1671	31.2293	30.9849
Bacteria	Actinobacteria	Actinomycetota	Actinomycetes	Actinomycetales	Actinomycetaceae	Actinomyces	Actinomyces odontolyticus	Actinomyces odontolyticus ATCC 17982		76	51	101	163	145		6.39193	0.683005	3.77853	1.35506	6.89491		30.2663	17.2377	30.1891	31.6173	32.3223
Bacteria	Actinobacteria	Actinomycetota	Actinomycetes	Actinomycetales	Actinomycetaceae	Actinomyces	Actinomyces odontolyticus	Actinomyces odontolyticus F0309		13	20	17	45	38		1.09336	0.267845	0.63599	0.374096	1.80694		5.17713	6.75987	5.08133	8.72869	8.47068
Bacteria	Actinobacteria	Actinomycetota	Actinomycetes	Actinomycetales	Actinomycetaceae	Actinomyces	Actinomyces oris	Actinomyces oris K20	2	17	5	19	31	20	2	1.42977	0.0669613	0.710812	0.257711	0.951022	11.5582	6.7701	1.68997	5.67913	6.0131	4.45825
Bacteria	Actinobacteria	Actinomycetota	Actinomycetes	Actinomycetales	Actinomycetaceae	Actinomyces	Actinomyces sp.	Actinomyces sp. F0330	3	24	34	59	113	96	3	2.0185	0.455337	2.20726	0.939396	4.56491	17.3372	9.55779	11.4918	17.6352	21.9187	21.3996
Bacteria	Actinobacteria	Actinomycetota	Actinomycetes	Actinomycetales	Actinomycetaceae	Actinomyces	Actinomyces sp.	Actinomyces sp. F0330	1						1						5.77908
Bacteria	Actinobacteria	Actinomycetota	Actinomycetes	Actinomycetales	Actinomycetaceae	Actinomyces	Actinomyces sp.	Actinomyces sp. F0384	5	21	15	35	76	66	5	1.76619	0.200884	1.30939	0.631806	3.13837	28.8954	8.36306	5.06991	10.4616	14.7418	14.7122
Bacteria	Actinobacteria	Actinomycetota	Actinomycetes	Actinomycetales	Actinomycetaceae	Actinomyces	Actinomyces sp.	Actinomyces sp. ICM39	1						1						5.77908
Bacteria	Actinobacteria	Actinomycetota	Actinomycetes	Actinomycetales	Actinomycetaceae	Actinomyces	Actinomyces sp.	Actinomyces sp. ICM47	1						1						5.77908
Bacteria	Actinobacteria	Actinomycetota	Actinomycetes	Actinomycetales	Actinomycetaceae	Actinomyces	Actinomyces sp.	Actinomyces sp. oral taxon 170 F0386	3	36	26	45	75	68	3	3.02775	0.348199	1.6835	0.623493	3.23348	17.3372	14.3367	8.78784	13.4506	14.5478	15.1581
Bacteria	Actinobacteria	Actinomycetota	Actinomycetes	Actinomycetales	Actinomycetaceae	Actinomyces	Actinomyces sp.	Actinomyces sp. oral taxon 171 F0337	4	18	30	51	82	59	4	1.51388	0.401768	1.90797	0.681686	2.80552	23.1163	7.16834	10.1398	15.244	15.9056	13.1518
Bacteria	Actinobacteria	Actinomycetota	Actinomycetes	Actinomycetales	Actinomycetaceae	Actinomyces	Actinomyces sp.	Actinomyces sp. oral taxon 172 F0311	1						1						5.77908
Bacteria	Actinobacteria	Actinomycetota	Actinomycetes	Actinomycetales	Actinomycetaceae	Actinomyces	Actinomyces sp.	Actinomyces sp. oral taxon 178 F0338	1	67	66	88	137	123	1	5.63499	0.883889	3.29218	1.13891	5.84879	5.77908	26.6822	22.3076	26.3033	26.574	27.4183
Bacteria	Actinobacteria	Actinomycetota	Actinomycetes	Actinomycetales	Actinomycetaceae	Actinomyces	Actinomyces sp.	Actinomyces sp. oral taxon 180 F0310	1	40	44	56	102	105	1	3.36417	0.589259	2.09502	0.847951	4.99287	5.77908	15.9296	14.8717	16.7385	19.785	23.4058
Bacteria	Actinobacteria	Actinomycetota	Actinomycetes	Actinomycetales	Actinomycetaceae	Actinomyces	Actinomyces sp.	Actinomyces sp. oral taxon 448 F0400	1	47	28	56	117	96	1	3.9529	0.374983	2.09502	0.972649	4.56491	5.77908	18.7173	9.46382	16.7385	22.6946	21.3996
Bacteria	Actinobacteria	Actinomycetota	Actinomycetes	Actinomycetales	Actinomycetaceae	Actinomyces	Actinomyces sp.	Actinomyces sp. oral taxon 848 F0332	1	46	44	110	161	161	1	3.8688	0.589259	4.11523	1.33843	7.65573	5.77908	18.3191	14.8717	32.8792	31.2293	35.8889
Bacteria	Actinobacteria	Actinomycetota	Actinomycetes	Actinomycetales	Actinomycetaceae	Actinomyces	Actinomyces sp.	Actinomyces sp. oral taxon 877 F0543	2						2						11.5582
Bacteria	Actinobacteria	Actinomycetota	Actinomycetes	Actinomycetales	Actinomycetaceae	Actinomyces	Actinomyces sp.	Actinomyces sp. S4-C9	1						1						5.77908
Bacteria	Actinobacteria	Actinomycetota	Actinomycetes	Actinomycetales	Actinomycetaceae	Actinomyces	Actinomyces sp.	Actinomyces sp. S6-Spd3	1						1						5.77908
Bacteria	Actinobacteria	Actinomycetota	Actinomycetes	Actinomycetales	Actinomycetaceae	Actinomyces	Actinomyces suimastitidis	Actinomyces suimastitidis DSM 15538	1	112	100	159	253	210	1	9.41968	1.33923	5.94837	2.10325	9.98573	5.77908	44.603	33.7994	47.5253	49.0747	46.8116
Bacteria	Actinobacteria	Actinomycetota	Actinomycetes	Actinomycetales	Actinomycetaceae	Actinomyces	Actinomyces timonensis	Actinomyces timonensis 7400942, CCUG 55928	3						3						17.3372
Bacteria	Actinobacteria	Actinomycetota	Actinomycetes	Actinomycetales	Actinomycetaceae	Actinomyces	Actinomyces turicensis	Actinomyces turicensis ACS-279-V-Col4	1						1						5.77908
Bacteria	Actinobacteria	Actinomycetota	Actinomycetes	Actinomycetales	Actinomycetaceae	Actinomyces	Actinomyces urogenitalis	Actinomyces urogenitalis DSM 15434		53	58	90	171	140		4.45753	0.776751	3.367	1.42156	6.65716		21.1068	19.6036	26.9011	33.169	31.2078
Bacteria	Actinobacteria	Actinomycetota	Actinomycetes	Actinomycetales	Actinomycetaceae	Actinomyces	Actinomyces urogenitalis	Actinomyces urogenitalis S6-C4	2						2						11.5582
Bacteria	Actinobacteria	Actinomycetota	Actinomycetes	Actinomycetales	Actinomycetaceae	Actinomyces	Actinomyces vaccimaxillae	Actinomyces vaccimaxillae DSM 15804	1	119	108	158	218	177	1	10.0084	1.44636	5.91096	1.81229	8.41655	5.77908	47.3907	36.5033	47.2264	42.2857	39.4555
Bacteria	Actinobacteria	Actinomycetota	Actinomycetes	Actinomycetales	Actinomycetaceae	Actinomyces	Actinomyces viscosus	Actinomyces viscosus C505	1	11	15	14	42	34	1	0.925147	0.200884	0.523756	0.349156	1.61674	5.77908	4.38065	5.06991	4.18462	8.14678	7.57903
Bacteria	Actinobacteria	Actinomycetota	Actinomycetes	Actinomycetales	Actinomycetaceae	Arcanobacterium	Arcanobacterium haemolyticum	Arcanobacterium haemolyticum CCM, DSM 20595		56	55	102	178	157		4.70984	0.736574	3.81594	1.47976	7.46553		22.3015	18.5897	30.488	34.5268	34.9973
Bacteria	Actinobacteria	Actinomycetota	Actinomycetes	Actinomycetales	Actinomycetaceae	Arcanobacterium	Arcanobacterium sp.	Arcanobacterium sp. S3PF19	1						1						5.77908
Bacteria	Actinobacteria	Actinomycetota	Actinomycetes	Actinomycetales	Actinomycetaceae	Mobiluncus	Mobiluncus curtisii	Mobiluncus curtisii ATCC 43063		25	40	65	92	47		2.10261	0.53569	2.43172	0.764818	2.2349		9.95603	13.5197	19.4286	17.8453	10.4769
Bacteria	Actinobacteria	Actinomycetota	Actinomycetes	Actinomycetales	Actinomycetaceae	Mobiluncus	Mobiluncus curtisii	Mobiluncus curtisii ATCC 51333	2	88	53	98	157	97	2	7.40118	0.70979	3.66629	1.30518	4.61246	11.5582	35.0452	17.9137	29.2924	30.4534	21.6225
Bacteria	Actinobacteria	Actinomycetota	Actinomycetes	Actinomycetales	Actinomycetaceae	Mobiluncus	Mobiluncus curtisii curtisii	Mobiluncus curtisii curtisii ATCC 35241	1	10	16	21	33	13	1	0.841043	0.214276	0.785634	0.274337	0.618165	5.77908	3.98241	5.4079	6.27693	6.40104	2.89786
Bacteria	Actinobacteria	Actinomycetota	Actinomycetes	Actinomycetales	Actinomycetaceae	Mobiluncus	Mobiluncus curtisii holmesii	Mobiluncus curtisii holmesii ATCC 35242	1	19	33	39	71	60	1	1.59798	0.441945	1.45903	0.59024	2.85307	5.77908	7.56658	11.1538	11.6572	13.7719	13.3748
Bacteria	Actinobacteria	Actinomycetota	Actinomycetes	Actinomycetales	Actinomycetaceae	Mobiluncus	Mobiluncus mulieris	Mobiluncus mulieris 28-1		11	28	26	31	29		0.925147	0.374983	0.97269	0.257711	1.37898		4.38065	9.46382	7.77144	6.0131	6.46447
Bacteria	Actinobacteria	Actinomycetota	Actinomycetes	Actinomycetales	Actinomycetaceae	Mobiluncus	Mobiluncus mulieris	Mobiluncus mulieris ATCC 35239	2	5	10	12	15	6	2	0.420521	0.133923	0.448934	0.124699	0.285307	11.5582	1.99121	3.37994	3.58682	2.90956	1.33748
Bacteria	Actinobacteria	Actinomycetota	Actinomycetes	Actinomycetales	Actinomycetaceae	Mobiluncus	Mobiluncus mulieris	Mobiluncus mulieris ATCC 35243		82	103	158	244	190		6.89655	1.3794	5.91096	2.02843	9.03471		32.6558	34.8134	47.2264	47.3289	42.3534
Bacteria	Actinobacteria	Actinomycetota	Actinomycetes	Actinomycetales	Actinomycetaceae	Mobiluncus	Mobiluncus mulieris	Mobiluncus mulieris FB024-16	1	11	8	18	26	22	1	0.925147	0.107138	0.673401	0.216144	1.04612	5.77908	4.38065	2.70395	5.38023	5.04325	4.90408
Bacteria	Actinobacteria	Actinomycetota	Actinomycetes	Actinomycetales	Actinomycetaceae	Trueperella	Trueperella pyogenes	Trueperella pyogenes MS249	2						2						11.5582
Bacteria	Actinobacteria	Actinomycetota	Actinomycetes	Actinomycetales	Actinopolysporaceae	Actinopolyspora	Actinopolyspora halophila	Actinopolyspora halophila DSM 43834	3	73	75	141	228	211	3	6.13961	1.00442	5.27497	1.89542	10.0333	17.3372	29.0716	25.3495	42.1451	44.2254	47.0346
Bacteria	Actinobacteria	Actinomycetota	Actinomycetes	Actinomycetales	Actinopolysporaceae	Actinopolyspora	Actinopolyspora iraqiensis	Actinopolyspora iraqiensis IQ-H1	1	24	19	44	87	83	1	2.0185	0.254453	1.64609	0.723252	3.94674	5.77908	9.55779	6.42188	13.1517	16.8755	18.5017
Bacteria	Actinobacteria	Actinomycetota	Actinomycetes	Actinomycetales	Actinopolysporaceae	Actinopolyspora	Actinopolyspora mortivallis	Actinopolyspora mortivallis HS-1, DSM 44261	2	46	53	94	183	194	2	3.8688	0.70979	3.51665	1.52132	9.22492	11.5582	18.3191	17.9137	28.0967	35.4967	43.245
Bacteria	Actinobacteria	Actinomycetota	Actinomycetes	Actinomycetales	Actinospicaceae	Actinospica	Actinospica robiniae	Actinospica robiniae DSM 44927	8	233	220	434	839	736	8	19.5963	2.9463	16.2364	6.97481	34.9976	46.2326	92.7902	74.3586	129.723	162.742	164.064
Bacteria	Actinobacteria	Actinomycetota	Actinomycetes	Actinomycetales	Beutenbergiaceae	Beutenbergia	Beutenbergia cavernae	Beutenbergia cavernae HKI 0122, DSM 12333		222	287	309	785	601		18.6712	3.84358	11.56	6.5259	28.5782		88.4095	97.0042	92.3606	152.267	133.97
Bacteria	Actinobacteria	Actinomycetota	Actinomycetes	Actinomycetales	Brevibacteriaceae	Brevibacterium	Brevibacterium album	Brevibacterium album DSM 18261	4						4						23.1163
Bacteria	Actinobacteria	Actinomycetota	Actinomycetes	Actinomycetales	Brevibacteriaceae	Brevibacterium	Brevibacterium casei	Brevibacterium casei S18	7	66	63	137	209	200	7	5.55088	0.843712	5.12533	1.73747	9.51022	40.4535	26.2839	21.2936	40.9495	40.5399	44.5825
Bacteria	Actinobacteria	Actinomycetota	Actinomycetes	Actinomycetales	Brevibacteriaceae	Brevibacterium	Brevibacterium linens	Brevibacterium linens BL2	4	69	81	103	230	182	4	5.8032	1.08477	3.85335	1.91205	8.6543	23.1163	27.4786	27.3775	30.7869	44.6133	40.5701
Bacteria	Actinobacteria	Actinomycetota	Actinomycetes	Actinomycetales	Brevibacteriaceae	Brevibacterium	Brevibacterium massiliense	Brevibacterium massiliense 5401308	4						4						23.1163
Bacteria	Actinobacteria	Actinomycetota	Actinomycetes	Actinomycetales	Brevibacteriaceae	Brevibacterium	Brevibacterium mcbrellneri	Brevibacterium mcbrellneri ATCC 49030		67	82	161	219	208		5.63499	1.09817	6.02319	1.8206	9.89063		26.6822	27.7155	48.1232	42.4796	46.3658
Bacteria	Actinobacteria	Actinomycetota	Actinomycetes	Actinomycetales	Brevibacteriaceae	Brevibacterium	Brevibacterium senegalense	Brevibacterium senegalense JC43	3						3						17.3372
Bacteria	Actinobacteria	Actinomycetota	Actinomycetes	Actinomycetales	Catenulisporaceae	Catenulispora	Catenulispora acidiphila	Catenulispora acidiphila ID139908, DSM 44928		318	297	563	1069	921		26.7452	3.9775	21.0625	8.88686	43.7946		126.641	100.384	168.282	207.355	205.303
Bacteria	Actinobacteria	Actinomycetota	Actinomycetes	Mycobacteriales	Corynebacteriaceae	Corynebacterium	Corynebacterium accolens	Corynebacterium accolens ATCC 49725		24	29	43	75	69		2.0185	0.388376	1.60868	0.623493	3.28103		9.55779	9.80182	12.8528	14.5478	15.381
Bacteria	Actinobacteria	Actinomycetota	Actinomycetes	Mycobacteriales	Corynebacteriaceae	Corynebacterium	Corynebacterium accolens	Corynebacterium accolens ATCC 49726	1	10	9	13	32	16	1	0.841043	0.12053	0.486345	0.266024	0.760818	5.77908	3.98241	3.04194	3.88572	6.20707	3.5666
Bacteria	Actinobacteria	Actinomycetota	Actinomycetes	Mycobacteriales	Corynebacteriaceae	Corynebacterium	Corynebacterium ammoniagenes	Corynebacterium ammoniagenes DSM 20306	1	37	38	49	92	84	1	3.11186	0.508906	1.83315	0.764818	3.99429	5.77908	14.7349	12.8438	14.6462	17.8453	18.7247
Bacteria	Actinobacteria	Actinomycetota	Actinomycetes	Mycobacteriales	Corynebacteriaceae	Corynebacterium	Corynebacterium amycolatum	Corynebacterium amycolatum SK46		33	40	95	134	103		2.77544	0.53569	3.55406	1.11397	4.89777		13.142	13.5197	28.3956	25.9921	22.96
Bacteria	Actinobacteria	Actinomycetota	Actinomycetes	Mycobacteriales	Corynebacteriaceae	Corynebacterium	Corynebacterium argentoratense	Corynebacterium argentoratense DSM 44202	2						2						11.5582
Bacteria	Actinobacteria	Actinomycetota	Actinomycetes	Mycobacteriales	Corynebacteriaceae	Corynebacterium	Corynebacterium aurimucosum	Corynebacterium aurimucosum ATCC 700975	2			2	3	4	2			0.0748223	0.0249397	0.190204	11.5582			0.597803	0.581913	0.89165
Bacteria	Actinobacteria	Actinomycetota	Actinomycetes	Mycobacteriales	Corynebacteriaceae	Corynebacterium	Corynebacterium aurimucosum	Corynebacterium aurimucosum CN-1, ATCC 700975		33	30	89	119	85		2.77544	0.401768	3.32959	0.989276	4.04184		13.142	10.1398	26.6022	23.0825	18.9476
Bacteria	Actinobacteria	Actinomycetota	Actinomycetes	Mycobacteriales	Corynebacteriaceae	Corynebacterium	Corynebacterium bovis	Corynebacterium bovis Evans, DSM 20582	1	27	26	67	85	92	1	2.27082	0.348199	2.50655	0.706626	4.3747	5.77908	10.7525	8.78784	20.0264	16.4875	20.508
Bacteria	Actinobacteria	Actinomycetota	Actinomycetes	Mycobacteriales	Corynebacteriaceae	Corynebacterium	Corynebacterium callunae	Corynebacterium callunae DSM 20147	1	47	32	96	111	90	1	3.9529	0.428552	3.59147	0.92277	4.2796	5.77908	18.7173	10.8158	28.6946	21.5308	20.0621
Bacteria	Actinobacteria	Actinomycetota	Actinomycetes	Mycobacteriales	Corynebacteriaceae	Corynebacterium	Corynebacterium camporealensis	Corynebacterium camporealensis DSM 44610 Genome Sequencing	2						2						11.5582
Bacteria	Actinobacteria	Actinomycetota	Actinomycetes	Mycobacteriales	Corynebacteriaceae	Corynebacterium	Corynebacterium capitovis	Corynebacterium capitovis DSM 44611	1	23	25	41	77	63	1	1.9344	0.334806	1.53386	0.64012	2.99572	5.77908	9.15954	8.44984	12.255	14.9358	14.0435
Bacteria	Actinobacteria	Actinomycetota	Actinomycetes	Mycobacteriales	Corynebacteriaceae	Corynebacterium	Corynebacterium casei	Corynebacterium casei LMG S-19264	1						1						5.77908
Bacteria	Actinobacteria	Actinomycetota	Actinomycetes	Mycobacteriales	Corynebacteriaceae	Corynebacterium	Corynebacterium casei	Corynebacterium casei UCMA 3821	1	42	41	113	86	130	1	3.53238	0.549083	4.22746	0.714939	6.18165	5.77908	16.7261	13.8577	33.7759	16.6815	28.9786
Bacteria	Actinobacteria	Actinomycetota	Actinomycetes	Mycobacteriales	Corynebacteriaceae	Corynebacterium	Corynebacterium caspium	Corynebacterium caspium DSM 44850	1	28	38	59	81	76	1	2.35492	0.508906	2.20726	0.673373	3.61388	5.77908	11.1507	12.8438	17.6352	15.7117	16.9414
Bacteria	Actinobacteria	Actinomycetota	Actinomycetes	Mycobacteriales	Corynebacteriaceae	Corynebacterium	Corynebacterium ciconiae	Corynebacterium ciconiae DSM 44920	1	30	28	77	99	83	1	2.52313	0.374983	2.88066	0.823011	3.94674	5.77908	11.9472	9.46382	23.0154	19.2031	18.5017
Bacteria	Actinobacteria	Actinomycetota	Actinomycetes	Mycobacteriales	Corynebacteriaceae	Corynebacterium	Corynebacterium diphtheriae	Corynebacterium diphtheriae 31A		5	5	11	13	11		0.420521	0.0669613	0.411523	0.108072	0.523062		1.99121	1.68997	3.28792	2.52162	2.45204
Bacteria	Actinobacteria	Actinomycetota	Actinomycetes	Mycobacteriales	Corynebacteriaceae	Corynebacterium	Corynebacterium diphtheriae	Corynebacterium diphtheriae 241				2						0.0748223						0.597803
Bacteria	Actinobacteria	Actinomycetota	Actinomycetes	Mycobacteriales	Corynebacteriaceae	Corynebacterium	Corynebacterium diphtheriae	Corynebacterium diphtheriae BH8		2	2	3	10	4		0.168209	0.0267845	0.112233	0.0831324	0.190204		0.796482	0.675987	0.896705	1.93971	0.89165
Bacteria	Actinobacteria	Actinomycetota	Actinomycetes	Mycobacteriales	Corynebacteriaceae	Corynebacterium	Corynebacterium diphtheriae	Corynebacterium diphtheriae C7 (beta)	1	7	3	9	10	12	1	0.58873	0.0401768	0.3367	0.0831324	0.570613	5.77908	2.78769	1.01398	2.69011	1.93971	2.67495
Bacteria	Actinobacteria	Actinomycetota	Actinomycetes	Mycobacteriales	Corynebacteriaceae	Corynebacterium	Corynebacterium diphtheriae	Corynebacterium diphtheriae CDCE 8392		4	2	3	10	5		0.336417	0.0267845	0.112233	0.0831324	0.237756		1.59296	0.675987	0.896705	1.93971	1.11456
Bacteria	Actinobacteria	Actinomycetota	Actinomycetes	Mycobacteriales	Corynebacteriaceae	Corynebacterium	Corynebacterium diphtheriae	Corynebacterium diphtheriae HC01	1	5	7	19	19	19	1	0.420521	0.0937458	0.710812	0.157952	0.903471	5.77908	1.99121	2.36596	5.67913	3.68545	4.23534
Bacteria	Actinobacteria	Actinomycetota	Actinomycetes	Mycobacteriales	Corynebacteriaceae	Corynebacterium	Corynebacterium diphtheriae	Corynebacterium diphtheriae HC02		10	8	5	13	4		0.841043	0.107138	0.187056	0.108072	0.190204		3.98241	2.70395	1.49451	2.52162	0.89165
Bacteria	Actinobacteria	Actinomycetota	Actinomycetes	Mycobacteriales	Corynebacteriaceae	Corynebacterium	Corynebacterium diphtheriae	Corynebacterium diphtheriae HC03		6	8	24	22	26		0.504626	0.107138	0.897868	0.182891	1.23633		2.38945	2.70395	7.17364	4.26736	5.79573
Bacteria	Actinobacteria	Actinomycetota	Actinomycetes	Mycobacteriales	Corynebacteriaceae	Corynebacterium	Corynebacterium diphtheriae	Corynebacterium diphtheriae HC04		4		1	5	1		0.336417		0.0374111	0.0415662	0.0475511		1.59296		0.298902	0.969855	0.222913
Bacteria	Actinobacteria	Actinomycetota	Actinomycetes	Mycobacteriales	Corynebacteriaceae	Corynebacterium	Corynebacterium diphtheriae	Corynebacterium diphtheriae INCA 402		5	1	10	19	12		0.420521	0.0133923	0.374111	0.157952	0.570613		1.99121	0.337994	2.98902	3.68545	2.67495
Bacteria	Actinobacteria	Actinomycetota	Actinomycetes	Mycobacteriales	Corynebacteriaceae	Corynebacterium	Corynebacterium diphtheriae	Corynebacterium diphtheriae PW8		4	1	5	8	6		0.336417	0.0133923	0.187056	0.0665059	0.285307		1.59296	0.337994	1.49451	1.55177	1.33748
Bacteria	Actinobacteria	Actinomycetota	Actinomycetes	Mycobacteriales	Corynebacteriaceae	Corynebacterium	Corynebacterium diphtheriae	Corynebacterium diphtheriae VA01		5		4	2	5		0.420521		0.149645	0.0166265	0.237756		1.99121		1.19561	0.387942	1.11456
Bacteria	Actinobacteria	Actinomycetota	Actinomycetes	Mycobacteriales	Corynebacteriaceae	Corynebacterium	Corynebacterium diphtheriae gravis	Corynebacterium diphtheriae gravis NCTC 13129		19	14	25	45	36		1.59798	0.187492	0.935279	0.374096	1.71184		7.56658	4.73191	7.47254	8.72869	8.02485
Bacteria	Actinobacteria	Actinomycetota	Actinomycetes	Mycobacteriales	Corynebacteriaceae	Corynebacterium	Corynebacterium doosanense	Corynebacterium doosanense DSM 45436	2	20	25	51	104	89	2	1.68209	0.334806	1.90797	0.864577	4.23205	11.5582	7.96482	8.44984	15.244	20.173	19.8392
Bacteria	Actinobacteria	Actinomycetota	Actinomycetes	Mycobacteriales	Corynebacteriaceae	Corynebacterium	Corynebacterium efficiens	Corynebacterium efficiens YS-314		41	70	96	144	133		3.44828	0.937458	3.59147	1.19711	6.3243		16.3279	23.6596	28.6946	27.9318	29.6474
Bacteria	Actinobacteria	Actinomycetota	Actinomycetes	Mycobacteriales	Corynebacteriaceae	Corynebacterium	Corynebacterium efficiens	Corynebacterium efficiens YS-314, DSM 44549	2	3		4	1	3	2	0.252313		0.149645	0.00831324	0.142653	11.5582	1.19472		1.19561	0.193971	0.668738
Bacteria	Actinobacteria	Actinomycetota	Actinomycetes	Mycobacteriales	Corynebacteriaceae	Corynebacterium	Corynebacterium frankenforstense	Corynebacterium frankenforstense DSM 45800	2						2						11.5582
Bacteria	Actinobacteria	Actinomycetota	Actinomycetes	Mycobacteriales	Corynebacteriaceae	Corynebacterium	Corynebacterium freiburgense	Corynebacterium freiburgense DSM 45254	1						1						5.77908
Bacteria	Actinobacteria	Actinomycetota	Actinomycetes	Mycobacteriales	Corynebacteriaceae	Corynebacterium	Corynebacterium freneyi	Corynebacterium freneyi DNF00450	1						1						5.77908
Bacteria	Actinobacteria	Actinomycetota	Actinomycetes	Mycobacteriales	Corynebacteriaceae	Corynebacterium	Corynebacterium genitalium	Corynebacterium genitalium ATCC 33030	5	35	36	72	96	107	5	2.94365	0.482121	2.6936	0.798071	5.08797	28.8954	13.9384	12.1678	21.5209	18.6212	23.8516
Bacteria	Actinobacteria	Actinomycetota	Actinomycetes	Mycobacteriales	Corynebacteriaceae	Corynebacterium	Corynebacterium glucuronolyticum	Corynebacterium glucuronolyticum ATCC 51866		27	32	57	83	72		2.27082	0.428552	2.13244	0.689999	3.42368		10.7525	10.8158	17.0374	16.0996	16.0497
Bacteria	Actinobacteria	Actinomycetota	Actinomycetes	Mycobacteriales	Corynebacteriaceae	Corynebacterium	Corynebacterium glucuronolyticum	Corynebacterium glucuronolyticum ATCC 51867		38	38	70	126	119		3.19596	0.508906	2.61878	1.04747	5.65858		15.1332	12.8438	20.9231	24.4403	26.5266
Bacteria	Actinobacteria	Actinomycetota	Actinomycetes	Mycobacteriales	Corynebacteriaceae	Corynebacterium	Corynebacterium glucuronolyticum	Corynebacterium glucuronolyticum DSM 44120	1						1						5.77908
Bacteria	Actinobacteria	Actinomycetota	Actinomycetes	Mycobacteriales	Corynebacteriaceae	Corynebacterium	Corynebacterium glutamicum	Corynebacterium glutamicum ATCC 13032	1						1						5.77908
Bacteria	Actinobacteria	Actinomycetota	Actinomycetes	Mycobacteriales	Corynebacteriaceae	Corynebacterium	Corynebacterium glutamicum	Corynebacterium glutamicum ATCC 14067	1						1						5.77908
Bacteria	Actinobacteria	Actinomycetota	Actinomycetes	Mycobacteriales	Corynebacteriaceae	Corynebacterium	Corynebacterium glutamicum	Corynebacterium glutamicum Kalinowski ATCC 13032		4	5	4	11	8		0.336417	0.0669613	0.149645	0.0914457	0.380409		1.59296	1.68997	1.19561	2.13368	1.7833
Bacteria	Actinobacteria	Actinomycetota	Actinomycetes	Mycobacteriales	Corynebacteriaceae	Corynebacterium	Corynebacterium glutamicum	Corynebacterium glutamicum Nakagawa ATCC 13032		10	10	29	45	30		0.841043	0.133923	1.08492	0.374096	1.42653		3.98241	3.37994	8.66815	8.72869	6.68738
Bacteria	Actinobacteria	Actinomycetota	Actinomycetes	Mycobacteriales	Corynebacteriaceae	Corynebacterium	Corynebacterium glutamicum	Corynebacterium glutamicum R		36	26	58	98	86		3.02775	0.348199	2.16985	0.814698	4.0894		14.3367	8.78784	17.3363	19.0092	19.1705
Bacteria	Actinobacteria	Actinomycetota	Actinomycetes	Mycobacteriales	Corynebacteriaceae	Corynebacterium	Corynebacterium glycinophilum	Corynebacterium glycinophilum AJ 3170	1						1						5.77908
Bacteria	Actinobacteria	Actinomycetota	Actinomycetes	Mycobacteriales	Corynebacteriaceae	Corynebacterium	Corynebacterium halotolerans	Corynebacterium halotolerans DSM 44683	1						1						5.77908
Bacteria	Actinobacteria	Actinomycetota	Actinomycetes	Mycobacteriales	Corynebacteriaceae	Corynebacterium	Corynebacterium halotolerans	Corynebacterium halotolerans YIM 70093, DSM 44683	2	32	30	64	81	105	2	2.69134	0.401768	2.39431	0.673373	4.99287	11.5582	12.7437	10.1398	19.1297	15.7117	23.4058
Bacteria	Actinobacteria	Actinomycetota	Actinomycetes	Mycobacteriales	Corynebacteriaceae	Corynebacterium	Corynebacterium humireducens	Corynebacterium humireducens NBRC 106098	1						1						5.77908
Bacteria	Actinobacteria	Actinomycetota	Actinomycetes	Mycobacteriales	Corynebacteriaceae	Corynebacterium	Corynebacterium imitans	Corynebacterium imitans DSM 44264	1						1						5.77908
Bacteria	Actinobacteria	Actinomycetota	Actinomycetes	Mycobacteriales	Corynebacteriaceae	Corynebacterium	Corynebacterium jeikeium	Corynebacterium jeikeium ATCC 43734		4	12	24	47	40		0.336417	0.160707	0.897868	0.390722	1.90204		1.59296	4.05592	7.17364	9.11664	8.9165
Bacteria	Actinobacteria	Actinomycetota	Actinomycetes	Mycobacteriales	Corynebacteriaceae	Corynebacterium	Corynebacterium jeikeium	Corynebacterium jeikeium K411		34	21	71	96	69		2.85955	0.281237	2.65619	0.798071	3.28103		13.5402	7.09787	21.222	18.6212	15.381
Bacteria	Actinobacteria	Actinomycetota	Actinomycetes	Mycobacteriales	Corynebacteriaceae	Corynebacterium	Corynebacterium kroppenstedtii	Corynebacterium kroppenstedtii DSM 44385		27	35	94	97	86		2.27082	0.468729	3.51665	0.806385	4.0894		10.7525	11.8298	28.0967	18.8152	19.1705
Bacteria	Actinobacteria	Actinomycetota	Actinomycetes	Mycobacteriales	Corynebacteriaceae	Corynebacterium	Corynebacterium lipophiloflavum	Corynebacterium lipophiloflavum DSM 44291		35	25	67	109	87		2.94365	0.334806	2.50655	0.906143	4.13695		13.9384	8.44984	20.0264	21.1428	19.3934
Bacteria	Actinobacteria	Actinomycetota	Actinomycetes	Mycobacteriales	Corynebacteriaceae	Corynebacterium	Corynebacterium lubricantis	Corynebacterium lubricantis DSM 45231	3	55	41	94	131	101	3	4.62574	0.549083	3.51665	1.08903	4.80266	17.3372	21.9033	13.8577	28.0967	25.4102	22.5142
Bacteria	Actinobacteria	Actinomycetota	Actinomycetes	Mycobacteriales	Corynebacteriaceae	Corynebacterium	Corynebacterium massiliense	Corynebacterium massiliense DSM 45435		14	30	77	75	80		1.17746	0.401768	2.88066	0.623493	3.80409		5.57537	10.1398	23.0154	14.5478	17.833
Bacteria	Actinobacteria	Actinomycetota	Actinomycetes	Mycobacteriales	Corynebacteriaceae	Corynebacterium	Corynebacterium mastitidis	Corynebacterium mastitidis DSM 44356	1	28	32	42	80	87	1	2.35492	0.428552	1.57127	0.665059	4.13695	5.77908	11.1507	10.8158	12.5539	15.5177	19.3934
Bacteria	Actinobacteria	Actinomycetota	Actinomycetes	Mycobacteriales	Corynebacteriaceae	Corynebacterium	Corynebacterium matruchotii	Corynebacterium matruchotii ATCC 14266	4	6	11	13	28	24	4	0.504626	0.147315	0.486345	0.232771	1.14123	23.1163	2.38945	3.71793	3.88572	5.43119	5.3499
Bacteria	Actinobacteria	Actinomycetota	Actinomycetes	Mycobacteriales	Corynebacteriaceae	Corynebacterium	Corynebacterium matruchotii	Corynebacterium matruchotii ATCC 33806		47	38	87	122	109		3.9529	0.508906	3.25477	1.01422	5.18307		18.7173	12.8438	26.0044	23.6645	24.2975
Bacteria	Actinobacteria	Actinomycetota	Actinomycetes	Mycobacteriales	Corynebacteriaceae	Corynebacterium	Corynebacterium nuruki	Corynebacterium nuruki S6-4, JCM 17162	1						1						5.77908
Bacteria	Actinobacteria	Actinomycetota	Actinomycetes	Mycobacteriales	Corynebacteriaceae	Corynebacterium	Corynebacterium pilosum	Corynebacterium pilosum DSM 20521		35	38	65	113	98		2.94365	0.508906	2.43172	0.939396	4.66001		13.9384	12.8438	19.4286	21.9187	21.8454
Bacteria	Actinobacteria	Actinomycetota	Actinomycetes	Mycobacteriales	Corynebacteriaceae	Corynebacterium	Corynebacterium propinquum	Corynebacterium propinquum DSM 44285	1	25	34	63	96	71	1	2.10261	0.455337	2.3569	0.798071	3.37613	5.77908	9.95603	11.4918	18.8308	18.6212	15.8268
Bacteria	Actinobacteria	Actinomycetota	Actinomycetes	Mycobacteriales	Corynebacteriaceae	Corynebacterium	Corynebacterium pseudogenitalium	Corynebacterium pseudogenitalium ATCC 33035	2	32	50	92	129	121	2	2.69134	0.669613	3.44183	1.07241	5.75369	11.5582	12.7437	16.8997	27.4989	25.0223	26.9724
Bacteria	Actinobacteria	Actinomycetota	Actinomycetes	Mycobacteriales	Corynebacteriaceae	Corynebacterium	Corynebacterium pseudotuberculosis	Corynebacterium pseudotuberculosis 1/06-A		5	4	19	24	31		0.420521	0.053569	0.710812	0.199518	1.47408		1.99121	1.35197	5.67913	4.6553	6.91029
Bacteria	Actinobacteria	Actinomycetota	Actinomycetes	Mycobacteriales	Corynebacteriaceae	Corynebacterium	Corynebacterium pseudotuberculosis	Corynebacterium pseudotuberculosis 3/99-5		4	4	7	11	13		0.336417	0.053569	0.261878	0.0914457	0.618165		1.59296	1.35197	2.09231	2.13368	2.89786
Bacteria	Actinobacteria	Actinomycetota	Actinomycetes	Mycobacteriales	Corynebacteriaceae	Corynebacterium	Corynebacterium pseudotuberculosis	Corynebacterium pseudotuberculosis 42/02-A					1	1					0.00831324	0.0475511					0.193971	0.222913
Bacteria	Actinobacteria	Actinomycetota	Actinomycetes	Mycobacteriales	Corynebacteriaceae	Corynebacterium	Corynebacterium pseudotuberculosis	Corynebacterium pseudotuberculosis 258		1	2	1	1	3		0.0841043	0.0267845	0.0374111	0.00831324	0.142653		0.398241	0.675987	0.298902	0.193971	0.668738
Bacteria	Actinobacteria	Actinomycetota	Actinomycetes	Mycobacteriales	Corynebacteriaceae	Corynebacterium	Corynebacterium pseudotuberculosis	Corynebacterium pseudotuberculosis 267		2	3	10	17	12		0.168209	0.0401768	0.374111	0.141325	0.570613		0.796482	1.01398	2.98902	3.29751	2.67495
Bacteria	Actinobacteria	Actinomycetota	Actinomycetes	Mycobacteriales	Corynebacteriaceae	Corynebacterium	Corynebacterium pseudotuberculosis	Corynebacterium pseudotuberculosis 316		1	1	4	7	5		0.0841043	0.0133923	0.149645	0.0581927	0.237756		0.398241	0.337994	1.19561	1.3578	1.11456
Bacteria	Actinobacteria	Actinomycetota	Actinomycetes	Mycobacteriales	Corynebacteriaceae	Corynebacterium	Corynebacterium pseudotuberculosis	Corynebacterium pseudotuberculosis 1002		2	1	1	1	2		0.168209	0.0133923	0.0374111	0.00831324	0.0951022		0.796482	0.337994	0.298902	0.193971	0.445825
Bacteria	Actinobacteria	Actinomycetota	Actinomycetes	Mycobacteriales	Corynebacteriaceae	Corynebacterium	Corynebacterium pseudotuberculosis	Corynebacterium pseudotuberculosis C231				1	2	2				0.0374111	0.0166265	0.0951022				0.298902	0.387942	0.445825
Bacteria	Actinobacteria	Actinomycetota	Actinomycetes	Mycobacteriales	Corynebacteriaceae	Corynebacterium	Corynebacterium pseudotuberculosis	Corynebacterium pseudotuberculosis Cp162		4	5	6	6	9		0.336417	0.0669613	0.224467	0.0498795	0.42796		1.59296	1.68997	1.79341	1.16383	2.00621
Bacteria	Actinobacteria	Actinomycetota	Actinomycetes	Mycobacteriales	Corynebacteriaceae	Corynebacterium	Corynebacterium pseudotuberculosis	Corynebacterium pseudotuberculosis FRC41		1		2	1	2		0.0841043		0.0748223	0.00831324	0.0951022		0.398241		0.597803	0.193971	0.445825
Bacteria	Actinobacteria	Actinomycetota	Actinomycetes	Mycobacteriales	Corynebacteriaceae	Corynebacterium	Corynebacterium pseudotuberculosis	Corynebacterium pseudotuberculosis I19						1						0.0475511						0.222913
Bacteria	Actinobacteria	Actinomycetota	Actinomycetes	Mycobacteriales	Corynebacteriaceae	Corynebacterium	Corynebacterium pseudotuberculosis	Corynebacterium pseudotuberculosis P54B96		1	1	2	3	1		0.0841043	0.0133923	0.0748223	0.0249397	0.0475511		0.398241	0.337994	0.597803	0.581913	0.222913
Bacteria	Actinobacteria	Actinomycetota	Actinomycetes	Mycobacteriales	Corynebacteriaceae	Corynebacterium	Corynebacterium pseudotuberculosis	Corynebacterium pseudotuberculosis PAT10		2		2	3	8		0.168209		0.0748223	0.0249397	0.380409		0.796482		0.597803	0.581913	1.7833
Bacteria	Actinobacteria	Actinomycetota	Actinomycetes	Mycobacteriales	Corynebacteriaceae	Corynebacterium	Corynebacterium pyruviciproducens	Corynebacterium pyruviciproducens ATCC BAA-1742	3						3						17.3372
Bacteria	Actinobacteria	Actinomycetota	Actinomycetes	Mycobacteriales	Corynebacteriaceae	Corynebacterium	Corynebacterium resistens	Corynebacterium resistens DSM 45100	1	43	50	101	98	116	1	3.61648	0.669613	3.77853	0.814698	5.51593	5.77908	17.1244	16.8997	30.1891	19.0092	25.8579
Bacteria	Actinobacteria	Actinomycetota	Actinomycetes	Mycobacteriales	Corynebacteriaceae	Corynebacterium	Corynebacterium sp.	Corynebacterium sp. GD7	1						1						5.77908
Bacteria	Actinobacteria	Actinomycetota	Actinomycetes	Mycobacteriales	Corynebacteriaceae	Corynebacterium	Corynebacterium sp.	Corynebacterium sp. KPL1824	1						1						5.77908
Bacteria	Actinobacteria	Actinomycetota	Actinomycetes	Mycobacteriales	Corynebacteriaceae	Corynebacterium	Corynebacterium sp.	Corynebacterium sp. KPL1856	1						1						5.77908
Bacteria	Actinobacteria	Actinomycetota	Actinomycetes	Mycobacteriales	Corynebacteriaceae	Corynebacterium	Corynebacterium sputi	Corynebacterium sputi DSM 45148		42	39	87	148	112		3.53238	0.522298	3.25477	1.23036	5.32573		16.7261	13.1818	26.0044	28.7077	24.9662
Bacteria	Actinobacteria	Actinomycetota	Actinomycetes	Mycobacteriales	Corynebacteriaceae	Corynebacterium	Corynebacterium striatum	Corynebacterium striatum ATCC 6940		39	37	76	124	87		3.28007	0.495514	2.84325	1.03084	4.13695		15.5314	12.5058	22.7165	24.0524	19.3934
Bacteria	Actinobacteria	Actinomycetota	Actinomycetes	Mycobacteriales	Corynebacteriaceae	Corynebacterium	Corynebacterium terpenotabidum	Corynebacterium terpenotabidum Y-11	3						3						17.3372
Bacteria	Actinobacteria	Actinomycetota	Actinomycetes	Mycobacteriales	Corynebacteriaceae	Corynebacterium	Corynebacterium timonense	Corynebacterium timonense 5401744	1						1						5.77908
Bacteria	Actinobacteria	Actinomycetota	Actinomycetes	Mycobacteriales	Corynebacteriaceae	Corynebacterium	Corynebacterium tuberculostearicum	Corynebacterium tuberculostearicum SK141		6	15	9	34	21		0.504626	0.200884	0.3367	0.28265	0.998573		2.38945	5.06991	2.69011	6.59501	4.68116
Bacteria	Actinobacteria	Actinomycetota	Actinomycetes	Mycobacteriales	Corynebacteriaceae	Corynebacterium	Corynebacterium tuscaniense	Corynebacterium tuscaniense DNF00037	1						1						5.77908
Bacteria	Actinobacteria	Actinomycetota	Actinomycetes	Mycobacteriales	Corynebacteriaceae	Corynebacterium	Corynebacterium ulcerans	Corynebacterium ulcerans 0102		5	19	17	37	40		0.420521	0.254453	0.63599	0.30759	1.90204		1.99121	6.42188	5.08133	7.17693	8.9165
Bacteria	Actinobacteria	Actinomycetota	Actinomycetes	Mycobacteriales	Corynebacteriaceae	Corynebacterium	Corynebacterium ulcerans	Corynebacterium ulcerans 809		3	4	10	15	14		0.252313	0.053569	0.374111	0.124699	0.665716		1.19472	1.35197	2.98902	2.90956	3.12078
Bacteria	Actinobacteria	Actinomycetota	Actinomycetes	Mycobacteriales	Corynebacteriaceae	Corynebacterium	Corynebacterium ulcerans	Corynebacterium ulcerans BR-AD22		5	11	24	28	25		0.420521	0.147315	0.897868	0.232771	1.18878		1.99121	3.71793	7.17364	5.43119	5.57282
Bacteria	Actinobacteria	Actinomycetota	Actinomycetes	Mycobacteriales	Corynebacteriaceae	Corynebacterium	Corynebacterium ulceribovis	Corynebacterium ulceribovis DSM 45146	4	43	44	73	103	89	4	3.61648	0.589259	2.73101	0.856264	4.23205	23.1163	17.1244	14.8717	21.8198	19.979	19.8392
Bacteria	Actinobacteria	Actinomycetota	Actinomycetes	Mycobacteriales	Corynebacteriaceae	Corynebacterium	Corynebacterium urealyticum	Corynebacterium urealyticum DSM 7109		45	35	61	118	104		3.78469	0.468729	2.28208	0.980963	4.94532		17.9208	11.8298	18.233	22.8886	23.1829
Bacteria	Actinobacteria	Actinomycetota	Actinomycetes	Mycobacteriales	Corynebacteriaceae	Corynebacterium	Corynebacterium urealyticum	Corynebacterium urealyticum DSM 7111	1						1						5.77908
Bacteria	Actinobacteria	Actinomycetota	Actinomycetes	Mycobacteriales	Corynebacteriaceae	Corynebacterium	Corynebacterium ureicelerivorans	Corynebacterium ureicelerivorans IMMIB RIV-2301	1						1						5.77908
Bacteria	Actinobacteria	Actinomycetota	Actinomycetes	Mycobacteriales	Corynebacteriaceae	Corynebacterium	Corynebacterium variabile	Corynebacterium variabile DSM 44702	1	30	42	99	136	120	1	2.52313	0.562475	3.7037	1.1306	5.70613	5.77908	11.9472	14.1957	29.5913	26.3801	26.7495
Bacteria	Actinobacteria	Actinomycetota	Actinomycetes	Mycobacteriales	Corynebacteriaceae	Corynebacterium	Corynebacterium vitaeruminis	Corynebacterium vitaeruminis Ga6A13	2						2						11.5582
Bacteria	Actinobacteria	Actinomycetota	Actinomycetes	Mycobacteriales	Corynebacteriaceae	Corynebacterium	Corynebacterium-like bacterium	Corynebacterium-like bacterium B27	11						11						63.5699
Bacteria	Actinobacteria	Actinomycetota	Actinomycetes	Mycobacteriales	Corynebacteriaceae	Corynenebacterium	Corynebacterium pseudotuberculosis	Corynebacterium pseudotuberculosis CIP52.97		4	4	3	6	3		0.336417	0.053569	0.112233	0.0498795	0.142653		1.59296	1.35197	0.896705	1.16383	0.668738
Bacteria	Actinobacteria	Actinomycetota	Actinomycetes	Actinomycetales	Cryptosporangiaceae	Cryptosporangium	Cryptosporangium arvum	Cryptosporangium arvum YU 629-21, DSM 44712	7	226	202	408	741	690	7	19.0076	2.70524	15.2637	6.16011	32.8103	40.4535	90.0025	68.2747	121.952	143.733	153.81
Bacteria	Actinobacteria	Actinomycetota	Actinomycetes	Micrococcales	Dermabacteraceae	Brachybacterium	Brachybacterium faecium	Brachybacterium faecium 6-10, DSM 4810		103	82	172	275	226		8.66274	1.09817	6.43472	2.28614	10.7466		41.0188	27.7155	51.4111	53.342	50.3782
Bacteria	Actinobacteria	Actinomycetota	Actinomycetes	Micrococcales	Dermabacteraceae	Brachybacterium	Brachybacterium muris	Brachybacterium muris UCD-AY4	1						1						5.77908
Bacteria	Actinobacteria	Actinomycetota	Actinomycetes	Micrococcales	Dermabacteraceae	Brachybacterium	Brachybacterium paraconglomeratum	Brachybacterium paraconglomeratum LC44	4						4						23.1163
Bacteria	Actinobacteria	Actinomycetota	Actinomycetes	Micrococcales	Dermabacteraceae	Brachybacterium	Brachybacterium phenoliresistens	Brachybacterium phenoliresistens W13A50	2						2						11.5582
Bacteria	Actinobacteria	Actinomycetota	Actinomycetes	Micrococcales	Dermabacteraceae	Brachybacterium	Brachybacterium squillarum	Brachybacterium squillarum M-6-3	4						4						23.1163
Bacteria	Actinobacteria	Actinomycetota	Actinomycetes	Actinomycetales	Dermacoccaceae	Demetria	Demetria terragena	Demetria terragena DSM 11295	1	94	62	113	256	222	1	7.9058	0.83032	4.22746	2.12819	10.5563	5.77908	37.4347	20.9556	33.7759	49.6566	49.4866
Bacteria	Actinobacteria	Actinomycetota	Actinomycetes	Actinomycetales	Dermacoccaceae	Dermacoccus	Dermacoccus nishinomiyaensis	Dermacoccus nishinomiyaensis M25	1						1						5.77908
Bacteria	Actinobacteria	Actinomycetota	Actinomycetes	Actinomycetales	Dermacoccaceae	Dermacoccus	Dermacoccus sp.	Dermacoccus sp. Ellin185		60	52	111	241	163		5.04626	0.696397	4.15264	2.00349	7.75083		23.8945	17.5757	33.1781	46.747	36.3348
Bacteria	Actinobacteria	Actinomycetota	Actinomycetes	Actinomycetales	Dermacoccaceae	Kytococcus	Kytococcus sedentarius	Kytococcus sedentarius 541, DSM 20547		45	45	115	201	144		3.78469	0.602652	4.30228	1.67096	6.84736		17.9208	15.2097	34.3737	38.9882	32.0994
Bacteria	Actinobacteria	Actinomycetota	Actinomycetes	Micrococcales	Dermatophilaceae	Dermatophilus	Dermatophilus congolensis	Dermatophilus congolensis DSM 44180		39	48	105	182	145		3.28007	0.642828	3.92817	1.51301	6.89491		15.5314	16.2237	31.3847	35.3027	32.3223
Bacteria	Actinobacteria	Actinomycetota	Actinomycetes	Micrococcales	Dermatophilaceae	Kineosphaera	Kineosphaera limosa	Kineosphaera limosa NBRC 100340	3	110	136	230	500	352	3	9.25147	1.82135	8.60456	4.15662	16.738	17.3372	43.8065	45.9671	68.7474	96.9855	78.4652
Bacteria	Actinobacteria	Actinomycetota	Actinomycetes	Micrococcales	Dermatophilaceae	Mobilicoccus	Mobilicoccus pelagius	Mobilicoccus pelagius NBRC 104925	3	159	125	239	381	251	3	13.3726	1.67403	8.94126	3.16735	11.9353	17.3372	63.3203	42.2492	71.4375	73.9029	55.9511
Bacteria	Actinobacteria	Actinomycetota	Actinomycetes	Actinomycetales	Dietziaceae	Dietzia	Dietzia alimentaria	Dietzia alimentaria 72	3						3						17.3372
Bacteria	Actinobacteria	Actinomycetota	Actinomycetes	Actinomycetales	Dietziaceae	Dietzia	Dietzia cinnamea	P4Dietzia cinnamea	2	60	59	107	225	181	2	5.04626	0.790143	4.00299	1.87048	8.60675	11.5582	23.8945	19.9416	31.9825	43.6435	40.3472
Bacteria	Actinobacteria	Actinomycetota	Actinomycetes	Actinomycetales	Dietziaceae	Dietzia	Dietzia sp.	Dietzia sp. UCD-THP	6						6						34.6745
Bacteria	Actinobacteria	Actinomycetota	Actinomycetes	Actinomycetales	Frankiaceae	Candidatus Frankia	Candidatus Frankia datiscae	Candidatus Frankia datiscae Dg1		13	19	26	44	37		1.09336	0.254453	0.97269	0.365783	1.75939		5.17713	6.42188	7.77144	8.53472	8.24777
Bacteria	Actinobacteria	Actinomycetota	Actinomycetes	Actinomycetales	Frankiaceae	Candidatus Frankia	Candidatus Frankia datiscae	Candidatus Frankia datiscae Dg1 (2011 version)		142	125	218	446	435		11.9428	1.67403	8.15563	3.70771	20.6847		56.5502	42.2492	65.1605	86.5111	96.967
Bacteria	Actinobacteria	Actinomycetota	Actinomycetes	Actinomycetales	Frankiaceae	Frankia	Frankia alni	Frankia alni ACN14a	4	159	139	259	527	489	4	13.3726	1.86152	9.68949	4.38108	23.2525	23.1163	63.3203	46.9811	77.4155	102.223	109.004
Bacteria	Actinobacteria	Actinomycetota	Actinomycetes	Actinomycetales	Frankiaceae	Frankia	Frankia sp	Frankia sp. BCU110501	9	82	84	186	364	308	9	6.89655	1.12495	6.95847	3.02602	14.6457	52.0117	32.6558	28.3915	55.5957	70.6054	68.6571
Bacteria	Actinobacteria	Actinomycetota	Actinomycetes	Actinomycetales	Frankiaceae	Frankia	Frankia sp	Frankia sp. EUN1f	10	187	148	295	563	558	10	15.7275	1.98205	11.0363	4.68036	26.5335	57.7908	74.4711	50.0231	88.176	109.206	124.385
Bacteria	Actinobacteria	Actinomycetota	Actinomycetes	Actinomycetales	Frankiaceae	Frankia	Frankia sp.	Frankia sp. BMG5.12	11	119	166	227	409	434	11	10.0084	2.22312	8.49233	3.40012	20.6372	63.5699	47.3907	56.107	67.8507	79.3341	96.7441
Bacteria	Actinobacteria	Actinomycetota	Actinomycetes	Actinomycetales	Frankiaceae	Frankia	Frankia sp.	Frankia sp. BMGG5.23	1						1						5.77908
Bacteria	Actinobacteria	Actinomycetota	Actinomycetes	Actinomycetales	Frankiaceae	Frankia	Frankia sp.	Frankia sp. CcI3	1	107	92	228	441	410	1	8.99916	1.23209	8.52974	3.66614	19.496	5.77908	42.6118	31.0954	68.1496	85.5412	91.3942
Bacteria	Actinobacteria	Actinomycetota	Actinomycetes	Actinomycetales	Frankiaceae	Frankia	Frankia sp.	Frankia sp. CcI6	7						7						40.4535
Bacteria	Actinobacteria	Actinomycetota	Actinomycetes	Actinomycetales	Frankiaceae	Frankia	Frankia sp.	Frankia sp. CN3	21	153	151	276	517	568	21	12.868	2.02223	10.3255	4.29795	27.009	121.361	60.9309	51.037	82.4968	100.283	126.614
Bacteria	Actinobacteria	Actinomycetota	Actinomycetes	Actinomycetales	Frankiaceae	Frankia	Frankia sp.	Frankia sp. DC12	8	70	131	210	380	430	8	5.8873	1.75439	7.85634	3.15903	20.447	46.2326	27.8769	44.2772	62.7693	73.709	95.8524
Bacteria	Actinobacteria	Actinomycetota	Actinomycetes	Actinomycetales	Frankiaceae	Frankia	Frankia sp.	Frankia sp. EAN1pec		139	166	262	558	545		11.6905	2.22312	9.80172	4.63879	25.9154		55.3555	56.107	78.3122	108.236	121.487
Bacteria	Actinobacteria	Actinomycetota	Actinomycetes	Actinomycetales	Frankiaceae	Frankia	Frankia sp.	Frankia sp. EuI1c	15	109	128	202	444	420	15	9.16737	1.71421	7.55705	3.69108	19.9715	86.6862	43.4083	43.2632	60.3781	86.1231	93.6233
Bacteria	Actinobacteria	Actinomycetota	Actinomycetes	Actinomycetales	Frankiaceae	Frankia	Frankia sp.	Frankia sp. Iso899	8	107	115	225	420	410	8	8.99916	1.54011	8.41751	3.49156	19.496	46.2326	42.6118	38.8693	67.2529	81.4678	91.3942
Bacteria	Actinobacteria	Actinomycetota	Actinomycetes	Actinomycetales	Frankiaceae	Frankia	Frankia sp.	Frankia sp. QA3	15	118	63	164	305	342	15	9.92431	0.843712	6.13543	2.53554	16.2625	86.6862	46.9924	21.2936	49.0199	59.1612	76.2361
Bacteria	Actinobacteria	Actinomycetota	Actinomycetes	Actinomycetales	Frankiaceae	Frankia	Frankia symbiont	Frankia symbiont of Datisca glomerata		1	3	2	4			0.0841043	0.0401768	0.0748223	0.033253			0.398241	1.01398	0.597803	0.775884
Bacteria	Actinobacteria	Actinomycetota	Actinomycetes	Actinomycetales	Frankiaceae	Frankia	Frankia symbiont	Frankia symbiont of Datisca glomerata Dg1	6						6						34.6745
Bacteria	Actinobacteria	Actinomycetota	Actinomycetes	Geodermatophilales	Geodermatophilaceae	Blastococcus	Blastococcus endophyticus	Blastococcus endophyticus DSM 45413	6						6						34.6745
Bacteria	Actinobacteria	Actinomycetota	Actinomycetes	Geodermatophilales	Geodermatophilaceae	Blastococcus	Blastococcus saxobsidens	Blastococcus saxobsidens DD2	5	139	142	219	458	444	5	11.6905	1.9017	8.19304	3.80747	21.1127	28.8954	55.3555	47.9951	65.4594	88.8387	98.9732
Bacteria	Actinobacteria	Actinomycetota	Actinomycetes	Geodermatophilales	Geodermatophilaceae	Blastococcus	Blastococcus sp.	Blastococcus sp. AP3	4						4						23.1163
Bacteria	Actinobacteria	Actinomycetota	Actinomycetes	Geodermatophilales	Geodermatophilaceae	Blastococcus	Blastococcus sp.	Blastococcus sp. DSM 44205	12						12						69.3489
Bacteria	Actinobacteria	Actinomycetota	Actinomycetes	Geodermatophilales	Geodermatophilaceae	Blastococcus	Blastococcus sp.	Blastococcus sp. URHD0036	5						5						28.8954
Bacteria	Actinobacteria	Actinomycetota	Actinomycetes	Geodermatophilales	Geodermatophilaceae	Geodermatophilaceae	Geodermatophilaceae bacterium	Geodermatophilaceae bacterium URHA0031	4						4						23.1163
Bacteria	Actinobacteria	Actinomycetota	Actinomycetes	Geodermatophilales	Geodermatophilaceae	Geodermatophilaceae	Geodermatophilaceae bacterium	Geodermatophilaceae bacterium URHB0048	3						3						17.3372
Bacteria	Actinobacteria	Actinomycetota	Actinomycetes	Geodermatophilales	Geodermatophilaceae	Geodermatophilaceae	Geodermatophilaceae bacterium	Geodermatophilaceae bacterium URHB0062	4						4						23.1163
Bacteria	Actinobacteria	Actinomycetota	Actinomycetes	Geodermatophilales	Geodermatophilaceae	Geodermatophilus	Geodermatophilus africanus	Geodermatophilus africanus DSM 45422	7						7						40.4535
Bacteria	Actinobacteria	Actinomycetota	Actinomycetes	Geodermatophilales	Geodermatophilaceae	Geodermatophilus	Geodermatophilus amargosae	Geodermatophilus amargosae DSM 46136	2						2						11.5582
Bacteria	Actinobacteria	Actinomycetota	Actinomycetes	Geodermatophilales	Geodermatophilaceae	Geodermatophilus	Geodermatophilus brasiliensis	Geodermatophilus brasiliensis DSM 44526	6						6						34.6745
Bacteria	Actinobacteria	Actinomycetota	Actinomycetes	Geodermatophilales	Geodermatophilaceae	Geodermatophilus	Geodermatophilus carrarae	Geodermatophilus carrarae DSM 44511	1						1						5.77908
Bacteria	Actinobacteria	Actinomycetota	Actinomycetes	Geodermatophilales	Geodermatophilaceae	Geodermatophilus	Geodermatophilus dictyosporus	Geodermatophilus dictyosporus DSM 43161	7						7						40.4535
Bacteria	Actinobacteria	Actinomycetota	Actinomycetes	Geodermatophilales	Geodermatophilaceae	Geodermatophilus	Geodermatophilus normandii	Geodermatophilus normandii DSM 45417	3						3						17.3372
Bacteria	Actinobacteria	Actinomycetota	Actinomycetes	Geodermatophilales	Geodermatophilaceae	Geodermatophilus	Geodermatophilus obscurus	Geodermatophilus obscurus G-20, DSM 43160	8	149	137	223	495	450	8	12.5315	1.83474	8.34269	4.11506	21.398	46.2326	59.3379	46.3051	66.655	96.0156	100.311
Bacteria	Actinobacteria	Actinomycetota	Actinomycetes	Geodermatophilales	Geodermatophilaceae	Geodermatophilus	Geodermatophilus siccatus	Geodermatophilus siccatus DSM 45419	3						3						17.3372
Bacteria	Actinobacteria	Actinomycetota	Actinomycetes	Geodermatophilales	Geodermatophilaceae	Geodermatophilus	Geodermatophilus soli	Geodermatophilus soli DSM 45843	3						3						17.3372
Bacteria	Actinobacteria	Actinomycetota	Actinomycetes	Geodermatophilales	Geodermatophilaceae	Geodermatophilus	Geodermatophilus sp.	Geodermatophilus sp. DSM 44208	8						8						46.2326
Bacteria	Actinobacteria	Actinomycetota	Actinomycetes	Geodermatophilales	Geodermatophilaceae	Geodermatophilus	Geodermatophilus taihuensis	Geodermatophilus taihuensis DSM 45962	4						4						23.1163
Bacteria	Actinobacteria	Actinomycetota	Actinomycetes	Geodermatophilales	Geodermatophilaceae	Geodermatophilus	Geodermatophilus telluris	Geodermatophilus telluris DSM 45421	3						3						17.3372
Bacteria	Actinobacteria	Actinomycetota	Actinomycetes	Geodermatophilales	Geodermatophilaceae	Geodermatophilus	Geodermatophilus turciae	Geodermatophilus turciae DSM 44513	9						9						52.0117
Bacteria	Actinobacteria	Actinomycetota	Actinomycetes	Geodermatophilales	Geodermatophilaceae	Geodermatophilus	Geodermatophilus uthaensis	Geodermatophilus uthaensis DSM 43162	3						3						17.3372
Bacteria	Actinobacteria	Actinomycetota	Actinomycetes	Actinomycetales	Glycomycetaceae	Glycomyces	Glycomyces arizonensis	Glycomyces arizonensis DSM 44726	2	102	99	132	319	243	2	8.57864	1.32583	4.93827	2.65192	11.5549	11.5582	40.6206	33.4614	39.455	61.8767	54.1678
Bacteria	Actinobacteria	Actinomycetota	Actinomycetes	Actinomycetales	Glycomycetaceae	Glycomyces	Glycomyces tenuis	Glycomyces tenuis DSM 44171	5	145	160	288	489	442	5	12.1951	2.14276	10.7744	4.06518	21.0176	28.8954	57.745	54.079	86.0837	94.8518	98.5274
Bacteria	Actinobacteria	Actinomycetota	Actinomycetes	Actinomycetales	Glycomycetaceae	Haloglycomyces	Haloglycomyces albus	Haloglycomyces albus DSM 45210	2	60	46	132	229	281	2	5.04626	0.616044	4.93827	1.90373	13.3619	11.5582	23.8945	15.5477	39.455	44.4194	62.6384
Bacteria	Actinobacteria	Actinomycetota	Actinomycetes	Actinomycetales	Glycomycetaceae	Stackebrandtia	Stackebrandtia nassauensis	Stackebrandtia nassauensis LLR-40K-21, DSM 44728		196	157	323	598	546		16.4844	2.10258	12.0838	4.97132	25.9629		78.0552	53.065	96.5452	115.995	121.71
Bacteria	Actinobacteria	Actinomycetota	Actinomycetes	Mycobacteriales	Gordoniaceae	Gordonia	Gordonia aichiensis	Gordonia aichiensis NBRC 108223	1	35	36	68	105	98	1	2.94365	0.482121	2.54396	0.872891	4.66001	5.77908	13.9384	12.1678	20.3253	20.367	21.8454
Bacteria	Actinobacteria	Actinomycetota	Actinomycetes	Mycobacteriales	Gordoniaceae	Gordonia	Gordonia alkanivorans	Gordonia alkanivorans CGMCC 6845	1						1						5.77908
Bacteria	Actinobacteria	Actinomycetota	Actinomycetes	Mycobacteriales	Gordoniaceae	Gordonia	Gordonia alkanivorans	Gordonia alkanivorans NBRC 16433	4	25	39	61	100	97	4	2.10261	0.522298	2.28208	0.831324	4.61246	23.1163	9.95603	13.1818	18.233	19.3971	21.6225
Bacteria	Actinobacteria	Actinomycetota	Actinomycetes	Mycobacteriales	Gordoniaceae	Gordonia	Gordonia amarae	Gordonia amarae NBRC 15530	6	72	73	168	183	205	6	6.05551	0.977635	6.28507	1.52132	9.74798	34.6745	28.6734	24.6735	50.2155	35.4967	45.6971
Bacteria	Actinobacteria	Actinomycetota	Actinomycetes	Mycobacteriales	Gordoniaceae	Gordonia	Gordonia amicalis	Gordonia amicalis CCMA-559 (Biosurfactant)	3						3						17.3372
Bacteria	Actinobacteria	Actinomycetota	Actinomycetes	Mycobacteriales	Gordoniaceae	Gordonia	Gordonia amicalis	Gordonia amicalis NBRC 100051	4	41	34	39	96	99	4	3.44828	0.455337	1.45903	0.798071	4.70756	23.1163	16.3279	11.4918	11.6572	18.6212	22.0683
Bacteria	Actinobacteria	Actinomycetota	Actinomycetes	Mycobacteriales	Gordoniaceae	Gordonia	Gordonia araii	Gordonia araii NBRC 100433	2	36	42	101	145	125	2	3.02775	0.562475	3.77853	1.20542	5.94389	11.5582	14.3367	14.1957	30.1891	28.1258	27.8641
Bacteria	Actinobacteria	Actinomycetota	Actinomycetes	Mycobacteriales	Gordoniaceae	Gordonia	Gordonia bronchialis	Gordonia bronchialis 3410, DSM 43247	2	44	37	71	112	109	2	3.70059	0.495514	2.65619	0.931083	5.18307	11.5582	17.5226	12.5058	21.222	21.7248	24.2975
Bacteria	Actinobacteria	Actinomycetota	Actinomycetes	Mycobacteriales	Gordoniaceae	Gordonia	Gordonia effusa	Gordonia effusa NBRC 100432	5	34	34	62	110	99	5	2.85955	0.455337	2.31949	0.914457	4.70756	28.8954	13.5402	11.4918	18.5319	21.3368	22.0683
Bacteria	Actinobacteria	Actinomycetota	Actinomycetes	Mycobacteriales	Gordoniaceae	Gordonia	Gordonia hirsuta	Gordonia hirsuta DSM 44140	3	35	30	78	124	94	3	2.94365	0.401768	2.91807	1.03084	4.46981	17.3372	13.9384	10.1398	23.3143	24.0524	20.9538
Bacteria	Actinobacteria	Actinomycetota	Actinomycetes	Mycobacteriales	Gordoniaceae	Gordonia	Gordonia hirsuta	Gordonia hirsuta K718a, DSM 44140	1						1						5.77908
Bacteria	Actinobacteria	Actinomycetota	Actinomycetes	Mycobacteriales	Gordoniaceae	Gordonia	Gordonia kroppenstedtii	Gordonia kroppenstedtii DSM 45133	6	39	43	86	154	134	6	3.28007	0.575867	3.21736	1.28024	6.37185	34.6745	15.5314	14.5337	25.7055	29.8715	29.8703
Bacteria	Actinobacteria	Actinomycetota	Actinomycetes	Mycobacteriales	Gordoniaceae	Gordonia	Gordonia malaquae	Gordonia malaquae NBRC 108250	1	44	44	75	126	109	1	3.70059	0.589259	2.80584	1.04747	5.18307	5.77908	17.5226	14.8717	22.4176	24.4403	24.2975
Bacteria	Actinobacteria	Actinomycetota	Actinomycetes	Mycobacteriales	Gordoniaceae	Gordonia	Gordonia namibiensis	Gordonia namibiensis NBRC 108229	1	17	23	38	66	64	1	1.42977	0.308022	1.42162	0.548674	3.04327	5.77908	6.7701	7.77386	11.3583	12.8021	14.2664
Bacteria	Actinobacteria	Actinomycetota	Actinomycetes	Mycobacteriales	Gordoniaceae	Gordonia	Gordonia neofelifaecis	Gordonia neofelifaecis NRRL B-59395	3	41	32	65	122	125	3	3.44828	0.428552	2.43172	1.01422	5.94389	17.3372	16.3279	10.8158	19.4286	23.6645	27.8641
Bacteria	Actinobacteria	Actinomycetota	Actinomycetes	Mycobacteriales	Gordoniaceae	Gordonia	Gordonia otitidis	Gordonia otitidis NBRC 100426	11						11						63.5699
Bacteria	Actinobacteria	Actinomycetota	Actinomycetes	Mycobacteriales	Gordoniaceae	Gordonia	Gordonia paraffinivorans	Gordonia paraffinivorans NBRC 108238	1	47	47	69	123	124	1	3.9529	0.629436	2.58137	1.02253	5.89634	5.77908	18.7173	15.8857	20.6242	23.8584	27.6412
Bacteria	Actinobacteria	Actinomycetota	Actinomycetes	Mycobacteriales	Gordoniaceae	Gordonia	Gordonia polyisoprenivorans	Gordonia polyisoprenivorans HW436	5						5						28.8954
Bacteria	Actinobacteria	Actinomycetota	Actinomycetes	Mycobacteriales	Gordoniaceae	Gordonia	Gordonia polyisoprenivorans	Gordonia polyisoprenivorans NBRC 16320	1	53	50	61	135	93	1	4.45753	0.669613	2.28208	1.12229	4.42225	5.77908	21.1068	16.8997	18.233	26.1861	20.7309
Bacteria	Actinobacteria	Actinomycetota	Actinomycetes	Mycobacteriales	Gordoniaceae	Gordonia	Gordonia polyisoprenivorans	Gordonia polyisoprenivorans VH2, DSM 44266	1	51	72	104	172	164	1	4.28932	0.964243	3.89076	1.42988	7.79838	5.77908	20.3103	24.3355	31.0858	33.363	36.5577
Bacteria	Actinobacteria	Actinomycetota	Actinomycetes	Mycobacteriales	Gordoniaceae	Gordonia	Gordonia rhizosphera	Gordonia rhizosphera NBRC 16068	10	119	138	174	379	295	10	10.0084	1.84813	6.50954	3.15072	14.0276	57.7908	47.3907	46.6431	52.0089	73.515	65.7592
Bacteria	Actinobacteria	Actinomycetota	Actinomycetes	Mycobacteriales	Gordoniaceae	Gordonia	Gordonia rubripertincta	Gordonia rubripertincta NBRC 101908	3	27	36	65	83	77	3	2.27082	0.482121	2.43172	0.689999	3.66144	17.3372	10.7525	12.1678	19.4286	16.0996	17.1643
Bacteria	Actinobacteria	Actinomycetota	Actinomycetes	Mycobacteriales	Gordoniaceae	Gordonia	Gordonia shandongensis	Gordonia shandongensis DSM 45094	3						3						17.3372
Bacteria	Actinobacteria	Actinomycetota	Actinomycetes	Mycobacteriales	Gordoniaceae	Gordonia	Gordonia sihwensis	Gordonia sihwensis NBRC 108236	10	50	39	118	98	106	10	4.20521	0.522298	4.41452	0.814698	5.04042	57.7908	19.9121	13.1818	35.2704	19.0092	23.6287
Bacteria	Actinobacteria	Actinomycetota	Actinomycetes	Mycobacteriales	Gordoniaceae	Gordonia	Gordonia soli	Gordonia soli NBRC 108243	3	43	57	92	162	142	3	3.61648	0.763359	3.44183	1.34675	6.75226	17.3372	17.1244	19.2656	27.4989	31.4233	31.6536
Bacteria	Actinobacteria	Actinomycetota	Actinomycetes	Mycobacteriales	Gordoniaceae	Gordonia	Gordonia sp.	Gordonia sp. KTR9	2	37	52	46	120	103	2	3.11186	0.696397	1.72091	0.997589	4.89777	11.5582	14.7349	17.5757	13.7495	23.2765	22.96
Bacteria	Actinobacteria	Actinomycetota	Actinomycetes	Mycobacteriales	Gordoniaceae	Gordonia	Gordonia sputi	Gordonia sputi NBRC 100414	6	57	52	124	161	163	6	4.79394	0.696397	4.63898	1.33843	7.75083	34.6745	22.6997	17.5757	37.0638	31.2293	36.3348
Bacteria	Actinobacteria	Actinomycetota	Actinomycetes	Mycobacteriales	Gordoniaceae	Gordonia	Gordonia terrae	Gordonia terrae C-6	3						3						17.3372
Bacteria	Actinobacteria	Actinomycetota	Actinomycetes	Mycobacteriales	Gordoniaceae	Gordonia	Gordonia terrae	Gordonia terrae NBRC 100016	3	43	64	81	145	133	3	3.61648	0.857105	3.0303	1.20542	6.3243	17.3372	17.1244	21.6316	24.211	28.1258	29.6474
Bacteria	Actinobacteria	Actinomycetota	Actinomycetes	Mycobacteriales	Gordoniaceae	Gordonia	Gordonia westfalica	Gordonia westfalica J30	1						1						5.77908
Bacteria	Actinobacteria	Actinomycetota	Actinomycetes	Micrococcales	Intrasporangiaceae	Intrasporangiaceae	Intrasporangiaceae bacterium	Intrasporangiaceae bacterium JGI 0001002-M5			1	2	8	4			0.0133923	0.0748223	0.0665059	0.190204			0.337994	0.597803	1.55177	0.89165
Bacteria	Actinobacteria	Actinomycetota	Actinomycetes	Micrococcales	Intrasporangiaceae	Intrasporangiaceae	Intrasporangiaceae bacterium	Intrasporangiaceae bacterium URHB0013	6						6						34.6745
Bacteria	Actinobacteria	Actinomycetota	Actinomycetes	Micrococcales	Intrasporangiaceae	Intrasporangium	Intrasporangium calvum	Intrasporangium calvum 7KIP, DSM 43043	7	105	139	214	554	360	7	8.83095	1.86152	8.00599	4.60554	17.1184	40.4535	41.8153	46.9811	63.9649	107.46	80.2485
Bacteria	Actinobacteria	Actinomycetota	Actinomycetes	Micrococcales	Intrasporangiaceae	Intrasporangium	Intrasporangium chromatireducens	Intrasporangium chromatireducens Q5-1	6						6						34.6745
Bacteria	Actinobacteria	Actinomycetota	Actinomycetes	Micrococcales	Intrasporangiaceae	Intrasporangium	Intrasporangium oryzae	Intrasporangium oryzae NRRL B-24470	7						7						40.4535
Bacteria	Actinobacteria	Actinomycetota	Actinomycetes	Micrococcales	Intrasporangiaceae	Janibacter	Janibacter hoylei	Janibacter hoylei MTCC 8307	3						3						17.3372
Bacteria	Actinobacteria	Actinomycetota	Actinomycetes	Micrococcales	Intrasporangiaceae	Janibacter	Janibacter sp.	Janibacter sp. HTCC2649	3	91	83	182	421	298	3	7.65349	1.11156	6.80883	3.49988	14.1702	17.3372	36.2399	28.0535	54.4001	81.6618	66.428
Bacteria	Actinobacteria	Actinomycetota	Actinomycetes	Micrococcales	Intrasporangiaceae	Terracoccus	Terracoccus sp.	Terracoccus sp. 273MFTsu3.1	5	169	136	314	744	493	5	14.2136	1.82135	11.7471	6.18505	23.4427	28.8954	67.3027	45.9671	93.8551	144.314	109.896
Bacteria	Actinobacteria	Actinomycetota	Actinomycetes	Actinomycetales	Jiangellaceae	Jiangella	Jiangella gansuensis	Jiangella gansuensis YIM 002, DSM 44835	3	203	286	413	827	742	3	17.0732	3.83019	15.4508	6.87505	35.2829	17.3372	80.8429	96.6662	123.446	160.414	165.401
Bacteria	Actinobacteria	Actinomycetota	Actinomycetes	Micrococcales	Jonesiaceae	Jonesia	Jonesia denitrificans	Jonesia denitrificans 55134, DSM 20603		49	68	133	239	214		4.12111	0.910674	4.97568	1.98687	10.1759		19.5138	22.9836	39.7539	46.3591	47.7033
Bacteria	Actinobacteria	Actinomycetota	Actinomycetes	Micrococcales	Jonesiaceae	Jonesia	Jonesia quinghaiensis	Jonesia quinghaiensis DSM 15701	3						3						17.3372
Bacteria	Actinobacteria	Actinomycetota	Actinomycetes	Actinomycetales	Kineosporiaceae	Kineococcus	Kineococcus radiotolerans	Kineococcus radiotolerans SRS30216		115	124	239	450	352		9.67199	1.66064	8.94126	3.74096	16.738		45.7977	41.9112	71.4375	87.2869	78.4652
Bacteria	Actinobacteria	Actinomycetota	Actinomycetes	Micrococcales	Microbacteriaceae	Agrococcus	Agrococcus lahaulensis	Agrococcus lahaulensis DSM 17612	1	64	71	150	271	197	1	5.38267	0.95085	5.61167	2.25289	9.36757	5.77908	25.4874	23.9976	44.8352	52.5661	43.9138
Bacteria	Actinobacteria	Actinomycetota	Actinomycetes	Micrococcales	Microbacteriaceae	Agrococcus	Agrococcus pavilionensis	Agrococcus pavilionensis RW1	1						1						5.77908
Bacteria	Actinobacteria	Actinomycetota	Actinomycetes	Micrococcales	Microbacteriaceae	Agromyces	Agromyces italicus	Agromyces italicus DSM 16388	14	100	96	170	276	218	14	8.41043	1.28566	6.3599	2.29446	10.3661	80.9071	39.8241	32.4474	50.8133	53.536	48.5949
Bacteria	Actinobacteria	Actinomycetota	Actinomycetes	Micrococcales	Microbacteriaceae	Agromyces	Agromyces subbeticus	Agromyces subbeticus DSM 16689	7	92	130	188	357	317	7	7.73759	1.74099	7.0333	2.96783	15.0737	40.4535	36.6382	43.9392	56.1935	69.2476	70.6633
Bacteria	Actinobacteria	Actinomycetota	Actinomycetes	Micrococcales	Microbacteriaceae	Candidatus Aquiluna	Candidatus Aquiluna sp.	Candidatus Aquiluna sp. IMCC13023	2	59	57	121	186	145	2	4.96215	0.763359	4.52675	1.54626	6.89491	11.5582	23.4962	19.2656	36.1671	36.0786	32.3223
Bacteria	Actinobacteria	Actinomycetota	Actinomycetes	Micrococcales	Microbacteriaceae	Clavibacter	Clavibacter michiganensis	Clavibacter michiganensis nebraskensis NCPPB 2581	6						6						34.6745
Bacteria	Actinobacteria	Actinomycetota	Actinomycetes	Micrococcales	Microbacteriaceae	Clavibacter	Clavibacter michiganensis	Clavibacter michiganensis michiganensis NCPPB 382		45	42	52	111	116		3.78469	0.562475	1.94538	0.92277	5.51593		17.9208	14.1957	15.5429	21.5308	25.8579
Bacteria	Actinobacteria	Actinomycetota	Actinomycetes	Micrococcales	Microbacteriaceae	Clavibacter	Clavibacter michiganensis	Clavibacter michiganensis sepedonicus ATCC 33113		63	54	92	190	153		5.29857	0.723182	3.44183	1.57952	7.27532		25.0892	18.2517	27.4989	36.8545	34.1056
Bacteria	Actinobacteria	Actinomycetota	Actinomycetes	Micrococcales	Microbacteriaceae	Cryocola	Cryocola sp. 340MFSha3.1	Cryocola sp. 340MFSha3.1	14	139	136	213	395	356	14	11.6905	1.82135	7.96857	3.28373	16.9282	80.9071	55.3555	45.9671	63.666	76.6185	79.3569
Bacteria	Actinobacteria	Actinomycetota	Actinomycetes	Micrococcales	Microbacteriaceae	Curtobacterium	Curtobacterium flaccumfaciens	Curtobacterium flaccumfaciens UCD-AKU	4						4						23.1163
Bacteria	Actinobacteria	Actinomycetota	Actinomycetes	Micrococcales	Microbacteriaceae	Curtobacterium	Curtobacterium ginsengisoli	Curtobacterium ginsengisoli DSM 22003		81	97	186	338	295		6.81245	1.29905	6.95847	2.80988	14.0276		32.2575	32.7854	55.5957	65.5622	65.7592
Bacteria	Actinobacteria	Actinomycetota	Actinomycetes	Micrococcales	Microbacteriaceae	Curtobacterium	Curtobacterium sp	Curtobacterium sp. 314Chir4.1	1						1						5.77908
Bacteria	Actinobacteria	Actinomycetota	Actinomycetes	Micrococcales	Microbacteriaceae	Curtobacterium	Curtobacterium sp	Curtobacterium sp. 9128	7						7						40.4535
Bacteria	Actinobacteria	Actinomycetota	Actinomycetes	Micrococcales	Microbacteriaceae	Curtobacterium	Curtobacterium sp	Curtobacterium sp. B8	5						5						28.8954
Bacteria	Actinobacteria	Actinomycetota	Actinomycetes	Micrococcales	Microbacteriaceae	Curtobacterium	Curtobacterium sp	Curtobacterium sp. B18	7						7						40.4535
Bacteria	Actinobacteria	Actinomycetota	Actinomycetes	Micrococcales	Microbacteriaceae	Curtobacterium	Curtobacterium sp	Curtobacterium sp. S6	2						2						11.5582
Bacteria	Actinobacteria	Actinomycetota	Actinomycetes	Micrococcales	Microbacteriaceae	Curtobacterium	Curtobacterium sp	Curtobacterium sp. UNCCL17	1						1						5.77908
Bacteria	Actinobacteria	Actinomycetota	Actinomycetes	Micrococcales	Microbacteriaceae	Curtobacterium	Curtobacterium sp	Curtobacterium sp. UNCCL20	1						1						5.77908
Bacteria	Actinobacteria	Actinomycetota	Actinomycetes	Micrococcales	Microbacteriaceae	Humibacter	Humibacter albus	Humibacter albus DSM 18994	12	90	96	177	303	273	12	7.56939	1.28566	6.62177	2.51891	12.9815	69.3489	35.8417	32.4474	52.9056	58.7732	60.8551
Bacteria	Actinobacteria	Actinomycetota	Actinomycetes	Micrococcales	Microbacteriaceae	Leifsonia	Leifsonia aquatica	Leifsonia aquatica ATCC 14665	10						10						57.7908
Bacteria	Actinobacteria	Actinomycetota	Actinomycetes	Micrococcales	Microbacteriaceae	Leifsonia	Leifsonia aquatica	Leifsonia aquatica H1aii	9						9						52.0117
Bacteria	Actinobacteria	Actinomycetota	Actinomycetes	Micrococcales	Microbacteriaceae	Leifsonia	Leifsonia rubra	Leifsonia rubra CMS 76R	5						5						28.8954
Bacteria	Actinobacteria	Actinomycetota	Actinomycetes	Micrococcales	Microbacteriaceae	Leifsonia	Leifsonia sp.	Leifsonia sp. 109		67	42	75	156	157		5.63499	0.562475	2.80584	1.29687	7.46553		26.6822	14.1957	22.4176	30.2595	34.9973
Bacteria	Actinobacteria	Actinomycetota	Actinomycetes	Micrococcales	Microbacteriaceae	Leifsonia	Leifsonia xyli	Leifsonia xyli cynodontis DSM 46306	5						5						28.8954
Bacteria	Actinobacteria	Actinomycetota	Actinomycetes	Micrococcales	Microbacteriaceae	Leifsonia	Leifsonia xyli	Leifsonia xyli xyli CTCB07	3	48	55	99	142	128	3	4.03701	0.736574	3.7037	1.18048	6.08654	17.3372	19.1156	18.5897	29.5913	27.5439	28.5328
Bacteria	Actinobacteria	Actinomycetota	Actinomycetes	Micrococcales	Microbacteriaceae	Leucobacter	Leucobacter chironomi	Leucobacter chironomi DSM 19883	1	76	82	132	231	205	1	6.39193	1.09817	4.93827	1.92036	9.74798	5.77908	30.2663	27.7155	39.455	44.8073	45.6971
Bacteria	Actinobacteria	Actinomycetota	Actinomycetes	Micrococcales	Microbacteriaceae	Leucobacter	Leucobacter chromiiresistens	Leucobacter chromiiresistens JG 31	3						3						17.3372
Bacteria	Actinobacteria	Actinomycetota	Actinomycetes	Micrococcales	Microbacteriaceae	Leucobacter	Leucobacter salsicius	Leucobacter salsicius M1-8 (Draft genome sequence of Leucobacter salsicius M1-8)	3						3						17.3372
Bacteria	Actinobacteria	Actinomycetota	Actinomycetes	Micrococcales	Microbacteriaceae	Leucobacter	Leucobacter sp.	Leucobacter sp. PH1c	2						2						11.5582
Bacteria	Actinobacteria	Actinomycetota	Actinomycetes	Micrococcales	Microbacteriaceae	Leucobacter	Leucobacter sp.	Leucobacter sp. UCD-THU	4						4						23.1163
Bacteria	Actinobacteria	Actinomycetota	Actinomycetes	Micrococcales	Microbacteriaceae	Rathayibacter	Rathayibacter toxicus	Rathayibacter toxicus DSM 7488	4	27	32	76	123	99	4	2.27082	0.428552	2.84325	1.02253	4.70756	23.1163	10.7525	10.8158	22.7165	23.8584	22.0683
Bacteria	Actinobacteria	Actinomycetota	Actinomycetes	Micrococcales	Microbacteriaceae	Zimmermannella	Zimmermannella faecalis	Zimmermannella faecalis ATCC 13722	6	85	80	152	215	223	6	7.14886	1.07138	5.68649	1.78735	10.6039	34.6745	33.8505	27.0395	45.433	41.7038	49.7095
Bacteria	Actinobacteria	Actinomycetota	Actinomycetes	Micrococcales	Micrococcaceae	Acaricomes	Acaricomes phytoseiuli	Acaricomes phytoseiuli DSM 14247	1	28	45	94	137	113	1	2.35492	0.602652	3.51665	1.13891	5.37328	5.77908	11.1507	15.2097	28.0967	26.574	25.1891
Bacteria	Actinobacteria	Actinomycetota	Actinomycetes	Micrococcales	Micrococcaceae	Arthrobacter	Arthrobacter albus	Arthrobacter albus DNF00011	3						3						17.3372
Bacteria	Actinobacteria	Actinomycetota	Actinomycetes	Micrococcales	Micrococcaceae	Arthrobacter	Arthrobacter arilaitensis	Arthrobacter arilaitensis re117, CIP 108037	2	77	82	148	230	205	2	6.47603	1.09817	5.53685	1.91205	9.74798	11.5582	30.6646	27.7155	44.2374	44.6133	45.6971
Bacteria	Actinobacteria	Actinomycetota	Actinomycetes	Micrococcales	Micrococcaceae	Arthrobacter	Arthrobacter aurescens	Arthrobacter aurescens TC1		29	30	31	78	58		2.43902	0.401768	1.15975	0.648433	2.75796		11.549	10.1398	9.26595	15.1297	12.9289
Bacteria	Actinobacteria	Actinomycetota	Actinomycetes	Micrococcales	Micrococcaceae	Arthrobacter	Arthrobacter castelli	Arthrobacter castelli DSM 16402	2	100	89	131	347	236	2	8.41043	1.19191	4.90086	2.8847	11.2221	11.5582	39.8241	30.0814	39.1561	67.3079	52.6074
Bacteria	Actinobacteria	Actinomycetota	Actinomycetes	Micrococcales	Micrococcaceae	Arthrobacter	Arthrobacter chlorophenolicus	Arthrobacter chlorophenolicus A6		82	97	154	330	262		6.89655	1.29905	5.76132	2.74337	12.4584		32.6558	32.7854	46.0308	64.0104	58.4031
Bacteria	Actinobacteria	Actinomycetota	Actinomycetes	Micrococcales	Micrococcaceae	Arthrobacter	Arthrobacter crystallopoietes	Arthrobacter crystallopoietes BAB-32	2						2						11.5582
Bacteria	Actinobacteria	Actinomycetota	Actinomycetes	Micrococcales	Micrococcaceae	Arthrobacter	Arthrobacter gangotriensis	Arthrobacter gangotriensis Lz1y	3						3						17.3372
Bacteria	Actinobacteria	Actinomycetota	Actinomycetes	Micrococcales	Micrococcaceae	Arthrobacter	Arthrobacter globiformis	Arthrobacter globiformis NBRC 12137	3	102	92	156	357	251	3	8.57864	1.23209	5.83614	2.96783	11.9353	17.3372	40.6206	31.0954	46.6286	69.2476	55.9511
Bacteria	Actinobacteria	Actinomycetota	Actinomycetes	Micrococcales	Micrococcaceae	Arthrobacter	Arthrobacter nicotinovorans	Arthrobacter nicotinovorans 26Cvi1.1E	1						1						5.77908
Bacteria	Actinobacteria	Actinomycetota	Actinomycetes	Micrococcales	Micrococcaceae	Arthrobacter	Arthrobacter nicotinovorans	Arthrobacter nicotinovorans 231Sha2.1M6	2						2						11.5582
Bacteria	Actinobacteria	Actinomycetota	Actinomycetes	Micrococcales	Micrococcaceae	Arthrobacter	Arthrobacter nitroguajacolicus	Arthrobacter nitroguajacolicus Rue61a		116	94	139	252	192		9.7561	1.25887	5.20015	2.09494	9.12981		46.196	31.7714	41.5473	48.8807	42.7992
Bacteria	Actinobacteria	Actinomycetota	Actinomycetes	Micrococcales	Micrococcaceae	Arthrobacter	Arthrobacter phenanthrenivorans	Arthrobacter phenanthrenivorans Sphe3	11	109	137	177	348	281	11	9.16737	1.83474	6.62177	2.89301	13.3619	63.5699	43.4083	46.3051	52.9056	67.5019	62.6384
Bacteria	Actinobacteria	Actinomycetota	Actinomycetes	Micrococcales	Micrococcaceae	Arthrobacter	Arthrobacter sanguinis	Arthrobacter sanguinis DSM 21259	4						4						23.1163
Bacteria	Actinobacteria	Actinomycetota	Actinomycetes	Micrococcales	Micrococcaceae	Arthrobacter	Arthrobacter sp.	Arthrobacter sp. 9MFCol3.1	3						3						17.3372
Bacteria	Actinobacteria	Actinomycetota	Actinomycetes	Micrococcales	Micrococcaceae	Arthrobacter	Arthrobacter sp.	Arthrobacter sp. 31Cvi3.1E	1						1						5.77908
Bacteria	Actinobacteria	Actinomycetota	Actinomycetes	Micrococcales	Micrococcaceae	Arthrobacter	Arthrobacter sp.	Arthrobacter sp. 31Y	2						2						11.5582
Bacteria	Actinobacteria	Actinomycetota	Actinomycetes	Micrococcales	Micrococcaceae	Arthrobacter	Arthrobacter sp.	Arthrobacter sp. 35/47 (Draft 1)	2						2						11.5582
Bacteria	Actinobacteria	Actinomycetota	Actinomycetes	Micrococcales	Micrococcaceae	Arthrobacter	Arthrobacter sp.	Arthrobacter sp. 35W	7						7						40.4535
Bacteria	Actinobacteria	Actinomycetota	Actinomycetes	Micrococcales	Micrococcaceae	Arthrobacter	Arthrobacter sp.	Arthrobacter sp. 49Tsu3.1M3	1						1						5.77908
Bacteria	Actinobacteria	Actinomycetota	Actinomycetes	Micrococcales	Micrococcaceae	Arthrobacter	Arthrobacter sp.	Arthrobacter sp. 131MFCol6.1	1	67	90	135	258	216	1	5.63499	1.2053	5.05051	2.14482	10.271	5.77908	26.6822	30.4194	40.3517	50.0445	48.1491
Bacteria	Actinobacteria	Actinomycetota	Actinomycetes	Micrococcales	Micrococcaceae	Arthrobacter	Arthrobacter sp.	Arthrobacter sp. 135MFCol5.1	3	82	75	119	214	194	3	6.89655	1.00442	4.45193	1.77903	9.22492	17.3372	32.6558	25.3495	35.5693	41.5098	43.245
Bacteria	Actinobacteria	Actinomycetota	Actinomycetes	Micrococcales	Micrococcaceae	Arthrobacter	Arthrobacter sp.	Arthrobacter sp. 161MFSha2.1	3	71	72	106	211	168	3	5.9714	0.964243	3.96558	1.75409	7.98859	17.3372	28.2751	24.3355	31.6836	40.9279	37.4493
Bacteria	Actinobacteria	Actinomycetota	Actinomycetes	Micrococcales	Micrococcaceae	Arthrobacter	Arthrobacter sp.	Arthrobacter sp. 162MFSha1.1	1	70	70	122	235	196	1	5.8873	0.937458	4.56416	1.95361	9.32002	5.77908	27.8769	23.6596	36.466	45.5832	43.6909
Bacteria	Actinobacteria	Actinomycetota	Actinomycetes	Micrococcales	Micrococcaceae	Arthrobacter	Arthrobacter sp.	Arthrobacter sp. AK-YN10	3						3						17.3372
Bacteria	Actinobacteria	Actinomycetota	Actinomycetes	Micrococcales	Micrococcaceae	Arthrobacter	Arthrobacter sp.	Arthrobacter sp. Br18 (Draft 1)	2						2						11.5582
Bacteria	Actinobacteria	Actinomycetota	Actinomycetes	Micrococcales	Micrococcaceae	Arthrobacter	Arthrobacter sp.	Arthrobacter sp. FB24		87	99	133	283	266		7.31707	1.32583	4.97568	2.35265	12.6486		34.647	33.4614	39.7539	54.8938	59.2948
Bacteria	Actinobacteria	Actinomycetota	Actinomycetes	Micrococcales	Micrococcaceae	Arthrobacter	Arthrobacter sp.	Arthrobacter sp. H5 (Draft 1)	7						7						40.4535
Bacteria	Actinobacteria	Actinomycetota	Actinomycetes	Micrococcales	Micrococcaceae	Arthrobacter	Arthrobacter sp.	Arthrobacter sp. H14 (Draft 1)	3						3						17.3372
Bacteria	Actinobacteria	Actinomycetota	Actinomycetes	Micrococcales	Micrococcaceae	Arthrobacter	Arthrobacter sp.	Arthrobacter sp. H20 (Assembly 1)	2						2						11.5582
Bacteria	Actinobacteria	Actinomycetota	Actinomycetes	Micrococcales	Micrococcaceae	Arthrobacter	Arthrobacter sp.	Arthrobacter sp. M2012083	1						1						5.77908
Bacteria	Actinobacteria	Actinomycetota	Actinomycetes	Micrococcales	Micrococcaceae	Arthrobacter	Arthrobacter sp.	Arthrobacter sp. MA-N2	2	89	91	129	316	266	2	7.48528	1.2187	4.82604	2.62698	12.6486	11.5582	35.4435	30.7574	38.5583	61.2948	59.2948
Bacteria	Actinobacteria	Actinomycetota	Actinomycetes	Micrococcales	Micrococcaceae	Arthrobacter	Arthrobacter sp.	Arthrobacter sp. PAO19	4						4						23.1163
Bacteria	Actinobacteria	Actinomycetota	Actinomycetes	Micrococcales	Micrococcaceae	Arthrobacter	Arthrobacter sp.	Arthrobacter sp. SJCon	4						4						23.1163
Bacteria	Actinobacteria	Actinomycetota	Actinomycetes	Micrococcales	Micrococcaceae	Arthrobacter	Arthrobacter sp.	Arthrobacter sp. TB 23	2						2						11.5582
Bacteria	Actinobacteria	Actinomycetota	Actinomycetes	Micrococcales	Micrococcaceae	Arthrobacter	Arthrobacter sp.	Arthrobacter sp. TB 26	3						3						17.3372
Bacteria	Actinobacteria	Actinomycetota	Actinomycetes	Micrococcales	Micrococcaceae	Arthrobacter	Arthrobacter sp.	Arthrobacter sp. UNC362MFTsu5.1	4						4						23.1163
Bacteria	Actinobacteria	Actinomycetota	Actinomycetes	Micrococcales	Micrococcaceae	Arthrobacter	Arthrobacter sp.	Arthrobacter sp. UNCCL28	1						1						5.77908
Bacteria	Actinobacteria	Actinomycetota	Actinomycetes	Micrococcales	Micrococcaceae	Kocuria	Kocuria palustris	Kocuria palustris TAGA27	1	40	29	97	121	147	1	3.36417	0.388376	3.62888	1.0059	6.99001	5.77908	15.9296	9.80182	28.9935	23.4705	32.7682
Bacteria	Actinobacteria	Actinomycetota	Actinomycetes	Micrococcales	Micrococcaceae	Kocuria	Kocuria rhizophila	Kocuria rhizophila DC2201		40	42	101	145	134		3.36417	0.562475	3.77853	1.20542	6.37185		15.9296	14.1957	30.1891	28.1258	29.8703
Bacteria	Actinobacteria	Actinomycetota	Actinomycetes	Micrococcales	Micrococcaceae	Kocuria	Kocuria rhizophila	Kocuria rhizophila P7-4	4						4						23.1163
Bacteria	Actinobacteria	Actinomycetota	Actinomycetes	Micrococcales	Micrococcaceae	Kocuria	Kocuria sp.	Kocuria sp. UCD-OTCP	7						7						40.4535
Bacteria	Actinobacteria	Actinomycetota	Actinomycetes	Micrococcales	Micrococcaceae	Micrococcus	Micrococcus luteus	Micrococcus luteus Fleming NCTC 2665		21	23	24	68	64		1.76619	0.308022	0.897868	0.565301	3.04327		8.36306	7.77386	7.17364	13.19	14.2664
Bacteria	Actinobacteria	Actinomycetota	Actinomycetes	Micrococcales	Micrococcaceae	Micrococcus	Micrococcus luteus	Micrococcus luteus modasa	1						1						5.77908
Bacteria	Actinobacteria	Actinomycetota	Actinomycetes	Micrococcales	Micrococcaceae	Micrococcus	Micrococcus luteus	Micrococcus luteus NCTC 2665	1	1	2	7	5	7	1	0.0841043	0.0267845	0.261878	0.0415662	0.332858	5.77908	0.398241	0.675987	2.09231	0.969855	1.56039
Bacteria	Actinobacteria	Actinomycetota	Actinomycetes	Micrococcales	Micrococcaceae	Micrococcus	Micrococcus luteus	Micrococcus luteus RIT324w	1						1						5.77908
Bacteria	Actinobacteria	Actinomycetota	Actinomycetes	Micrococcales	Micrococcaceae	Micrococcus	Micrococcus luteus	Micrococcus luteus SK58		46	61	91	123	121		3.8688	0.816928	3.40441	1.02253	5.75369		18.3191	20.6176	27.2	23.8584	26.9724
Bacteria	Actinobacteria	Actinomycetota	Actinomycetes	Micrococcales	Micrococcaceae	Nesterenkonia	Nesterenkonia alba	Nesterenkonia alba DSM 19423	4	67	59	112	191	146	4	5.63499	0.790143	4.19005	1.58783	6.94246	23.1163	26.6822	19.9416	33.477	37.0485	32.5452
Bacteria	Actinobacteria	Actinomycetota	Actinomycetes	Micrococcales	Micrococcaceae	Nesterenkonia	Nesterenkonia sp.	Nesterenkonia sp. F		26	35	64	148	127		2.18671	0.468729	2.39431	1.23036	6.03899		10.3543	11.8298	19.1297	28.7077	28.3099
Bacteria	Actinobacteria	Actinomycetota	Actinomycetes	Micrococcales	Micrococcaceae	Renibacterium	Renibacterium salmoninarum	Renibacterium salmoninarum ATCC 33209		45	45	103	180	170		3.78469	0.602652	3.85335	1.49638	8.08369		17.9208	15.2097	30.7869	34.9148	37.8951
Bacteria	Actinobacteria	Actinomycetota	Actinomycetes	Micrococcales	Micrococcaceae	Rothia	Rothia aeria	Rothia aeria F0184	2						2						11.5582
Bacteria	Actinobacteria	Actinomycetota	Actinomycetes	Micrococcales	Micrococcaceae	Rothia	Rothia aeria	Rothia aeria F0474		41	69	84	138	124		3.44828	0.924066	3.14254	1.14723	5.89634		16.3279	23.3216	25.1077	26.768	27.6412
Bacteria	Actinobacteria	Actinomycetota	Actinomycetes	Micrococcales	Micrococcaceae	Rothia	Rothia dentocariosa	Rothia dentocariosa ATCC 17931	3	26	26	71	100	78	3	2.18671	0.348199	2.65619	0.831324	3.70899	17.3372	10.3543	8.78784	21.222	19.3971	17.3872
Bacteria	Actinobacteria	Actinomycetota	Actinomycetes	Micrococcales	Micrococcaceae	Rothia	Rothia dentocariosa	Rothia dentocariosa M567	6	13	12	25	43	58	6	1.09336	0.160707	0.935279	0.357469	2.75796	34.6745	5.17713	4.05592	7.47254	8.34075	12.9289
Bacteria	Actinobacteria	Actinomycetota	Actinomycetes	Micrococcales	Micrococcaceae	Rothia	Rothia mucilaginosa	Rothia mucilaginosa ATCC 25296		9	14	36	46	37		0.756939	0.187492	1.3468	0.382409	1.75939		3.58417	4.73191	10.7605	8.92267	8.24777
Bacteria	Actinobacteria	Actinomycetota	Actinomycetes	Micrococcales	Micrococcaceae	Rothia	Rothia mucilaginosa	Rothia mucilaginosa DY-18	3	39	30	66	86	97	3	3.28007	0.401768	2.46914	0.714939	4.61246	17.3372	15.5314	10.1398	19.7275	16.6815	21.6225
Bacteria	Actinobacteria	Actinomycetota	Actinomycetes	Micrococcales	Micrococcaceae	Rothia	Rothia mucilaginosa	Rothia mucilaginosa Lim (High quality draft)	2	25	25	78	104	106	2	2.10261	0.334806	2.91807	0.864577	5.04042	11.5582	9.95603	8.44984	23.3143	20.173	23.6287
Bacteria	Actinobacteria	Actinomycetota	Actinomycetes	Micrococcales	Micrococcaceae	Rothia	Rothia mucilaginosa	Rothia mucilaginosa M508	1						1						5.77908
Bacteria	Actinobacteria	Actinomycetota	Actinomycetes	Actinomycetales	Micromonosporaceae	Actinoplanes	Actinoplanes friuliensis	Actinoplanes friuliensis DSM 7358	11						11						63.5699
Bacteria	Actinobacteria	Actinomycetota	Actinomycetes	Actinomycetales	Micromonosporaceae	Actinoplanes	Actinoplanes globisporus	Actinoplanes globisporus DSM 43857	20	325	292	552	1035	959	20	27.3339	3.91054	20.651	8.60421	45.6015	115.582	129.428	98.6942	164.994	200.76	213.773
Bacteria	Actinobacteria	Actinomycetota	Actinomycetes	Actinomycetales	Micromonosporaceae	Actinoplanes	Actinoplanes missouriensis	Actinoplanes missouriensis NBRC 102363	8	212	227	436	782	712	8	17.8301	3.04004	16.3113	6.50096	33.8564	46.2326	84.4271	76.7246	130.321	151.685	158.714
Bacteria	Actinobacteria	Actinomycetota	Actinomycetes	Actinomycetales	Micromonosporaceae	Actinoplanes	Actinoplanes missouriensis	Actinoplanes missouriensis NBRC 102363	8	212	227	436	782	712	8	17.8301	3.04004	16.3113	6.50096	33.8564	46.2326	84.4271	76.7246	130.321	151.685	158.714
Bacteria	Actinobacteria	Actinomycetota	Actinomycetes	Actinomycetales	Micromonosporaceae	Actinoplanes	Actinoplanes sp.	Actinoplanes sp. SE50/110	6	197	188	383	724	601	6	16.5685	2.51774	14.3285	6.01879	28.5782	34.6745	78.4535	63.5428	114.479	140.435	133.97
Bacteria	Actinobacteria	Actinomycetota	Actinomycetes	Actinomycetales	Micromonosporaceae	Catelliglobosispora	Catelliglobosispora koreensis	Catelliglobosispora koreensis DSM 44566	14	298	281	446	863	840	14	25.0631	3.76322	16.6854	7.17433	39.9429	80.9071	118.676	94.9762	133.31	167.397	187.247
Bacteria	Actinobacteria	Actinomycetota	Actinomycetes	Actinomycetales	Micromonosporaceae	Hamadaea	Hamadaea tsunoensis	Hamadaea tsunoensis DSM 44101	11	289	263	583	978	853	11	24.3061	3.52216	21.8107	8.13035	40.5611	63.5699	115.092	88.8923	174.26	189.704	190.144
Bacteria	Actinobacteria	Actinomycetota	Actinomycetes	Actinomycetales	Micromonosporaceae	Longispora	Longispora albida	Longispora albida DSM 44784	10	197	164	404	582	586	10	16.5685	2.19633	15.1141	4.83831	27.865	57.7908	78.4535	55.431	120.756	112.891	130.627
Bacteria	Actinobacteria	Actinomycetota	Actinomycetes	Actinomycetales	Micromonosporaceae	Micromonospora	Micromonospora aurantiaca	Micromonospora aurantiaca ATCC 27029	3	96	121	192	349	360	3	8.07401	1.62046	7.18294	2.90132	17.1184	17.3372	38.2311	40.8972	57.3891	67.6959	80.2485
Bacteria	Actinobacteria	Actinomycetota	Actinomycetes	Actinomycetales	Micromonosporaceae	Micromonospora	Micromonospora carbonacea	Micromonospora carbonacea var. africana	4						4						23.1163
Bacteria	Actinobacteria	Actinomycetota	Actinomycetes	Actinomycetales	Micromonosporaceae	Micromonospora	Micromonospora carbonacea	Micromonospora carbonacea var. africana. ATCC 39149		151	154	220	506	416		12.6997	2.06241	8.23045	4.2065	19.7813		60.1344	52.051	65.7583	98.1493	92.7316
Bacteria	Actinobacteria	Actinomycetota	Actinomycetes	Actinomycetales	Micromonosporaceae	Micromonospora	Micromonospora echinospora	Micromonospora echinospora DSM 1040	7						7						40.4535
Bacteria	Actinobacteria	Actinomycetota	Actinomycetes	Actinomycetales	Micromonosporaceae	Micromonospora	Micromonospora endolithica	Micromonospora endolithica DSM 44398	6						6						34.6745
Bacteria	Actinobacteria	Actinomycetota	Actinomycetes	Actinomycetales	Micromonosporaceae	Micromonospora	Micromonospora lupini	Micromonospora lupini Lupac 08	5						5						28.8954
Bacteria	Actinobacteria	Actinomycetota	Actinomycetes	Actinomycetales	Micromonosporaceae	Micromonospora	Micromonospora olivasterospora	Micromonospora olivasterospora DSM 43868	7						7						40.4535
Bacteria	Actinobacteria	Actinomycetota	Actinomycetes	Actinomycetales	Micromonosporaceae	Micromonospora	Micromonospora sagamiensis	Micromonospora sagamiensis DSM 43912	7						7						40.4535
Bacteria	Actinobacteria	Actinomycetota	Actinomycetes	Actinomycetales	Micromonosporaceae	Micromonospora	Micromonospora sp.	Micromonospora sp. CNB394	5	78	79	118	224	167	5	6.56013	1.05799	4.41452	1.86217	7.94104	28.8954	31.0628	26.7015	35.2704	43.4495	37.2264
Bacteria	Actinobacteria	Actinomycetota	Actinomycetes	Actinomycetales	Micromonosporaceae	Micromonospora	Micromonospora sp.	Micromonospora sp. L5	7	78	52	124	215	220	7	6.56013	0.696397	4.63898	1.78735	10.4612	40.4535	31.0628	17.5757	37.0638	41.7038	49.0408
Bacteria	Actinobacteria	Actinomycetota	Actinomycetes	Actinomycetales	Micromonosporaceae	Micromonospora	Micromonospora sp.	Micromonospora sp. M42	3						3						17.3372
Bacteria	Actinobacteria	Actinomycetota	Actinomycetes	Actinomycetales	Micromonosporaceae	Salinispora	Salinispora arenicola	Salinispora arenicola CNB458	2	20	21	38	75	71	2	1.68209	0.281237	1.42162	0.623493	3.37613	11.5582	7.96482	7.09787	11.3583	14.5478	15.8268
Bacteria	Actinobacteria	Actinomycetota	Actinomycetes	Actinomycetales	Micromonosporaceae	Salinispora	Salinispora arenicola	Salinispora arenicola CNB527	2	14	15	31	52	55	2	1.17746	0.200884	1.15975	0.432289	2.61531	11.5582	5.57537	5.06991	9.26595	10.0865	12.2602
Bacteria	Actinobacteria	Actinomycetota	Actinomycetes	Actinomycetales	Micromonosporaceae	Salinispora	Salinispora arenicola	Salinispora arenicola CNH646		5	5	10	14	22		0.420521	0.0669613	0.374111	0.116385	1.04612		1.99121	1.68997	2.98902	2.71559	4.90408
Bacteria	Actinobacteria	Actinomycetota	Actinomycetes	Actinomycetales	Micromonosporaceae	Salinispora	Salinispora arenicola	Salinispora arenicola CNH877		7	7	11	14	20		0.58873	0.0937458	0.411523	0.116385	0.951022		2.78769	2.36596	3.28792	2.71559	4.45825
Bacteria	Actinobacteria	Actinomycetota	Actinomycetes	Actinomycetales	Micromonosporaceae	Salinispora	Salinispora arenicola	Salinispora arenicola CNH905	2	4	3	4	14	3	2	0.336417	0.0401768	0.149645	0.116385	0.142653	11.5582	1.59296	1.01398	1.19561	2.71559	0.668738
Bacteria	Actinobacteria	Actinomycetota	Actinomycetes	Actinomycetales	Micromonosporaceae	Salinispora	Salinispora arenicola	Salinispora arenicola CNH941		2	8	4	11	8		0.168209	0.107138	0.149645	0.0914457	0.380409		0.796482	2.70395	1.19561	2.13368	1.7833
Bacteria	Actinobacteria	Actinomycetota	Actinomycetes	Actinomycetales	Micromonosporaceae	Salinispora	Salinispora arenicola	Salinispora arenicola CNH962	1	18	12	30	62	52	1	1.51388	0.160707	1.12233	0.515421	2.47266	5.77908	7.16834	4.05592	8.96705	12.0262	11.5915
Bacteria	Actinobacteria	Actinomycetota	Actinomycetes	Actinomycetales	Micromonosporaceae	Salinispora	Salinispora arenicola	Salinispora arenicola CNH963				2		1				0.0748223		0.0475511				0.597803		0.222913
Bacteria	Actinobacteria	Actinomycetota	Actinomycetes	Actinomycetales	Micromonosporaceae	Salinispora	Salinispora arenicola	Salinispora arenicola CNH964		16	10	21	45	49		1.34567	0.133923	0.785634	0.374096	2.33		6.37186	3.37994	6.27693	8.72869	10.9227
Bacteria	Actinobacteria	Actinomycetota	Actinomycetes	Actinomycetales	Micromonosporaceae	Salinispora	Salinispora arenicola	Salinispora arenicola CNP105		2	2	4	9	3		0.168209	0.0267845	0.149645	0.0748192	0.142653		0.796482	0.675987	1.19561	1.74574	0.668738
Bacteria	Actinobacteria	Actinomycetota	Actinomycetes	Actinomycetales	Micromonosporaceae	Salinispora	Salinispora arenicola	Salinispora arenicola CNP193		1		1		2		0.0841043		0.0374111		0.0951022		0.398241		0.298902		0.445825
Bacteria	Actinobacteria	Actinomycetota	Actinomycetes	Actinomycetales	Micromonosporaceae	Salinispora	Salinispora arenicola	Salinispora arenicola CNQ748	1	6	6	7	13	20	1	0.504626	0.0803536	0.261878	0.108072	0.951022	5.77908	2.38945	2.02796	2.09231	2.52162	4.45825
Bacteria	Actinobacteria	Actinomycetota	Actinomycetes	Actinomycetales	Micromonosporaceae	Salinispora	Salinispora arenicola	Salinispora arenicola CNR107	2	5	5	11	34	30	2	0.420521	0.0669613	0.411523	0.28265	1.42653	11.5582	1.99121	1.68997	3.28792	6.59501	6.68738
Bacteria	Actinobacteria	Actinomycetota	Actinomycetes	Actinomycetales	Micromonosporaceae	Salinispora	Salinispora arenicola	Salinispora arenicola CNR921		6	3	8	13	16		0.504626	0.0401768	0.299289	0.108072	0.760818		2.38945	1.01398	2.39121	2.52162	3.5666
Bacteria	Actinobacteria	Actinomycetota	Actinomycetes	Actinomycetales	Micromonosporaceae	Salinispora	Salinispora arenicola	Salinispora arenicola CNS051	1	11	6	11	26	14	1	0.925147	0.0803536	0.411523	0.216144	0.665716	5.77908	4.38065	2.02796	3.28792	5.04325	3.12078
Bacteria	Actinobacteria	Actinomycetota	Actinomycetes	Actinomycetales	Micromonosporaceae	Salinispora	Salinispora arenicola	Salinispora arenicola CNS673		5	13	20	30	18		0.420521	0.174099	0.748223	0.249397	0.85592		1.99121	4.39392	5.97803	5.81913	4.01243
Bacteria	Actinobacteria	Actinomycetota	Actinomycetes	Actinomycetales	Micromonosporaceae	Salinispora	Salinispora arenicola	Salinispora arenicola CNS744	1	1	2	8	17	9	1	0.0841043	0.0267845	0.299289	0.141325	0.42796	5.77908	0.398241	0.675987	2.39121	3.29751	2.00621
Bacteria	Actinobacteria	Actinomycetota	Actinomycetes	Actinomycetales	Micromonosporaceae	Salinispora	Salinispora arenicola	Salinispora arenicola CNS-205		20	25	62	104	132		1.68209	0.334806	2.31949	0.864577	6.27675		7.96482	8.44984	18.5319	20.173	29.4245
Bacteria	Actinobacteria	Actinomycetota	Actinomycetes	Actinomycetales	Micromonosporaceae	Salinispora	Salinispora arenicola	Salinispora arenicola CNS-991		6	13	19	60	45		0.504626	0.174099	0.710812	0.498795	2.1398		2.38945	4.39392	5.67913	11.6383	10.0311
Bacteria	Actinobacteria	Actinomycetota	Actinomycetes	Actinomycetales	Micromonosporaceae	Salinispora	Salinispora arenicola	Salinispora arenicola CNT005	1	14	9	17	23	29	1	1.17746	0.12053	0.63599	0.191205	1.37898	5.77908	5.57537	3.04194	5.08133	4.46133	6.46447
Bacteria	Actinobacteria	Actinomycetota	Actinomycetes	Actinomycetales	Micromonosporaceae	Salinispora	Salinispora arenicola	Salinispora arenicola CNT798				3	1	1				0.112233	0.00831324	0.0475511				0.896705	0.193971	0.222913
Bacteria	Actinobacteria	Actinomycetota	Actinomycetes	Actinomycetales	Micromonosporaceae	Salinispora	Salinispora arenicola	Salinispora arenicola CNT800		15	4	8	15	13		1.26156	0.053569	0.299289	0.124699	0.618165		5.97362	1.35197	2.39121	2.90956	2.89786
Bacteria	Actinobacteria	Actinomycetota	Actinomycetes	Actinomycetales	Micromonosporaceae	Salinispora	Salinispora arenicola	Salinispora arenicola CNT850		6	7	3	8	15		0.504626	0.0937458	0.112233	0.0665059	0.713267		2.38945	2.36596	0.896705	1.55177	3.34369
Bacteria	Actinobacteria	Actinomycetota	Actinomycetes	Actinomycetales	Micromonosporaceae	Salinispora	Salinispora arenicola	Salinispora arenicola CNT857		11	3	14	22	13		0.925147	0.0401768	0.523756	0.182891	0.618165		4.38065	1.01398	4.18462	4.26736	2.89786
Bacteria	Actinobacteria	Actinomycetota	Actinomycetes	Actinomycetales	Micromonosporaceae	Salinispora	Salinispora arenicola	Salinispora arenicola CNT859		6	1	11	17	10		0.504626	0.0133923	0.411523	0.141325	0.475511		2.38945	0.337994	3.28792	3.29751	2.22913
Bacteria	Actinobacteria	Actinomycetota	Actinomycetes	Actinomycetales	Micromonosporaceae	Salinispora	Salinispora arenicola	Salinispora arenicola CNX481		5	4	9	16	10		0.420521	0.053569	0.3367	0.133012	0.475511		1.99121	1.35197	2.69011	3.10354	2.22913
Bacteria	Actinobacteria	Actinomycetota	Actinomycetes	Actinomycetales	Micromonosporaceae	Salinispora	Salinispora arenicola	Salinispora arenicola CNX482		7	6	14	22	20		0.58873	0.0803536	0.523756	0.182891	0.951022		2.78769	2.02796	4.18462	4.26736	4.45825
Bacteria	Actinobacteria	Actinomycetota	Actinomycetes	Actinomycetales	Micromonosporaceae	Salinispora	Salinispora arenicola	Salinispora arenicola CNX508	2	7	5	8	13	9	2	0.58873	0.0669613	0.299289	0.108072	0.42796	11.5582	2.78769	1.68997	2.39121	2.52162	2.00621
Bacteria	Actinobacteria	Actinomycetota	Actinomycetes	Actinomycetales	Micromonosporaceae	Salinispora	Salinispora arenicola	Salinispora arenicola CNX814		1	7	11	22	13		0.0841043	0.0937458	0.411523	0.182891	0.618165		0.398241	2.36596	3.28792	4.26736	2.89786
Bacteria	Actinobacteria	Actinomycetota	Actinomycetes	Actinomycetales	Micromonosporaceae	Salinispora	Salinispora arenicola	Salinispora arenicola CNX891	1	10	3	23	31	20	1	0.841043	0.0401768	0.860456	0.257711	0.951022	5.77908	3.98241	1.01398	6.87474	6.0131	4.45825
Bacteria	Actinobacteria	Actinomycetota	Actinomycetes	Actinomycetales	Micromonosporaceae	Salinispora	Salinispora arenicola	Salinispora arenicola CNY011		4	12	16	28	20		0.336417	0.160707	0.598578	0.232771	0.951022		1.59296	4.05592	4.78243	5.43119	4.45825
Bacteria	Actinobacteria	Actinomycetota	Actinomycetes	Actinomycetales	Micromonosporaceae	Salinispora	Salinispora arenicola	Salinispora arenicola CNY231		3	5	5	16	12		0.252313	0.0669613	0.187056	0.133012	0.570613		1.19472	1.68997	1.49451	3.10354	2.67495
Bacteria	Actinobacteria	Actinomycetota	Actinomycetes	Actinomycetales	Micromonosporaceae	Salinispora	Salinispora arenicola	Salinispora arenicola CNY234		2	7	8	13	17		0.168209	0.0937458	0.299289	0.108072	0.808369		0.796482	2.36596	2.39121	2.52162	3.78951
Bacteria	Actinobacteria	Actinomycetota	Actinomycetes	Actinomycetales	Micromonosporaceae	Salinispora	Salinispora arenicola	Salinispora arenicola CNY256		2	5	6	16	13		0.168209	0.0669613	0.224467	0.133012	0.618165		0.796482	1.68997	1.79341	3.10354	2.89786
Bacteria	Actinobacteria	Actinomycetota	Actinomycetes	Actinomycetales	Micromonosporaceae	Salinispora	Salinispora arenicola	Salinispora arenicola CNY260		1	2	5	12	10		0.0841043	0.0267845	0.187056	0.0997589	0.475511		0.398241	0.675987	1.49451	2.32765	2.22913
Bacteria	Actinobacteria	Actinomycetota	Actinomycetes	Actinomycetales	Micromonosporaceae	Salinispora	Salinispora arenicola	Salinispora arenicola CNY280	1	13	16	24	38	40	1	1.09336	0.214276	0.897868	0.315903	1.90204	5.77908	5.17713	5.4079	7.17364	7.3709	8.9165
Bacteria	Actinobacteria	Actinomycetota	Actinomycetes	Actinomycetales	Micromonosporaceae	Salinispora	Salinispora arenicola	Salinispora arenicola CNY282			1	4	6	9			0.0133923	0.149645	0.0498795	0.42796			0.337994	1.19561	1.16383	2.00621
Bacteria	Actinobacteria	Actinomycetota	Actinomycetes	Actinomycetales	Micromonosporaceae	Salinispora	Salinispora pacifica	Salinispora pacifica CNQ768	2	8	12	23	29	22	2	0.672834	0.160707	0.860456	0.241084	1.04612	11.5582	3.18593	4.05592	6.87474	5.62516	4.90408
Bacteria	Actinobacteria	Actinomycetota	Actinomycetes	Actinomycetales	Micromonosporaceae	Salinispora	Salinispora pacifica	Salinispora pacifica CNR114	1	5	8	26	34	29	1	0.420521	0.107138	0.97269	0.28265	1.37898	5.77908	1.99121	2.70395	7.77144	6.59501	6.46447
Bacteria	Actinobacteria	Actinomycetota	Actinomycetes	Actinomycetales	Micromonosporaceae	Salinispora	Salinispora pacifica	Salinispora pacifica CNR894		1	4	9	14	12		0.0841043	0.053569	0.3367	0.116385	0.570613		0.398241	1.35197	2.69011	2.71559	2.67495
Bacteria	Actinobacteria	Actinomycetota	Actinomycetes	Actinomycetales	Micromonosporaceae	Salinispora	Salinispora pacifica	Salinispora pacifica CNR942	2	32	31	56	86	73	2	2.69134	0.41516	2.09502	0.714939	3.47123	11.5582	12.7437	10.4778	16.7385	16.6815	16.2726
Bacteria	Actinobacteria	Actinomycetota	Actinomycetes	Actinomycetales	Micromonosporaceae	Salinispora	Salinispora pacifica	Salinispora pacifica CNS055		32	24	46	119	94		2.69134	0.321414	1.72091	0.989276	4.46981		12.7437	8.11185	13.7495	23.0825	20.9538
Bacteria	Actinobacteria	Actinomycetota	Actinomycetes	Actinomycetales	Micromonosporaceae	Salinispora	Salinispora pacifica	Salinispora pacifica CNS103		21	13	21	30	40		1.76619	0.174099	0.785634	0.249397	1.90204		8.36306	4.39392	6.27693	5.81913	8.9165
Bacteria	Actinobacteria	Actinomycetota	Actinomycetes	Actinomycetales	Micromonosporaceae	Salinispora	Salinispora pacifica	Salinispora pacifica CNS860		28	16	32	44	40		2.35492	0.214276	1.19716	0.365783	1.90204		11.1507	5.4079	9.56485	8.53472	8.9165
Bacteria	Actinobacteria	Actinomycetota	Actinomycetes	Actinomycetales	Micromonosporaceae	Salinispora	Salinispora pacifica	Salinispora pacifica CNS863		1	3	7	6	8		0.0841043	0.0401768	0.261878	0.0498795	0.380409		0.398241	1.01398	2.09231	1.16383	1.7833
Bacteria	Actinobacteria	Actinomycetota	Actinomycetes	Actinomycetales	Micromonosporaceae	Salinispora	Salinispora pacifica	Salinispora pacifica CNS996		13	10	23	41	62		1.09336	0.133923	0.860456	0.340843	2.94817		5.17713	3.37994	6.87474	7.95281	13.8206
Bacteria	Actinobacteria	Actinomycetota	Actinomycetes	Actinomycetales	Micromonosporaceae	Salinispora	Salinispora pacifica	Salinispora pacifica CNT001		3	1	11	14	11		0.252313	0.0133923	0.411523	0.116385	0.523062		1.19472	0.337994	3.28792	2.71559	2.45204
Bacteria	Actinobacteria	Actinomycetota	Actinomycetes	Actinomycetales	Micromonosporaceae	Salinispora	Salinispora pacifica	Salinispora pacifica CNT003		13	8	10	26	17		1.09336	0.107138	0.374111	0.216144	0.808369		5.17713	2.70395	2.98902	5.04325	3.78951
Bacteria	Actinobacteria	Actinomycetota	Actinomycetes	Actinomycetales	Micromonosporaceae	Salinispora	Salinispora pacifica	Salinispora pacifica CNT029	1	13	7	14	30	38	1	1.09336	0.0937458	0.523756	0.249397	1.80694	5.77908	5.17713	2.36596	4.18462	5.81913	8.47068
Bacteria	Actinobacteria	Actinomycetota	Actinomycetes	Actinomycetales	Micromonosporaceae	Salinispora	Salinispora pacifica	Salinispora pacifica CNT045	1	8	11	14	28	35	1	0.672834	0.147315	0.523756	0.232771	1.66429	5.77908	3.18593	3.71793	4.18462	5.43119	7.80194
Bacteria	Actinobacteria	Actinomycetota	Actinomycetes	Actinomycetales	Micromonosporaceae	Salinispora	Salinispora pacifica	Salinispora pacifica CNT084		4	14	14	42	31		0.336417	0.187492	0.523756	0.349156	1.47408		1.59296	4.73191	4.18462	8.14678	6.91029
Bacteria	Actinobacteria	Actinomycetota	Actinomycetes	Actinomycetales	Micromonosporaceae	Salinispora	Salinispora pacifica	Salinispora pacifica CNT124	1	12	10	15	39	41	1	1.00925	0.133923	0.561167	0.324216	1.9496	5.77908	4.77889	3.37994	4.48352	7.56487	9.13942
Bacteria	Actinobacteria	Actinomycetota	Actinomycetes	Actinomycetales	Micromonosporaceae	Salinispora	Salinispora pacifica	Salinispora pacifica CNT131			1	4	4	7			0.0133923	0.149645	0.033253	0.332858			0.337994	1.19561	0.775884	1.56039
Bacteria	Actinobacteria	Actinomycetota	Actinomycetes	Actinomycetales	Micromonosporaceae	Salinispora	Salinispora pacifica	Salinispora pacifica CNT138		6	9	11	21	21		0.504626	0.12053	0.411523	0.174578	0.998573		2.38945	3.04194	3.28792	4.07339	4.68116
Bacteria	Actinobacteria	Actinomycetota	Actinomycetes	Actinomycetales	Micromonosporaceae	Salinispora	Salinispora pacifica	Salinispora pacifica CNT148		11	12	20	52	53		0.925147	0.160707	0.748223	0.432289	2.52021		4.38065	4.05592	5.97803	10.0865	11.8144
Bacteria	Actinobacteria	Actinomycetota	Actinomycetes	Actinomycetales	Micromonosporaceae	Salinispora	Salinispora pacifica	Salinispora pacifica CNT150	2	29	15	26	74	55	2	2.43902	0.200884	0.97269	0.61518	2.61531	11.5582	11.549	5.06991	7.77144	14.3539	12.2602
Bacteria	Actinobacteria	Actinomycetota	Actinomycetes	Actinomycetales	Micromonosporaceae	Salinispora	Salinispora pacifica	Salinispora pacifica CNT569	1	14	20	32	67	68	1	1.17746	0.267845	1.19716	0.556987	3.23348	5.77908	5.57537	6.75987	9.56485	12.9961	15.1581
Bacteria	Actinobacteria	Actinomycetota	Actinomycetes	Actinomycetales	Micromonosporaceae	Salinispora	Salinispora pacifica	Salinispora pacifica CNT584		9	8	16	31	30		0.756939	0.107138	0.598578	0.257711	1.42653		3.58417	2.70395	4.78243	6.0131	6.68738
Bacteria	Actinobacteria	Actinomycetota	Actinomycetes	Actinomycetales	Micromonosporaceae	Salinispora	Salinispora pacifica	Salinispora pacifica CNT603	1	2	6	3	9	11	1	0.168209	0.0803536	0.112233	0.0748192	0.523062	5.77908	0.796482	2.02796	0.896705	1.74574	2.45204
Bacteria	Actinobacteria	Actinomycetota	Actinomycetes	Actinomycetales	Micromonosporaceae	Salinispora	Salinispora pacifica	Salinispora pacifica CNT609		11	19	21	36	38		0.925147	0.254453	0.785634	0.299277	1.80694		4.38065	6.42188	6.27693	6.98296	8.47068
Bacteria	Actinobacteria	Actinomycetota	Actinomycetes	Actinomycetales	Micromonosporaceae	Salinispora	Salinispora pacifica	Salinispora pacifica CNT796	2	9	13	7	31	29	2	0.756939	0.174099	0.261878	0.257711	1.37898	11.5582	3.58417	4.39392	2.09231	6.0131	6.46447
Bacteria	Actinobacteria	Actinomycetota	Actinomycetes	Actinomycetales	Micromonosporaceae	Salinispora	Salinispora pacifica	Salinispora pacifica CNT849			2	20	19	15			0.0267845	0.748223	0.157952	0.713267			0.675987	5.97803	3.68545	3.34369
Bacteria	Actinobacteria	Actinomycetota	Actinomycetes	Actinomycetales	Micromonosporaceae	Salinispora	Salinispora pacifica	Salinispora pacifica CNT851			3	6	6	2			0.0401768	0.224467	0.0498795	0.0951022			1.01398	1.79341	1.16383	0.445825
Bacteria	Actinobacteria	Actinomycetota	Actinomycetes	Actinomycetales	Micromonosporaceae	Salinispora	Salinispora pacifica	Salinispora pacifica CNT854	1	6	10	21	43	32	1	0.504626	0.133923	0.785634	0.357469	1.52164	5.77908	2.38945	3.37994	6.27693	8.34075	7.1332
Bacteria	Actinobacteria	Actinomycetota	Actinomycetes	Actinomycetales	Micromonosporaceae	Salinispora	Salinispora pacifica	Salinispora pacifica CNT855		1	4	4	12	6		0.0841043	0.053569	0.149645	0.0997589	0.285307		0.398241	1.35197	1.19561	2.32765	1.33748
Bacteria	Actinobacteria	Actinomycetota	Actinomycetes	Actinomycetales	Micromonosporaceae	Salinispora	Salinispora pacifica	Salinispora pacifica CNY237		4	5	20	10	13		0.336417	0.0669613	0.748223	0.0831324	0.618165		1.59296	1.68997	5.97803	1.93971	2.89786
Bacteria	Actinobacteria	Actinomycetota	Actinomycetes	Actinomycetales	Micromonosporaceae	Salinispora	Salinispora pacifica	Salinispora pacifica CNY330	1	17	14	39	68	72	1	1.42977	0.187492	1.45903	0.565301	3.42368	5.77908	6.7701	4.73191	11.6572	13.19	16.0497
Bacteria	Actinobacteria	Actinomycetota	Actinomycetes	Actinomycetales	Micromonosporaceae	Salinispora	Salinispora pacifica	Salinispora pacifica CNY331		8	5	12	36	18		0.672834	0.0669613	0.448934	0.299277	0.85592		3.18593	1.68997	3.58682	6.98296	4.01243
Bacteria	Actinobacteria	Actinomycetota	Actinomycetes	Actinomycetales	Micromonosporaceae	Salinispora	Salinispora pacifica	Salinispora pacifica DSM 45543	1	18	10	17	53	46	1	1.51388	0.133923	0.63599	0.440602	2.18735	5.77908	7.16834	3.37994	5.08133	10.2805	10.254
Bacteria	Actinobacteria	Actinomycetota	Actinomycetes	Actinomycetales	Micromonosporaceae	Salinispora	Salinispora pacifica	Salinispora pacifica DSM 45544		12	11	20	21	19		1.00925	0.147315	0.748223	0.174578	0.903471		4.77889	3.71793	5.97803	4.07339	4.23534
Bacteria	Actinobacteria	Actinomycetota	Actinomycetes	Actinomycetales	Micromonosporaceae	Salinispora	Salinispora pacifica	Salinispora pacifica DSM 45547		2	4	3	5	4		0.168209	0.053569	0.112233	0.0415662	0.190204		0.796482	1.35197	0.896705	0.969855	0.89165
Bacteria	Actinobacteria	Actinomycetota	Actinomycetes	Actinomycetales	Micromonosporaceae	Salinispora	Salinispora pacifica	Salinispora pacifica DSM 45548		8	15	12	37	36		0.672834	0.200884	0.448934	0.30759	1.71184		3.18593	5.06991	3.58682	7.17693	8.02485
Bacteria	Actinobacteria	Actinomycetota	Actinomycetes	Actinomycetales	Micromonosporaceae	Salinispora	Salinispora pacifica	Salinispora pacifica DSM 45549		20	19	18	42	44		1.68209	0.254453	0.673401	0.349156	2.09225		7.96482	6.42188	5.38023	8.14678	9.80815
Bacteria	Actinobacteria	Actinomycetota	Actinomycetes	Actinomycetales	Micromonosporaceae	Salinispora	Salinispora tropica	Salinispora tropica CNB476		15	15	27	33	25		1.26156	0.200884	1.0101	0.274337	1.18878		5.97362	5.06991	8.07034	6.40104	5.57282
Bacteria	Actinobacteria	Actinomycetota	Actinomycetes	Actinomycetales	Micromonosporaceae	Salinispora	Salinispora tropica	Salinispora tropica CNB536	4	17	7	27	46	36	4	1.42977	0.0937458	1.0101	0.382409	1.71184	23.1163	6.7701	2.36596	8.07034	8.92267	8.02485
Bacteria	Actinobacteria	Actinomycetota	Actinomycetes	Actinomycetales	Micromonosporaceae	Salinispora	Salinispora tropica	Salinispora tropica CNB-440		7	4	9	27	12		0.58873	0.053569	0.3367	0.224458	0.570613		2.78769	1.35197	2.69011	5.23722	2.67495
Bacteria	Actinobacteria	Actinomycetota	Actinomycetes	Actinomycetales	Micromonosporaceae	Salinispora	Salinispora tropica	Salinispora tropica CNH898		9	14	23	33	33		0.756939	0.187492	0.860456	0.274337	1.56919		3.58417	4.73191	6.87474	6.40104	7.35612
Bacteria	Actinobacteria	Actinomycetota	Actinomycetes	Actinomycetales	Micromonosporaceae	Salinispora	Salinispora tropica	Salinispora tropica CNR699		21	17	27	35	50		1.76619	0.227668	1.0101	0.290964	2.37756		8.36306	5.74589	8.07034	6.78898	11.1456
Bacteria	Actinobacteria	Actinomycetota	Actinomycetes	Actinomycetales	Micromonosporaceae	Salinispora	Salinispora tropica	Salinispora tropica CNS197		12	11	14	21	20		1.00925	0.147315	0.523756	0.174578	0.951022		4.77889	3.71793	4.18462	4.07339	4.45825
Bacteria	Actinobacteria	Actinomycetota	Actinomycetes	Actinomycetales	Micromonosporaceae	Salinispora	Salinispora tropica	Salinispora tropica CNS416		3	8	8	31	28		0.252313	0.107138	0.299289	0.257711	1.33143		1.19472	2.70395	2.39121	6.0131	6.24155
Bacteria	Actinobacteria	Actinomycetota	Actinomycetes	Actinomycetales	Micromonosporaceae	Salinispora	Salinispora tropica	Salinispora tropica CNY012	1						1						5.77908
Bacteria	Actinobacteria	Actinomycetota	Actinomycetes	Actinomycetales	Micromonosporaceae	Verrucosispora	Verrucosispora maris	Verrucosispora maris AB-18-032	5	158	143	250	501	432	5	13.2885	1.91509	9.35279	4.16493	20.5421	28.8954	62.9221	48.3331	74.7254	97.1795	96.2982
Bacteria	Actinobacteria	Actinomycetota	Actinomycetes	Mycobacteriales	Mycobacteriaceae	Amycolicicoccus	Amycolicicoccus subflavus	Amycolicicoccus subflavus DQS3-9A1	4	72	78	161	263	226	4	6.05551	1.0446	6.02319	2.18638	10.7466	23.1163	28.6734	26.3635	48.1232	51.0144	50.3782
Bacteria	Actinobacteria	Actinomycetota	Actinomycetes	Actinomycetales	Nakamurellaceae	Nakamurella	Nakamurella lactea	Nakamurella lactea DSM 19367	6						6						34.6745
Bacteria	Actinobacteria	Actinomycetota	Actinomycetes	Actinomycetales	Nakamurellaceae	Nakamurella	Nakamurella multipartita	Nakamurella multipartita Y-104, DSM 44233		169	189	374	666	530		14.2136	2.53114	13.9918	5.53662	25.2021		67.3027	63.8808	111.789	129.185	118.144
Bacteria	Actinobacteria	Actinomycetota	Actinomycetes	Mycobacteriales	Nocardiaceae	Nocardia	Nocardia abscessus	Nocardia abscessus NBRC 100374	6						6						34.6745
Bacteria	Actinobacteria	Actinomycetota	Actinomycetes	Mycobacteriales	Nocardiaceae	Nocardia	Nocardia aobensis	Nocardia aobensis NBRC 100429	1						1						5.77908
Bacteria	Actinobacteria	Actinomycetota	Actinomycetes	Mycobacteriales	Nocardiaceae	Nocardia	Nocardia araoensis	Nocardia araoensis NBRC 100135	1						1						5.77908
Bacteria	Actinobacteria	Actinomycetota	Actinomycetes	Mycobacteriales	Nocardiaceae	Nocardia	Nocardia asiatica	Nocardia asiatica NBRC 100129	6						6						34.6745
Bacteria	Actinobacteria	Actinomycetota	Actinomycetes	Mycobacteriales	Nocardiaceae	Nocardia	Nocardia asteroides	Nocardia asteroides NBRC 15531	5						5						28.8954
Bacteria	Actinobacteria	Actinomycetota	Actinomycetes	Mycobacteriales	Nocardiaceae	Nocardia	Nocardia brasiliensis	Nocardia brasiliensis ATCC 700358	6	142	110	187	361	359	6	11.9428	1.47315	6.99588	3.00108	17.0709	34.6745	56.5502	37.1793	55.8946	70.0235	80.0256
Bacteria	Actinobacteria	Actinomycetota	Actinomycetes	Mycobacteriales	Nocardiaceae	Nocardia	Nocardia brasiliensis	Nocardia brasiliensis IFM 10847	5						5						28.8954
Bacteria	Actinobacteria	Actinomycetota	Actinomycetes	Mycobacteriales	Nocardiaceae	Nocardia	Nocardia brasiliensis	Nocardia brasiliensis NBRC 14402	1						1						5.77908
Bacteria	Actinobacteria	Actinomycetota	Actinomycetes	Mycobacteriales	Nocardiaceae	Nocardia	Nocardia brevicatena	Nocardia brevicatena NBRC 12119	4						4						23.1163
Bacteria	Actinobacteria	Actinomycetota	Actinomycetes	Mycobacteriales	Nocardiaceae	Nocardia	Nocardia carnea	Nocardia carnea NBRC 14403	6						6						34.6745
Bacteria	Actinobacteria	Actinomycetota	Actinomycetes	Mycobacteriales	Nocardiaceae	Nocardia	Nocardia cerradoensis	Nocardia cerradoensis NBRC 101014	1						1						5.77908
Bacteria	Actinobacteria	Actinomycetota	Actinomycetes	Mycobacteriales	Nocardiaceae	Nocardia	Nocardia concava	Nocardia concava NBRC 100430	4						4						23.1163
Bacteria	Actinobacteria	Actinomycetota	Actinomycetes	Mycobacteriales	Nocardiaceae	Nocardia	Nocardia cyriacigeorgica	Nocardia cyriacigeorgica GUH-2		64	68	117	218	201		5.38267	0.910674	4.3771	1.81229	9.55777		25.4874	22.9836	34.9715	42.2857	44.8054
Bacteria	Actinobacteria	Actinomycetota	Actinomycetes	Mycobacteriales	Nocardiaceae	Nocardia	Nocardia cyriacigeorgica	Nocardia cyriacigeorgica NBRC 100375	9						9						52.0117
Bacteria	Actinobacteria	Actinomycetota	Actinomycetes	Mycobacteriales	Nocardiaceae	Nocardia	Nocardia exalbida	Nocardia exalbida NBRC 100660	3						3						17.3372
Bacteria	Actinobacteria	Actinomycetota	Actinomycetes	Mycobacteriales	Nocardiaceae	Nocardia	Nocardia farcinica	Nocardia farcinica IFM 10152	7	84	69	219	279	236	7	7.06476	0.924066	8.19304	2.31939	11.2221	40.4535	33.4522	23.3216	65.4594	54.1179	52.6074
Bacteria	Actinobacteria	Actinomycetota	Actinomycetes	Mycobacteriales	Nocardiaceae	Nocardia	Nocardia higoensis	Nocardia higoensis NBRC 100133	10						10						57.7908
Bacteria	Actinobacteria	Actinomycetota	Actinomycetes	Mycobacteriales	Nocardiaceae	Nocardia	Nocardia jiangxiensis	Nocardia jiangxiensis NBRC 101359	9						9						52.0117
Bacteria	Actinobacteria	Actinomycetota	Actinomycetes	Mycobacteriales	Nocardiaceae	Nocardia	Nocardia niigatensis	Nocardia niigatensis NBRC 100131	7						7						40.4535
Bacteria	Actinobacteria	Actinomycetota	Actinomycetes	Mycobacteriales	Nocardiaceae	Nocardia	Nocardia nova	Nocardia nova SH22a (NONO)	13						13						75.128
Bacteria	Actinobacteria	Actinomycetota	Actinomycetes	Mycobacteriales	Nocardiaceae	Nocardia	Nocardia otitidiscaviarum	Nocardia otitidiscaviarum IFM 11049	6						6						34.6745
Bacteria	Actinobacteria	Actinomycetota	Actinomycetes	Mycobacteriales	Nocardiaceae	Nocardia	Nocardia otitidiscaviarum	Nocardia otitidiscaviarum NBRC 14405	3						3						17.3372
Bacteria	Actinobacteria	Actinomycetota	Actinomycetes	Mycobacteriales	Nocardiaceae	Nocardia	Nocardia paucivorans	Nocardia paucivorans NBRC 100373	6						6						34.6745
Bacteria	Actinobacteria	Actinomycetota	Actinomycetes	Mycobacteriales	Nocardiaceae	Nocardia	Nocardia pneumoniae	Nocardia pneumoniae NBRC 100136	2						2						11.5582
Bacteria	Actinobacteria	Actinomycetota	Actinomycetes	Mycobacteriales	Nocardiaceae	Nocardia	Nocardia seriolae	Nocardia seriolae N-2927	4						4						23.1163
Bacteria	Actinobacteria	Actinomycetota	Actinomycetes	Mycobacteriales	Nocardiaceae	Nocardia	Nocardia sp.	Nocardia sp. 348MFTsu5.1	3	65	68	125	213	198	3	5.46678	0.910674	4.67639	1.77072	9.41512	17.3372	25.8857	22.9836	37.3627	41.3158	44.1367
Bacteria	Actinobacteria	Actinomycetota	Actinomycetes	Mycobacteriales	Nocardiaceae	Nocardia	Nocardia sp.	Nocardia sp. BMG51109	10						10						57.7908
Bacteria	Actinobacteria	Actinomycetota	Actinomycetes	Mycobacteriales	Nocardiaceae	Nocardia	Nocardia sp.	Nocardia sp. BMG111209	12	148	149	248	376	412	12	12.4474	1.99545	9.27796	3.12578	19.5911	69.3489	58.9397	50.3611	74.1276	72.9331	91.84
Bacteria	Actinobacteria	Actinomycetota	Actinomycetes	Mycobacteriales	Nocardiaceae	Nocardia	Nocardia sp.	Nocardia sp. CNY236	3						3						17.3372
Bacteria	Actinobacteria	Actinomycetota	Actinomycetes	Mycobacteriales	Nocardiaceae	Nocardia	Nocardia takedensis	Nocardia takedensis NBRC 100417	9						9						52.0117
Bacteria	Actinobacteria	Actinomycetota	Actinomycetes	Mycobacteriales	Nocardiaceae	Nocardia	Nocardia tenerifensis	Nocardia tenerifensis NBRC 101015	5						5						28.8954
Bacteria	Actinobacteria	Actinomycetota	Actinomycetes	Mycobacteriales	Nocardiaceae	Nocardia	Nocardia testacea	Nocardia testacea NBRC 100365	5						5						28.8954
Bacteria	Actinobacteria	Actinomycetota	Actinomycetes	Mycobacteriales	Nocardiaceae	Nocardia	Nocardia thailandica	Nocardia thailandica NBRC 100428	5						5						28.8954
Bacteria	Actinobacteria	Actinomycetota	Actinomycetes	Mycobacteriales	Nocardiaceae	Nocardia	Nocardia transvalensis	Nocardia transvalensis NBRC 15921	2						2						11.5582
Bacteria	Actinobacteria	Actinomycetota	Actinomycetes	Mycobacteriales	Nocardiaceae	Nocardia	Nocardia veterana	Nocardia veterana NBRC 100344	7						7						40.4535
Bacteria	Actinobacteria	Actinomycetota	Actinomycetes	Mycobacteriales	Nocardiaceae	Nocardia	Nocardia vinacea	Nocardia vinacea NBRC 16497	5						5						28.8954
Bacteria	Actinobacteria	Actinomycetota	Actinomycetes	Mycobacteriales	Nocardiaceae	Rhodococcus	Rhodococcus equi	Rhodococcus equi 103S	4	73	51	95	149	169	4	6.13961	0.683005	3.55406	1.23867	8.03614	23.1163	29.0716	17.2377	28.3956	28.9017	37.6722
Bacteria	Actinobacteria	Actinomycetota	Actinomycetes	Mycobacteriales	Nocardiaceae	Rhodococcus	Rhodococcus equi	Rhodococcus equi ATCC 33707	11	58	53	53	111	120	11	4.87805	0.70979	1.98279	0.92277	5.70613	63.5699	23.098	17.9137	15.8418	21.5308	26.7495
Bacteria	Actinobacteria	Actinomycetota	Actinomycetes	Mycobacteriales	Nocardiaceae	Rhodococcus	Rhodococcus equi	Rhodococcus equi NBRC 101255	2						2						11.5582
Bacteria	Actinobacteria	Actinomycetota	Actinomycetes	Mycobacteriales	Nocardiaceae	Rhodococcus	Rhodococcus erythropolis	Rhodococcus erythropolis CCM2595	28						28						161.814
Bacteria	Actinobacteria	Actinomycetota	Actinomycetes	Mycobacteriales	Nocardiaceae	Rhodococcus	Rhodococcus erythropolis	Rhodococcus erythropolis DN1	94						94						543.233
Bacteria	Actinobacteria	Actinomycetota	Actinomycetes	Mycobacteriales	Nocardiaceae	Rhodococcus	Rhodococcus erythropolis	Rhodococcus erythropolis JCM 6824	1554						1554						8980.69
Bacteria	Actinobacteria	Actinomycetota	Actinomycetes	Mycobacteriales	Nocardiaceae	Rhodococcus	Rhodococcus erythropolis	Rhodococcus erythropolis PR4		1355	838	1043	292	1375		113.961	11.2227	39.0198	2.42747	65.3828		539.617	283.239	311.754	56.6395	306.505
Bacteria	Actinobacteria	Actinomycetota	Actinomycetes	Mycobacteriales	Nocardiaceae	Rhodococcus	Rhodococcus erythropolis	Rhodococcus erythropolis R138	112						112						647.257
Bacteria	Actinobacteria	Actinomycetota	Actinomycetes	Mycobacteriales	Nocardiaceae	Rhodococcus	Rhodococcus erythropolis	Rhodococcus erythropolis SK121		2650	1656	1849	221	2802		222.876	22.1776	69.1732	1.83723	133.238		1055.34	559.718	552.669	42.8676	624.601
Bacteria	Actinobacteria	Actinomycetota	Actinomycetes	Mycobacteriales	Nocardiaceae	Rhodococcus	Rhodococcus erythropolis	Rhodococcus erythropolis XP	1654						1654						9558.59
Bacteria	Actinobacteria	Actinomycetota	Actinomycetes	Mycobacteriales	Nocardiaceae	Rhodococcus	Rhodococcus imtechensis	Rhodococcus imtechensis RKJ300	14	172	158	223	348	286	14	14.4659	2.11598	8.34269	2.89301	13.5996	80.9071	68.4975	53.403	66.655	67.5019	63.753
Bacteria	Actinobacteria	Actinomycetota	Actinomycetes	Mycobacteriales	Nocardiaceae	Rhodococcus	Rhodococcus jostii	Rhodococcus jostii RHA1	12	91	125	125	243	279	12	7.65349	1.67403	4.67639	2.02012	13.2668	69.3489	36.2399	42.2492	37.3627	47.135	62.1926
Bacteria	Actinobacteria	Actinomycetota	Actinomycetes	Mycobacteriales	Nocardiaceae	Rhodococcus	Rhodococcus opacus	Rhodococcus opacus B4	23	104	119	184	261	239	23	8.74685	1.59368	6.88365	2.16976	11.3647	132.919	41.4171	40.2213	54.9979	50.6264	53.2761
Bacteria	Actinobacteria	Actinomycetota	Actinomycetes	Mycobacteriales	Nocardiaceae	Rhodococcus	Rhodococcus opacus	Rhodococcus opacus M213	26	106	75	115	211	218	26	8.91505	1.00442	4.30228	1.75409	10.3661	150.256	42.2136	25.3495	34.3737	40.9279	48.5949
Bacteria	Actinobacteria	Actinomycetota	Actinomycetes	Mycobacteriales	Nocardiaceae	Rhodococcus	Rhodococcus opacus	Rhodococcus opacus PD630	11						11						63.5699
Bacteria	Actinobacteria	Actinomycetota	Actinomycetes	Mycobacteriales	Nocardiaceae	Rhodococcus	Rhodococcus pyridinivorans	Rhodococcus pyridinivorans AK37	6	62	79	111	211	152	6	5.21447	1.05799	4.15264	1.75409	7.22777	34.6745	24.6909	26.7015	33.1781	40.9279	33.8827
Bacteria	Actinobacteria	Actinomycetota	Actinomycetes	Mycobacteriales	Nocardiaceae	Rhodococcus	Rhodococcus pyridinivorans	Rhodococcus pyridinivorans SB3094 (v1.0)	3						3						17.3372
Bacteria	Actinobacteria	Actinomycetota	Actinomycetes	Mycobacteriales	Nocardiaceae	Rhodococcus	Rhodococcus qingshengii	Rhodococcus qingshengii BKS 20-40	987						987						5703.95
Bacteria	Actinobacteria	Actinomycetota	Actinomycetes	Mycobacteriales	Nocardiaceae	Rhodococcus	Rhodococcus rhodnii	Rhodococcus rhodnii LMG 5362	6						6						34.6745
Bacteria	Actinobacteria	Actinomycetota	Actinomycetes	Mycobacteriales	Nocardiaceae	Rhodococcus	Rhodococcus rhodochrous	Rhodococcus rhodochrous ATCC 17895 (GeneBank data)	259						259						1496.78
Bacteria	Actinobacteria	Actinomycetota	Actinomycetes	Mycobacteriales	Nocardiaceae	Rhodococcus	Rhodococcus rhodochrous	Rhodococcus rhodochrous ATCC 21198	26						26						150.256
Bacteria	Actinobacteria	Actinomycetota	Actinomycetes	Mycobacteriales	Nocardiaceae	Rhodococcus	Rhodococcus rhodochrous	Rhodococcus rhodochrous BKS6-46	5						5						28.8954
Bacteria	Actinobacteria	Actinomycetota	Actinomycetes	Mycobacteriales	Nocardiaceae	Rhodococcus	Rhodococcus rhodochrous	Rhodococcus rhodochrous J3	3						3						17.3372
Bacteria	Actinobacteria	Actinomycetota	Actinomycetes	Mycobacteriales	Nocardiaceae	Rhodococcus	Rhodococcus rhodochrous	Rhodococcus rhodochrous J38	5						5						28.8954
Bacteria	Actinobacteria	Actinomycetota	Actinomycetes	Mycobacteriales	Nocardiaceae	Rhodococcus	Rhodococcus rhodochrous	Rhodococcus rhodochrous J45	1						1						5.77908
Bacteria	Actinobacteria	Actinomycetota	Actinomycetes	Mycobacteriales	Nocardiaceae	Rhodococcus	Rhodococcus ruber	Rhodococcus ruber BKS 20-38	8						8						46.2326
Bacteria	Actinobacteria	Actinomycetota	Actinomycetes	Mycobacteriales	Nocardiaceae	Rhodococcus	Rhodococcus ruber	Rhodococcus ruber Chol-4	8						8						46.2326
Bacteria	Actinobacteria	Actinomycetota	Actinomycetes	Mycobacteriales	Nocardiaceae	Rhodococcus	Rhodococcus sp.	Rhodococcus sp. 29MFTsu3.1	10	69	78	125	200	176	10	5.8032	1.0446	4.67639	1.66265	8.369	57.7908	27.4786	26.3635	37.3627	38.7942	39.2326
Bacteria	Actinobacteria	Actinomycetota	Actinomycetes	Mycobacteriales	Nocardiaceae	Rhodococcus	Rhodococcus sp.	Rhodococcus sp. 114MFTsu3.1	2	53	30	57	112	87	2	4.45753	0.401768	2.13244	0.931083	4.13695	11.5582	21.1068	10.1398	17.0374	21.7248	19.3934
Bacteria	Actinobacteria	Actinomycetota	Actinomycetes	Mycobacteriales	Nocardiaceae	Rhodococcus	Rhodococcus sp.	Rhodococcus sp. AW25M09	27						27						156.035
Bacteria	Actinobacteria	Actinomycetota	Actinomycetes	Mycobacteriales	Nocardiaceae	Rhodococcus	Rhodococcus sp.	Rhodococcus sp. BCP1	1						1						5.77908
Bacteria	Actinobacteria	Actinomycetota	Actinomycetes	Mycobacteriales	Nocardiaceae	Rhodococcus	Rhodococcus sp.	Rhodococcus sp. DK17	23						23						132.919
Bacteria	Actinobacteria	Actinomycetota	Actinomycetes	Mycobacteriales	Nocardiaceae	Rhodococcus	Rhodococcus sp.	Rhodococcus sp. JG-3	20						20						115.582
Bacteria	Actinobacteria	Actinomycetota	Actinomycetes	Mycobacteriales	Nocardiaceae	Rhodococcus	Rhodococcus sp.	Rhodococcus sp. JVH1	12						12						69.3489
Bacteria	Actinobacteria	Actinomycetota	Actinomycetes	Mycobacteriales	Nocardiaceae	Rhodococcus	Rhodococcus sp.	Rhodococcus sp. P14	2						2						11.5582
Bacteria	Actinobacteria	Actinomycetota	Actinomycetes	Mycobacteriales	Nocardiaceae	Rhodococcus	Rhodococcus sp.	Rhodococcus sp. P27	143						143						826.408
Bacteria	Actinobacteria	Actinomycetota	Actinomycetes	Mycobacteriales	Nocardiaceae	Rhodococcus	Rhodococcus sp.	Rhodococcus sp. R1101	4						4						23.1163
Bacteria	Actinobacteria	Actinomycetota	Actinomycetes	Mycobacteriales	Nocardiaceae	Rhodococcus	Rhodococcus sp.	Rhodococcus sp. UNC23MFCrub1.1	19						19						109.802
Bacteria	Actinobacteria	Actinomycetota	Actinomycetes	Mycobacteriales	Nocardiaceae	Rhodococcus	Rhodococcus sp.	Rhodococcus sp. UNC363MFTsu5.1	3						3						17.3372
Bacteria	Actinobacteria	Actinomycetota	Actinomycetes	Mycobacteriales	Nocardiaceae	Rhodococcus	Rhodococcus wratislaviensis	Rhodococcus wratislaviensis IFP 2016	26						26						150.256
Bacteria	Actinobacteria	Actinomycetota	Actinomycetes	Mycobacteriales	Nocardiaceae	Rhodococcus	Rhodococcus wratislaviensis	Rhodococcus wratislaviensis NBRC 100605	12						12						69.3489
Bacteria	Actinobacteria	Actinomycetota	Actinomycetes	Mycobacteriales	Nocardiaceae	Smaragdicoccus	Smaragdicoccus niigatensis	Smaragdicoccus niigatensis DSM 44881	8	127	135	225	375	374	8	10.6812	1.80796	8.41751	3.11747	17.7841	46.2326	50.5766	45.6291	67.2529	72.7391	83.3693
Bacteria	Actinobacteria	Actinomycetota	Actinomycetes	Propionibacteriales	Nocardioidaceae	Actinopolymorpha	Actinopolymorpha alba	Actinopolymorpha alba DSM 45243	12	505	700	890	1846	1538	12	42.4727	9.37458	33.2959	15.3462	73.1336	69.3489	201.112	236.596	266.022	358.07	342.84
Bacteria	Actinobacteria	Actinomycetota	Actinomycetes	Propionibacteriales	Nocardioidaceae	Aeromicrobium	Aeromicrobium marinum	Aeromicrobium marinum DSM 15272		42	44	111	198	203		3.53238	0.589259	4.15264	1.64602	9.65288		16.7261	14.8717	33.1781	38.4063	45.2513
Bacteria	Actinobacteria	Actinomycetota	Actinomycetes	Propionibacteriales	Nocardioidaceae	Kribbella	Kribbella catacumbae	Kribbella catacumbae DSM 19601	8	325	299	501	1063	894	8	27.3339	4.00429	18.743	8.83698	42.5107	46.2326	129.428	101.06	149.75	206.191	199.284
Bacteria	Actinobacteria	Actinomycetota	Actinomycetes	Propionibacteriales	Nocardioidaceae	Kribbella	Kribbella flavida	Kribbella flavida IFO 14399, DSM 17836	11	181	193	294	631	594	11	15.2229	2.58471	10.9989	5.24566	28.2454	63.5699	72.0816	65.2328	87.8771	122.396	132.41
Bacteria	Actinobacteria	Actinomycetota	Actinomycetes	Propionibacteriales	Nocardioidaceae	Nocardioidaceae	Nocardioidaceae bacterium	Nocardioidaceae bacterium Broad-1	6	149	130	231	471	394	6	12.5315	1.74099	8.64198	3.91554	18.7351	34.6745	59.3379	43.9392	69.0463	91.3603	87.8276
Bacteria	Actinobacteria	Actinomycetota	Actinomycetes	Propionibacteriales	Nocardioidaceae	Nocardioides	Nocardioides alkalitolerans	Nocardioides alkalitolerans DSM 16699	2						2						11.5582
Bacteria	Actinobacteria	Actinomycetota	Actinomycetes	Propionibacteriales	Nocardioidaceae	Nocardioides	Nocardioides halotolerans	Nocardioides halotolerans DSM 19273	9	147	127	265	532	557	9	12.3633	1.70082	9.91395	4.42265	26.486	52.0117	58.5414	42.9252	79.2089	103.193	124.162
Bacteria	Actinobacteria	Actinomycetota	Actinomycetes	Propionibacteriales	Nocardioidaceae	Nocardioides	Nocardioides insulae	Nocardioides insulae DSM 17944	8						8						46.2326
Bacteria	Actinobacteria	Actinomycetota	Actinomycetes	Propionibacteriales	Nocardioidaceae	Nocardioides	Nocardioides sp.	Nocardioides sp. CF8	4						4						23.1163
Bacteria	Actinobacteria	Actinomycetota	Actinomycetes	Propionibacteriales	Nocardioidaceae	Nocardioides	Nocardioides sp.	Nocardioides sp. Iso805N	4	107	103	155	347	258	4	8.99916	1.3794	5.79873	2.8847	12.2682	23.1163	42.6118	34.8134	46.3297	67.3079	57.5115
Bacteria	Actinobacteria	Actinomycetota	Actinomycetes	Propionibacteriales	Nocardioidaceae	Nocardioides	Nocardioides sp.	Nocardioides sp. J54	4						4						23.1163
Bacteria	Actinobacteria	Actinomycetota	Actinomycetes	Propionibacteriales	Nocardioidaceae	Nocardioides	Nocardioides sp.	Nocardioides sp. JGI 0001003-L20		2		1	2	3		0.168209		0.0374111	0.0166265	0.142653		0.796482		0.298902	0.387942	0.668738
Bacteria	Actinobacteria	Actinomycetota	Actinomycetes	Propionibacteriales	Nocardioidaceae	Nocardioides	Nocardioides sp.	Nocardioides sp. JS614		272	241	398	805	802		22.8764	3.22753	14.8896	6.69216	38.136		108.322	81.4565	118.963	156.147	178.776
Bacteria	Actinobacteria	Actinomycetota	Actinomycetes	Propionibacteriales	Nocardioidaceae	Nocardioides	Nocardioides sp.	Nocardioides sp. URHA0020	9						9						52.0117
Bacteria	Actinobacteria	Actinomycetota	Actinomycetes	Propionibacteriales	Nocardioidaceae	Nocardioides	Nocardioides sp.	Nocardioides sp. URHA0032	6						6						34.6745
Bacteria	Actinobacteria	Actinomycetota	Actinomycetes	Propionibacteriales	Nocardioidaceae	Propionicicella	Propionicicella superfundia	Propionicicella superfundia DSM 22317	3	162	241	417	964	520	3	13.6249	3.22753	15.6004	8.01397	24.7266	17.3372	64.515	81.4565	124.642	186.988	115.915
Bacteria	Actinobacteria	Actinomycetota	Actinomycetes	Actinomycetales	Nocardiopsaceae	Thermobifida	Thermobifida cellulosilytica	Thermobifida cellulosilytica TB100	28						28						161.814
Bacteria	Actinobacteria	Actinomycetota	Actinomycetes	Actinomycetales	Nocardiopsaceae	Thermobifida	Thermobifida fusca	Thermobifida fusca TM51	2						2						11.5582
Bacteria	Actinobacteria	Actinomycetota	Actinomycetes	Actinomycetales	Nocardiopsaceae	Thermobifida	Thermobifida fusca	Thermobifida fusca YX		114	108	201	412	378		9.58789	1.44636	7.51964	3.42506	17.9743		45.3995	36.5033	60.0792	79.916	84.261
Bacteria	Actinobacteria	Actinomycetota	Actinomycetes	Streptosporangiales	Nocardiopsidaceae	Nocardiopsis	Nocardiopsis alba	Nocardiopsis alba ATCC BAA-2165	1	123	90	200	317	281	1	10.3448	1.2053	7.48223	2.6353	13.3619	5.77908	48.9836	30.4194	59.7803	61.4888	62.6384
Bacteria	Actinobacteria	Actinomycetota	Actinomycetes	Streptosporangiales	Nocardiopsidaceae	Nocardiopsis	Nocardiopsis alkaliphila	Nocardiopsis alkaliphila YIM 80379	4						4						23.1163
Bacteria	Actinobacteria	Actinomycetota	Actinomycetes	Streptosporangiales	Nocardiopsidaceae	Nocardiopsis	Nocardiopsis chromatogenes	Nocardiopsis chromatogenes YIM 90109	4						4						23.1163
Bacteria	Actinobacteria	Actinomycetota	Actinomycetes	Streptosporangiales	Nocardiopsidaceae	Nocardiopsis	Nocardiopsis dassonvillei dassonvillei	Nocardiopsis dassonvillei dassonvillei DSM 43111	2	74	99	144	270	232	2	6.22372	1.32583	5.38721	2.24458	11.0319	11.5582	29.4698	33.4614	43.0418	52.3722	51.7157
Bacteria	Actinobacteria	Actinomycetota	Actinomycetes	Streptosporangiales	Nocardiopsidaceae	Nocardiopsis	Nocardiopsis ganjiahuensis	Nocardiopsis ganjiahuensis DSM 45031	3						3						17.3372
Bacteria	Actinobacteria	Actinomycetota	Actinomycetes	Streptosporangiales	Nocardiopsidaceae	Nocardiopsis	Nocardiopsis gilva	Nocardiopsis gilva YIM 90087	6						6						34.6745
Bacteria	Actinobacteria	Actinomycetota	Actinomycetes	Streptosporangiales	Nocardiopsidaceae	Nocardiopsis	Nocardiopsis halophila	Nocardiopsis halophila DSM 44494	3						3						17.3372
Bacteria	Actinobacteria	Actinomycetota	Actinomycetes	Streptosporangiales	Nocardiopsidaceae	Nocardiopsis	Nocardiopsis halotolerans	Nocardiopsis halotolerans DSM 44410	7						7						40.4535
Bacteria	Actinobacteria	Actinomycetota	Actinomycetes	Streptosporangiales	Nocardiopsidaceae	Nocardiopsis	Nocardiopsis kunsanensis	Nocardiopsis kunsanensis DSM 44524	3						3						17.3372
Bacteria	Actinobacteria	Actinomycetota	Actinomycetes	Streptosporangiales	Nocardiopsidaceae	Nocardiopsis	Nocardiopsis lucentensis	Nocardiopsis lucentensis DSM 44048	4						4						23.1163
Bacteria	Actinobacteria	Actinomycetota	Actinomycetes	Streptosporangiales	Nocardiopsidaceae	Nocardiopsis	Nocardiopsis potens	Nocardiopsis potens DSM 45234	9						9						52.0117
Bacteria	Actinobacteria	Actinomycetota	Actinomycetes	Streptosporangiales	Nocardiopsidaceae	Nocardiopsis	Nocardiopsis prasina	Nocardiopsis prasina DSM 43845	1						1						5.77908
Bacteria	Actinobacteria	Actinomycetota	Actinomycetes	Streptosporangiales	Nocardiopsidaceae	Nocardiopsis	Nocardiopsis salina	Nocardiopsis salina YIM 90010	3						3						17.3372
Bacteria	Actinobacteria	Actinomycetota	Actinomycetes	Streptosporangiales	Nocardiopsidaceae	Nocardiopsis	Nocardiopsis sp.	Nocardiopsis sp. CNS639	4	79	88	125	213	202	4	6.64424	1.17852	4.67639	1.77072	9.60533	23.1163	31.461	29.7434	37.3627	41.3158	45.0283
Bacteria	Actinobacteria	Actinomycetota	Actinomycetes	Streptosporangiales	Nocardiopsidaceae	Nocardiopsis	Nocardiopsis sp.	Nocardiopsis sp. CNT312	3	72	78	137	279	246	3	6.05551	1.0446	5.12533	2.31939	11.6976	17.3372	28.6734	26.3635	40.9495	54.1179	54.8365
Bacteria	Actinobacteria	Actinomycetota	Actinomycetes	Streptosporangiales	Nocardiopsidaceae	Nocardiopsis	Nocardiopsis synnemataformans	Nocardiopsis synnemataformans DSM 44143	6						6						34.6745
Bacteria	Actinobacteria	Actinomycetota	Actinomycetes	Streptosporangiales	Nocardiopsidaceae	Nocardiopsis	Nocardiopsis valliformis	Nocardiopsis valliformis DSM 45023	6						6						34.6745
Bacteria	Actinobacteria	Actinomycetota	Actinomycetes	Streptosporangiales	Nocardiopsidaceae	Nocardiopsis	Nocardiopsis xinjiangensis	Nocardiopsis xinjiangensis YIM 90004	1						1						5.77908
Bacteria	Actinobacteria	Actinomycetota	Actinomycetes	Micrococcales	Promicromonosporaceae	Isoptericola	Isoptericola variabilis	Isoptericola variabilis 225		6	5	7	16	14		0.504626	0.0669613	0.261878	0.133012	0.665716		2.38945	1.68997	2.09231	3.10354	3.12078
Bacteria	Actinobacteria	Actinomycetota	Actinomycetes	Micrococcales	Promicromonosporaceae	Isoptericola	Isoptericola variabilis	Isoptericola variabilis 225 (Isoptericola variabilis strain 225)		79	79	151	443	272		6.64424	1.05799	5.64908	3.68277	12.9339		31.461	26.7015	45.1341	85.9292	60.6322
Bacteria	Actinobacteria	Actinomycetota	Actinomycetes	Micrococcales	Promicromonosporaceae	Isoptericola	Isoptericola variabilis	Isoptericola variabilis J5	3	11	15	22	68	43	3	0.925147	0.200884	0.823045	0.565301	2.0447	17.3372	4.38065	5.06991	6.57583	13.19	9.58524
Bacteria	Actinobacteria	Actinomycetota	Actinomycetes	Micrococcales	Promicromonosporaceae	Isoptericola	Isoptericola variabilis	Isoptericola variabilis J7	2						2						11.5582
Bacteria	Actinobacteria	Actinomycetota	Actinomycetes	Micrococcales	Promicromonosporaceae	Promicromonospora	Promicromonospora kroppenstedtii	Promicromonospora kroppenstedtii RS16, DSM 19349	3	52	53	92	196	159	3	4.37342	0.70979	3.44183	1.6294	7.56063	17.3372	20.7085	17.9137	27.4989	38.0183	35.4431
Bacteria	Actinobacteria	Actinomycetota	Actinomycetes	Micrococcales	Promicromonosporaceae	Promicromonospora	Promicromonospora sukumoe	Promicromonospora sukumoe 327MFSha3.1	6	101	140	204	477	354	6	8.49453	1.87492	7.63187	3.96542	16.8331	34.6745	40.2223	47.3191	60.9759	92.5242	78.9111
Bacteria	Actinobacteria	Actinomycetota	Actinomycetes	Micrococcales	Promicromonosporaceae	Xylanimonas	Xylanimonas cellulosilytica	Xylanimonas cellulosilytica XIL07, DSM 15894	3	106	106	174	440	305	3	8.91505	1.41958	6.50954	3.65783	14.5031	17.3372	42.2136	35.8273	52.0089	85.3472	67.9883
Bacteria	Actinobacteria	Actinomycetota	Actinomycetes	Actinomycetales	Propionibacteriaceae	Aestuariimicrobium	Aestuariimicrobium kwangyangense	Aestuariimicrobium kwangyangense DSM 21549	1	64	92	185	503	323	1	5.38267	1.23209	6.92106	4.18156	15.359	5.77908	25.4874	31.0954	55.2968	97.5674	72.0008
Bacteria	Actinobacteria	Actinomycetota	Actinomycetes	Actinomycetales	Propionibacteriaceae	Granulicoccus	Granulicoccus phenolivorans	Granulicoccus phenolivorans DSM 17626	10	94	118	199	483	321	10	7.9058	1.58029	7.44482	4.0153	15.2639	57.7908	37.4347	39.8833	59.4814	93.688	71.5549
Bacteria	Actinobacteria	Actinomycetota	Actinomycetes	Actinomycetales	Propionibacteriaceae	Microlunatus	Microlunatus phosphovorus	Microlunatus phosphovorus NM-1	7	202	227	412	873	644	7	16.9891	3.04004	15.4134	7.25746	30.6229	40.4535	80.4447	76.7246	123.147	169.337	143.556
Bacteria	Actinobacteria	Actinomycetota	Actinomycetes	Actinomycetales	Propionibacteriaceae	Propionibacterium	Propionibacterium acidifaciens	Propionibacterium acidifaciens DSM 21887	1						1						5.77908
Bacteria	Actinobacteria	Actinomycetota	Actinomycetes	Actinomycetales	Propionibacteriaceae	Propionibacterium	Propionibacterium acidifaciens	Propionibacterium acidifaciens F0233		3	1	2	6	6		0.252313	0.0133923	0.0748223	0.0498795	0.285307		1.19472	0.337994	0.597803	1.16383	1.33748
Bacteria	Actinobacteria	Actinomycetota	Actinomycetes	Actinomycetales	Propionibacteriaceae	Propionibacterium	Propionibacterium acidipropionici	Propionibacterium acidipropionici ATCC 4875	1	15	19	62	97	48	1	1.26156	0.254453	2.31949	0.806385	2.28245	5.77908	5.97362	6.42188	18.5319	18.8152	10.6998
Bacteria	Actinobacteria	Actinomycetota	Actinomycetes	Actinomycetales	Propionibacteriaceae	Propionibacterium	Propionibacterium acidipropionici	Propionibacterium acidipropionici DSM 4900	2	80	97	174	313	240	2	6.72834	1.29905	6.50954	2.60205	11.4123	11.5582	31.8593	32.7854	52.0089	60.7129	53.499
Bacteria	Actinobacteria	Actinomycetota	Actinomycetes	Actinomycetales	Propionibacteriaceae	Propionibacterium	Propionibacterium acnes	Propionibacterium acnes 266		3		4	6	3		0.252313		0.149645	0.0498795	0.142653		1.19472		1.19561	1.16383	0.668738
Bacteria	Actinobacteria	Actinomycetota	Actinomycetes	Actinomycetales	Propionibacteriaceae	Propionibacterium	Propionibacterium acnes	Propionibacterium acnes 6609	1	3	2		5	5	1	0.252313	0.0267845		0.0415662	0.237756	5.77908	1.19472	0.675987		0.969855	1.11456
Bacteria	Actinobacteria	Actinomycetota	Actinomycetes	Actinomycetales	Propionibacteriaceae	Propionibacterium	Propionibacterium acnes	Propionibacterium acnes ATCC 11828		18	23	42	85	59		1.51388	0.308022	1.57127	0.706626	2.80552		7.16834	7.77386	12.5539	16.4875	13.1518
Bacteria	Actinobacteria	Actinomycetota	Actinomycetes	Actinomycetales	Propionibacteriaceae	Propionibacterium	Propionibacterium acnes	Propionibacterium acnes C1			2	2	10	6			0.0267845	0.0748223	0.0831324	0.285307			0.675987	0.597803	1.93971	1.33748
Bacteria	Actinobacteria	Actinomycetota	Actinomycetes	Actinomycetales	Propionibacteriaceae	Propionibacterium	Propionibacterium acnes	Propionibacterium acnes DSM 1897			2	1	1	6			0.0267845	0.0374111	0.00831324	0.285307			0.675987	0.298902	0.193971	1.33748
Bacteria	Actinobacteria	Actinomycetota	Actinomycetes	Actinomycetales	Propionibacteriaceae	Propionibacterium	Propionibacterium acnes	Propionibacterium acnes HL002PA2	2						2						11.5582
Bacteria	Actinobacteria	Actinomycetota	Actinomycetes	Actinomycetales	Propionibacteriaceae	Propionibacterium	Propionibacterium acnes	Propionibacterium acnes HL030PA1	1						1						5.77908
Bacteria	Actinobacteria	Actinomycetota	Actinomycetes	Actinomycetales	Propionibacteriaceae	Propionibacterium	Propionibacterium acnes	Propionibacterium acnes HL063PA2	1						1						5.77908
Bacteria	Actinobacteria	Actinomycetota	Actinomycetes	Actinomycetales	Propionibacteriaceae	Propionibacterium	Propionibacterium acnes	Propionibacterium acnes HL072PA2	1						1						5.77908
Bacteria	Actinobacteria	Actinomycetota	Actinomycetes	Actinomycetales	Propionibacteriaceae	Propionibacterium	Propionibacterium acnes	Propionibacterium acnes HL078PA1	1						1						5.77908
Bacteria	Actinobacteria	Actinomycetota	Actinomycetes	Actinomycetales	Propionibacteriaceae	Propionibacterium	Propionibacterium acnes	Propionibacterium acnes HL082PA2	2						2						11.5582
Bacteria	Actinobacteria	Actinomycetota	Actinomycetes	Actinomycetales	Propionibacteriaceae	Propionibacterium	Propionibacterium acnes	Propionibacterium acnes HL110PA2	1						1						5.77908
Bacteria	Actinobacteria	Actinomycetota	Actinomycetes	Actinomycetales	Propionibacteriaceae	Propionibacterium	Propionibacterium acnes	Propionibacterium acnes J139		2		1	6	3		0.168209		0.0374111	0.0498795	0.142653		0.796482		0.298902	1.16383	0.668738
Bacteria	Actinobacteria	Actinomycetota	Actinomycetes	Actinomycetales	Propionibacteriaceae	Propionibacterium	Propionibacterium acnes	Propionibacterium acnes J165			1	2	8	1			0.0133923	0.0748223	0.0665059	0.0475511			0.337994	0.597803	1.55177	0.222913
Bacteria	Actinobacteria	Actinomycetota	Actinomycetes	Actinomycetales	Propionibacteriaceae	Propionibacterium	Propionibacterium acnes	Propionibacterium acnes KPA171202		5	3	3	11	9		0.420521	0.0401768	0.112233	0.0914457	0.42796		1.99121	1.01398	0.896705	2.13368	2.00621
Bacteria	Actinobacteria	Actinomycetota	Actinomycetes	Actinomycetales	Propionibacteriaceae	Propionibacterium	Propionibacterium acnes	Propionibacterium acnes PRP-38	1	9	11	14	16	26	1	0.756939	0.147315	0.523756	0.133012	1.23633	5.77908	3.58417	3.71793	4.18462	3.10354	5.79573
Bacteria	Actinobacteria	Actinomycetota	Actinomycetes	Actinomycetales	Propionibacteriaceae	Propionibacterium	Propionibacterium acnes	Propionibacterium acnes SK137	1	3	3	5	13	10	1	0.252313	0.0401768	0.187056	0.108072	0.475511	5.77908	1.19472	1.01398	1.49451	2.52162	2.22913
Bacteria	Actinobacteria	Actinomycetota	Actinomycetes	Actinomycetales	Propionibacteriaceae	Propionibacterium	Propionibacterium acnes	Propionibacterium acnes SK182B-JCVI	1						1						5.77908
Bacteria	Actinobacteria	Actinomycetota	Actinomycetes	Actinomycetales	Propionibacteriaceae	Propionibacterium	Propionibacterium acnes	Propionibacterium acnes SK187		3	1	2	7	1		0.252313	0.0133923	0.0748223	0.0581927	0.0475511		1.19472	0.337994	0.597803	1.3578	0.222913
Bacteria	Actinobacteria	Actinomycetota	Actinomycetes	Actinomycetales	Propionibacteriaceae	Propionibacterium	Propionibacterium acnes	Propionibacterium acnes TypeIA2 P.acn17		2	2	10	16	10		0.168209	0.0267845	0.374111	0.133012	0.475511		0.796482	0.675987	2.98902	3.10354	2.22913
Bacteria	Actinobacteria	Actinomycetota	Actinomycetes	Actinomycetales	Propionibacteriaceae	Propionibacterium	Propionibacterium acnes	Propionibacterium acnes TypeIA2 P.acn31		2		4	5	6		0.168209		0.149645	0.0415662	0.285307		0.796482		1.19561	0.969855	1.33748
Bacteria	Actinobacteria	Actinomycetota	Actinomycetes	Actinomycetales	Propionibacteriaceae	Propionibacterium	Propionibacterium acnes	Propionibacterium acnes TypeIA2 P.acn33		7	9	15	23	22		0.58873	0.12053	0.561167	0.191205	1.04612		2.78769	3.04194	4.48352	4.46133	4.90408
Bacteria	Actinobacteria	Actinomycetota	Actinomycetes	Actinomycetales	Propionibacteriaceae	Propionibacterium	Propionibacterium avidum	Propionibacterium avidum ATCC 25577		39	47	70	149	126		3.28007	0.629436	2.61878	1.23867	5.99144		15.5314	15.8857	20.9231	28.9017	28.087
Bacteria	Actinobacteria	Actinomycetota	Actinomycetes	Actinomycetales	Propionibacteriaceae	Propionibacterium	Propionibacterium freudenreichii	Propionibacterium freudenreichii shermanii CIRM-BIA1	8	100	88	159	352	236	8	8.41043	1.17852	5.94837	2.92626	11.2221	46.2326	39.8241	29.7434	47.5253	68.2778	52.6074
Bacteria	Actinobacteria	Actinomycetota	Actinomycetes	Actinomycetales	Propionibacteriaceae	Propionibacterium	Propionibacterium granulosum	Propionibacterium granulosum TM11	2						2						11.5582
Bacteria	Actinobacteria	Actinomycetota	Actinomycetes	Actinomycetales	Propionibacteriaceae	Propionibacterium	Propionibacterium jensenii	Propionibacterium jensenii DSM 20535	3	57	84	109	210	122	3	4.79394	1.12495	4.07782	1.74578	5.80124	17.3372	22.6997	28.3915	32.5803	40.7339	27.1953
Bacteria	Actinobacteria	Actinomycetota	Actinomycetes	Actinomycetales	Propionibacteriaceae	Propionibacterium	Propionibacterium propionicum	Propionibacterium propionicum F0230a	9						9						52.0117
Bacteria	Actinobacteria	Actinomycetota	Actinomycetes	Actinomycetales	Propionibacteriaceae	Propionibacterium	Propionibacterium sp.	Propionibacterium sp. 5_U_42AFAA	1		6	5	16	9	1		0.0803536	0.187056	0.133012	0.42796	5.77908		2.02796	1.49451	3.10354	2.00621
Bacteria	Actinobacteria	Actinomycetota	Actinomycetes	Actinomycetales	Propionibacteriaceae	Propionibacterium	Propionibacterium sp.	Propionibacterium sp. 409-HC1		11	8	19	31	19		0.925147	0.107138	0.710812	0.257711	0.903471		4.38065	2.70395	5.67913	6.0131	4.23534
Bacteria	Actinobacteria	Actinomycetota	Actinomycetes	Actinomycetales	Propionibacteriaceae	Propionibacterium	Propionibacterium sp.	Propionibacterium sp. 434-HC2		5	13	19	18	21		0.420521	0.174099	0.710812	0.149638	0.998573		1.99121	4.39392	5.67913	3.49148	4.68116
Bacteria	Actinobacteria	Actinomycetota	Actinomycetes	Actinomycetales	Propionibacteriaceae	Propionibacterium	Propionibacterium sp.	Propionibacterium sp. CC003-HC2	1	20	13	36	82	47	1	1.68209	0.174099	1.3468	0.681686	2.2349	5.77908	7.96482	4.39392	10.7605	15.9056	10.4769
Bacteria	Actinobacteria	Actinomycetota	Actinomycetes	Actinomycetales	Propionibacteriaceae	Propionibacterium	Propionibacterium sp.	Propionibacterium sp. HGH0353	2						2						11.5582
Bacteria	Actinobacteria	Actinomycetota	Actinomycetes	Actinomycetales	Propionibacteriaceae	Propionibacterium	Propionibacterium sp.	Propionibacterium sp. JGI 0001002-M6				1		2				0.0374111		0.0951022				0.298902		0.445825
Bacteria	Actinobacteria	Actinomycetota	Actinomycetes	Actinomycetales	Propionibacteriaceae	Propionibacterium	Propionibacterium sp.	Propionibacterium sp. KPL1844	2						2						11.5582
Bacteria	Actinobacteria	Actinomycetota	Actinomycetes	Actinomycetales	Propionibacteriaceae	Propionibacterium	Propionibacterium sp.	Propionibacterium sp. oral taxon 192 F0372	2						2						11.5582
Bacteria	Actinobacteria	Actinomycetota	Actinomycetes	Actinomycetales	Propionibacteriaceae	Propionibacterium	Propionibacterium thoenii	Propionibacterium thoenii DSM 20276	3	66	46	102	222	155	3	5.55088	0.616044	3.81594	1.84554	7.37042	17.3372	26.2839	15.5477	30.488	43.0616	34.5515
Bacteria	Actinobacteria	Actinomycetota	Actinomycetes	Actinomycetales	Propionibacteriaceae	Propionimicrobium	Propionimicrobium lymphophilum	Propionimicrobium lymphophilum DSM 4903	2	81	71	167	252	230	2	6.81245	0.95085	6.24766	2.09494	10.9368	11.5582	32.2575	23.9976	49.9166	48.8807	51.2699
Bacteria	Actinobacteria	Actinomycetota	Actinomycetes	Pseudonocardiales	Pseudonocardiaceae	Actinokineospora	Actinokineospora enzanensis	Actinokineospora enzanensis DSM 44649	2	133	166	260	517	493	2	11.1859	2.22312	9.7269	4.29795	23.4427	11.5582	52.9661	56.107	77.7144	100.283	109.896
Bacteria	Actinobacteria	Actinomycetota	Actinomycetes	Pseudonocardiales	Pseudonocardiaceae	Actinokineospora	Actinokineospora inagensis	Actinokineospora inagensis DSM 44258	5						5						28.8954
Bacteria	Actinobacteria	Actinomycetota	Actinomycetes	Pseudonocardiales	Pseudonocardiaceae	Actinokineospora	Actinokineospora sp.	Actinokineospora sp. EG49	15						15						86.6862
Bacteria	Actinobacteria	Actinomycetota	Actinomycetes	Pseudonocardiales	Pseudonocardiaceae	Actinomycetospora	Actinomycetospora chiangmaiensis	Actinomycetospora chiangmaiensis DSM 45062	12	88	86	179	326	308	12	7.40118	1.15173	6.6966	2.71012	14.6457	69.3489	35.0452	29.0675	53.5034	63.2345	68.6571
Bacteria	Actinobacteria	Actinomycetota	Actinomycetes	Pseudonocardiales	Pseudonocardiaceae	Actinosynnema	Actinosynnema mirum	Actinosynnema mirum 101, DSM 43827		154	159	336	531	553		12.9521	2.12937	12.5701	4.41433	26.2958		61.3291	53.741	100.431	102.999	123.271
Bacteria	Actinobacteria	Actinomycetota	Actinomycetes	Pseudonocardiales	Pseudonocardiaceae	Amycolatopsis	Amycolatopsis alba	Amycolatopsis alba DSM 44262	3	157	171	264	443	405	3	13.2044	2.29008	9.87654	3.68277	19.2582	17.3372	62.5238	57.7969	78.91	85.9292	90.2796
Bacteria	Actinobacteria	Actinomycetota	Actinomycetes	Pseudonocardiales	Pseudonocardiaceae	Amycolatopsis	Amycolatopsis azurea	Amycolatopsis azurea DSM 43854	2						2						11.5582
Bacteria	Actinobacteria	Actinomycetota	Actinomycetes	Pseudonocardiales	Pseudonocardiaceae	Amycolatopsis	Amycolatopsis balhimycina	Amycolatopsis balhimycina DSM 44591	10	165	182	322	614	603	10	13.8772	2.43739	12.0464	5.10433	28.6733	57.7908	65.7098	61.5149	96.2463	119.098	134.416
Bacteria	Actinobacteria	Actinomycetota	Actinomycetes	Pseudonocardiales	Pseudonocardiaceae	Amycolatopsis	Amycolatopsis benzoatilytica	Amycolatopsis benzoatilytica DSM 43387	6	126	131	233	381	394	6	10.5971	1.75439	8.7168	3.16735	18.7351	34.6745	50.1784	44.2772	69.6441	73.9029	87.8276
Bacteria	Actinobacteria	Actinomycetota	Actinomycetes	Pseudonocardiales	Pseudonocardiaceae	Amycolatopsis	Amycolatopsis decaplanina	Amycolatopsis decaplanina DSM 44594	4						4						23.1163
Bacteria	Actinobacteria	Actinomycetota	Actinomycetes	Pseudonocardiales	Pseudonocardiaceae	Amycolatopsis	Amycolatopsis halophila	Amycolatopsis halophila YIM 93223, DSM 45216	4	149	125	259	444	375	4	12.5315	1.67403	9.68949	3.69108	17.8317	23.1163	59.3379	42.2492	77.4155	86.1231	83.5922
Bacteria	Actinobacteria	Actinomycetota	Actinomycetes	Pseudonocardiales	Pseudonocardiaceae	Amycolatopsis	Amycolatopsis japonica	Amycolatopsis japonica MG417-CF17, DSM 44213	3						3						17.3372
Bacteria	Actinobacteria	Actinomycetota	Actinomycetes	Pseudonocardiales	Pseudonocardiaceae	Amycolatopsis	Amycolatopsis mediterranei	Amycolatopsis mediterranei S699		4	1	3	5	12		0.336417	0.0133923	0.112233	0.0415662	0.570613		1.59296	0.337994	0.896705	0.969855	2.67495
Bacteria	Actinobacteria	Actinomycetota	Actinomycetes	Pseudonocardiales	Pseudonocardiaceae	Amycolatopsis	Amycolatopsis mediterranei	Amycolatopsis mediterranei S699, ATCC 13685		191	208	314	556	483		16.0639	2.78559	11.7471	4.62216	22.9672		76.064	70.3027	93.8551	107.848	107.667
Bacteria	Actinobacteria	Actinomycetota	Actinomycetes	Pseudonocardiales	Pseudonocardiaceae	Amycolatopsis	Amycolatopsis mediterranei	Amycolatopsis mediterranei U32	8				1		8				0.00831324		46.2326				0.193971
Bacteria	Actinobacteria	Actinomycetota	Actinomycetes	Pseudonocardiales	Pseudonocardiaceae	Amycolatopsis	Amycolatopsis methanolica	Amycolatopsis methanolica 239	1						1						5.77908
Bacteria	Actinobacteria	Actinomycetota	Actinomycetes	Pseudonocardiales	Pseudonocardiaceae	Amycolatopsis	Amycolatopsis methanolica	Amycolatopsis methanolica 239, DSM 44096	2	75	93	100	216	236	2	6.30782	1.24548	3.74111	1.79566	11.2221	11.5582	29.8681	31.4334	29.8902	41.8977	52.6074
Bacteria	Actinobacteria	Actinomycetota	Actinomycetes	Pseudonocardiales	Pseudonocardiaceae	Amycolatopsis	Amycolatopsis nigrescens	Amycolatopsis nigrescens CSC17Ta-90, DSM 44992	4	146	185	266	534	518	4	12.2792	2.47757	9.95137	4.43927	24.6315	23.1163	58.1432	62.5288	79.5078	103.581	115.469
Bacteria	Actinobacteria	Actinomycetota	Actinomycetes	Pseudonocardiales	Pseudonocardiaceae	Amycolatopsis	Amycolatopsis orientalis	Amycolatopsis orientalis DSM 40040	5						5						28.8954
Bacteria	Actinobacteria	Actinomycetota	Actinomycetes	Pseudonocardiales	Pseudonocardiaceae	Amycolatopsis	Amycolatopsis orientalis	Amycolatopsis orientalis DSM 43388	6						6						34.6745
Bacteria	Actinobacteria	Actinomycetota	Actinomycetes	Pseudonocardiales	Pseudonocardiaceae	Amycolatopsis	Amycolatopsis orientalis	Amycolatopsis orientalis DSM 46075	7						7						40.4535
Bacteria	Actinobacteria	Actinomycetota	Actinomycetes	Pseudonocardiales	Pseudonocardiaceae	Amycolatopsis	Amycolatopsis orientalis	Amycolatopsis orientalis HCCB10007	7						7						40.4535
Bacteria	Actinobacteria	Actinomycetota	Actinomycetes	Pseudonocardiales	Pseudonocardiaceae	Amycolatopsis	Amycolatopsis sp.	Amycolatopsis sp. 75iv2, ATCC 39116	9	9	19	17	35	35	9	0.756939	0.254453	0.63599	0.290964	1.66429	52.0117	3.58417	6.42188	5.08133	6.78898	7.80194
Bacteria	Actinobacteria	Actinomycetota	Actinomycetes	Pseudonocardiales	Pseudonocardiaceae	Amycolatopsis	Amycolatopsis sp.	Amycolatopsis sp. ATCC 39116		124	148	164	380	339		10.4289	1.98205	6.13543	3.15903	16.1198		49.3819	50.0231	49.0199	73.709	75.5674
Bacteria	Actinobacteria	Actinomycetota	Actinomycetes	Pseudonocardiales	Pseudonocardiaceae	Amycolatopsis	Amycolatopsis taiwanensis	Amycolatopsis taiwanensis DSM 45107	11	176	197	263	590	488	11	14.8024	2.63828	9.83913	4.90481	23.2049	63.5699	70.0904	66.5848	78.6111	114.443	108.781
Bacteria	Actinobacteria	Actinomycetota	Actinomycetes	Pseudonocardiales	Pseudonocardiaceae	Amycolatopsis	Amycolatopsis thermoflava	Amycolatopsis thermoflava N1165, DSM 44574	14	120	128	188	357	274	14	10.0925	1.71421	7.0333	2.96783	13.029	80.9071	47.7889	43.2632	56.1935	69.2476	61.0781
Bacteria	Actinobacteria	Actinomycetota	Actinomycetes	Pseudonocardiales	Pseudonocardiaceae	Amycolatopsis	Amycolatopsis vancoresmycina	Amycolatopsis vancoresmycina DSM 44592	7						7						40.4535
Bacteria	Actinobacteria	Actinomycetota	Actinomycetes	Pseudonocardiales	Pseudonocardiaceae	Pseudonocardia	Pseudonocardia	Pseudonocardia spinosispora DSM 44797	7						7						40.4535
Bacteria	Actinobacteria	Actinomycetota	Actinomycetes	Pseudonocardiales	Pseudonocardiaceae	Pseudonocardia	Pseudonocardia acaciae	Pseudonocardia acaciae DSM 45401	17						17						98.2443
Bacteria	Actinobacteria	Actinomycetota	Actinomycetes	Pseudonocardiales	Pseudonocardiaceae	Pseudonocardia	Pseudonocardia asaccharolytica	Pseudonocardia asaccharolytica DSM 44247	13	105	97	194	378	344	13	8.83095	1.29905	7.25776	3.14241	16.3576	75.128	41.8153	32.7854	57.9869	73.321	76.6819
Bacteria	Actinobacteria	Actinomycetota	Actinomycetes	Pseudonocardiales	Pseudonocardiaceae	Pseudonocardia	Pseudonocardia dioxanivorans	Pseudonocardia dioxanivorans CB1190	13	165	212	300	601	514	13	13.8772	2.83916	11.2233	4.99626	24.4413	75.128	65.7098	71.6547	89.6705	116.577	114.577
Bacteria	Actinobacteria	Actinomycetota	Actinomycetes	Pseudonocardiales	Pseudonocardiaceae	Pseudonocardia	Pseudonocardia sp.	Pseudonocardia sp. P1	12	102	101	189	364	323	12	8.57864	1.35262	7.07071	3.02602	15.359	69.3489	40.6206	34.1374	56.4924	70.6054	72.0008
Bacteria	Actinobacteria	Actinomycetota	Actinomycetes	Pseudonocardiales	Pseudonocardiaceae	Pseudonocardia	Pseudonocardia sp.	Pseudonocardia sp. P2	9						9						52.0117
Bacteria	Actinobacteria	Actinomycetota	Actinomycetes	Pseudonocardiales	Pseudonocardiaceae	Saccharomonospora	Saccharomonospora azurea	Saccharomonospora azurea NA-128, DSM 44631	2	22	17	36	73	73	2	1.85029	0.227668	1.3468	0.606867	3.47123	11.5582	8.7613	5.74589	10.7605	14.1599	16.2726
Bacteria	Actinobacteria	Actinomycetota	Actinomycetes	Pseudonocardiales	Pseudonocardiaceae	Saccharomonospora	Saccharomonospora azurea	Saccharomonospora azurea SZMC 14600		61	62	77	153	151		5.13036	0.83032	2.88066	1.27193	7.18022		24.2927	20.9556	23.0154	29.6776	33.6598
Bacteria	Actinobacteria	Actinomycetota	Actinomycetes	Pseudonocardiales	Pseudonocardiaceae	Saccharomonospora	Saccharomonospora cyanea	Saccharomonospora cyanea NA-134	2	52	47	100	175	171	2	4.37342	0.629436	3.74111	1.45482	8.13124	11.5582	20.7085	15.8857	29.8902	33.9449	38.1181
Bacteria	Actinobacteria	Actinomycetota	Actinomycetes	Pseudonocardiales	Pseudonocardiaceae	Saccharomonospora	Saccharomonospora glauca	Saccharomonospora glauca K62, DSM 43769	1	51	52	86	170	175	1	4.28932	0.696397	3.21736	1.41325	8.32145	5.77908	20.3103	17.5757	25.7055	32.9751	39.0097
Bacteria	Actinobacteria	Actinomycetota	Actinomycetes	Pseudonocardiales	Pseudonocardiaceae	Saccharomonospora	Saccharomonospora halophila	Saccharomonospora halophila 8	3	22	36	41	87	71	3	1.85029	0.482121	1.53386	0.723252	3.37613	17.3372	8.7613	12.1678	12.255	16.8755	15.8268
Bacteria	Actinobacteria	Actinomycetota	Actinomycetes	Pseudonocardiales	Pseudonocardiaceae	Saccharomonospora	Saccharomonospora marina	Saccharomonospora marina XMU15, DSM 45390	8	79	105	169	328	311	8	6.64424	1.40619	6.32248	2.72674	14.7884	46.2326	31.461	35.4893	50.5144	63.6225	69.3258
Bacteria	Actinobacteria	Actinomycetota	Actinomycetes	Pseudonocardiales	Pseudonocardiaceae	Saccharomonospora	Saccharomonospora paurometabolica	Saccharomonospora paurometabolica YIM 90007	4	39	33	92	146	120	4	3.28007	0.441945	3.44183	1.21373	5.70613	23.1163	15.5314	11.1538	27.4989	28.3198	26.7495
Bacteria	Actinobacteria	Actinomycetota	Actinomycetes	Pseudonocardiales	Pseudonocardiaceae	Saccharomonospora	Saccharomonospora saliphila	Saccharomonospora saliphila YIM 90502	2	52	55	87	182	186	2	4.37342	0.736574	3.25477	1.51301	8.84451	11.5582	20.7085	18.5897	26.0044	35.3027	41.4617
Bacteria	Actinobacteria	Actinomycetota	Actinomycetes	Pseudonocardiales	Pseudonocardiaceae	Saccharomonospora	Saccharomonospora sp.	Saccharomonospora sp. CNQ490	3	57	60	88	174	174	3	4.79394	0.803536	3.29218	1.4465	8.27389	17.3372	22.6997	20.2796	26.3033	33.751	38.7868
Bacteria	Actinobacteria	Actinomycetota	Actinomycetes	Pseudonocardiales	Pseudonocardiaceae	Saccharomonospora	Saccharomonospora viridis	Saccharomonospora viridis P101, DSM 43017		58	48	101	207	145		4.87805	0.642828	3.77853	1.72084	6.89491		23.098	16.2237	30.1891	40.152	32.3223
Bacteria	Actinobacteria	Actinomycetota	Actinomycetes	Pseudonocardiales	Pseudonocardiaceae	Saccharomonospora	Saccharomonospora xinjiangensis	Saccharomonospora xinjiangensis XJ-54	4	54	53	88	172	154	4	4.54163	0.70979	3.29218	1.42988	7.32287	23.1163	21.505	17.9137	26.3033	33.363	34.3285
Bacteria	Actinobacteria	Actinomycetota	Actinomycetes	Pseudonocardiales	Pseudonocardiaceae	Saccharopolyspora	Saccharopolyspora erythraea	Saccharopolyspora erythraea NRRL 2338	3	151	135	254	528	475	3	12.6997	1.80796	9.50243	4.38939	22.5868	17.3372	60.1344	45.6291	75.921	102.417	105.883
Bacteria	Actinobacteria	Actinomycetota	Actinomycetes	Pseudonocardiales	Pseudonocardiaceae	Saccharopolyspora	Saccharopolyspora flava	Saccharopolyspora flava DSM 44771	3						3						17.3372
Bacteria	Actinobacteria	Actinomycetota	Actinomycetes	Pseudonocardiales	Pseudonocardiaceae	Saccharopolyspora	Saccharopolyspora hirsuta	Saccharopolyspora hirsuta ATCC 20501	6						6						34.6745
Bacteria	Actinobacteria	Actinomycetota	Actinomycetes	Pseudonocardiales	Pseudonocardiaceae	Saccharopolyspora	Saccharopolyspora rectivirgula	Saccharopolyspora rectivirgula DSM 43747	5						5						28.8954
Bacteria	Actinobacteria	Actinomycetota	Actinomycetes	Pseudonocardiales	Pseudonocardiaceae	Saccharopolyspora	Saccharopolyspora spinosa	Saccharopolyspora spinosa NRRL 18395	5						5						28.8954
Bacteria	Actinobacteria	Actinomycetota	Actinomycetes	Pseudonocardiales	Pseudonocardiaceae	Sciscionella	Sciscionella marina	Sciscionella marina DSM 45152	6	128	146	264	431	440	6	10.7653	1.95527	9.87654	3.58301	20.9225	34.6745	50.9749	49.3471	78.91	83.6015	98.0815
Bacteria	Actinobacteria	Actinomycetota	Actinomycetes	Pseudonocardiales	Pseudonocardiaceae	Thermobispora	Thermobispora bispora	Thermobispora bispora R51, DSM 43833	8	165	164	334	637	623	8	13.8772	2.19633	12.4953	5.29554	29.6243	46.2326	65.7098	55.431	99.8331	123.56	138.875
Bacteria	Actinobacteria	Actinomycetota	Actinomycetes	Pseudonocardiales	Pseudonocardiaceae	Thermocrispum	Thermocrispum agreste	Thermocrispum agreste DSM 44070	5	72	88	128	280	248	5	6.05551	1.17852	4.78863	2.32771	11.7927	28.8954	28.6734	29.7434	38.2594	54.3119	55.2823
Bacteria	Actinobacteria	Actinomycetota	Actinomycetes	Pseudonocardiales	Pseudonocardiaceae	Thermocrispum	Thermocrispum municipale	Thermocrispum municipale DSM 44069	9	111	130	131	275	266	9	9.33558	1.74099	4.90086	2.28614	12.6486	52.0117	44.2048	43.9392	39.1561	53.342	59.2948
Bacteria	Actinobacteria	Actinomycetota	Actinomycetes	Actinomycetales	Sanguibacteraceae	Sanguibacter	Sanguibacter keddieii	Sanguibacter keddieii ST-74, DSM 10542	3	110	110	183	560	387	3	9.25147	1.47315	6.84624	4.65542	18.4023	17.3372	43.8065	37.1793	54.699	108.624	86.2672
Bacteria	Actinobacteria	Actinomycetota	Actinomycetes	Actinomycetales	Segniliparaceae	Segniliparus	Segniliparus rotundus	Segniliparus rotundus CDC 1076, DSM 44985	6	50	38	82	137	118	6	4.20521	0.508906	3.06771	1.13891	5.61103	34.6745	19.9121	12.8438	24.5099	26.574	26.3037
Bacteria	Actinobacteria	Actinomycetota	Actinomycetes	Actinomycetales	Segniliparaceae	Segniliparus	Segniliparus rugosus	Segniliparus rugosus ATCC BAA-974	2	60	50	118	170	160	2	5.04626	0.669613	4.41452	1.41325	7.60818	11.5582	23.8945	16.8997	35.2704	32.9751	35.666
Bacteria	Actinobacteria	Actinomycetota	Actinomycetes	Actinomycetales	Sporichthyaceae	Sporichthya	Sporichthya polymorpha	Sporichthya polymorpha DSM 43042	15	165	159	248	618	509	15	13.8772	2.12937	9.27796	5.13758	24.2035	86.6862	65.7098	53.741	74.1276	119.874	113.463
Bacteria	Actinobacteria	Actinomycetota	Actinomycetes	Actinomycetales	Streptomycetaceae	Kitasatospora	Kitasatospora cheerisanensis	Kitasatospora cheerisanensis KCTC 2395	8						8						46.2326
Bacteria	Actinobacteria	Actinomycetota	Actinomycetes	Actinomycetales	Streptomycetaceae	Kitasatospora	Kitasatospora setae	Kitasatospora setae KM-6054, NBRC 14216	14	185	166	376	605	553	14	15.5593	2.22312	14.0666	5.02951	26.2958	80.9071	73.6746	56.107	112.387	117.352	123.271
Bacteria	Actinobacteria	Actinomycetota	Actinomycetes	Actinomycetales	Streptomycetaceae	Kitasatospora	Kitasatospora sp.	Kitasatospora sp. SolWspMP-SS2h	7						7						40.4535
Bacteria	Actinobacteria	Actinomycetota	Actinomycetes	Actinomycetales	Streptomycetaceae	Streptomyces	Streptomyces acidiscabies	Streptomyces acidiscabies 84-104	12						12						69.3489
Bacteria	Actinobacteria	Actinomycetota	Actinomycetes	Actinomycetales	Streptomycetaceae	Streptomyces	Streptomyces afghaniensis	Streptomyces afghaniensis 772	4						4						23.1163
Bacteria	Actinobacteria	Actinomycetota	Actinomycetes	Actinomycetales	Streptomycetaceae	Streptomyces	Streptomyces albulus	Streptomyces albulus CCRC 11814	7						7						40.4535
Bacteria	Actinobacteria	Actinomycetota	Actinomycetes	Actinomycetales	Streptomycetaceae	Streptomyces	Streptomyces albulus	Streptomyces albulus NK660	2						2						11.5582
Bacteria	Actinobacteria	Actinomycetota	Actinomycetes	Actinomycetales	Streptomycetaceae	Streptomyces	Streptomyces albus	Streptomyces albus J1074	1	19	26	35	49	52	1	1.59798	0.348199	1.30939	0.407349	2.47266	5.77908	7.56658	8.78784	10.4616	9.50458	11.5915
Bacteria	Actinobacteria	Actinomycetota	Actinomycetes	Actinomycetales	Streptomycetaceae	Streptomyces	Streptomyces aurantiacus	Streptomyces aurantiacus JA 4570	5						5						28.8954
Bacteria	Actinobacteria	Actinomycetota	Actinomycetes	Actinomycetales	Streptomycetaceae	Streptomyces	Streptomyces auratus	Streptomyces auratus AGR0001	3						3						17.3372
Bacteria	Actinobacteria	Actinomycetota	Actinomycetes	Actinomycetales	Streptomycetaceae	Streptomyces	Streptomyces avermitilis	Streptomyces avermitilis MA-4680	5	100	95	164	308	286	5	8.41043	1.27226	6.13543	2.56048	13.5996	28.8954	39.8241	32.1094	49.0199	59.7431	63.753
Bacteria	Actinobacteria	Actinomycetota	Actinomycetes	Actinomycetales	Streptomycetaceae	Streptomyces	Streptomyces bingchenggensis	Streptomyces bingchenggensis BCW-1	7	203	232	393	581	619	7	17.0732	3.107	14.7026	4.82999	29.4341	40.4535	80.8429	78.4145	117.468	112.697	137.983
Bacteria	Actinobacteria	Actinomycetota	Actinomycetes	Actinomycetales	Streptomycetaceae	Streptomyces	Streptomyces bottropensis	Streptomyces bottropensis ATCC 25435	6						6						34.6745
Bacteria	Actinobacteria	Actinomycetota	Actinomycetes	Actinomycetales	Streptomycetaceae	Streptomyces	Streptomyces canus	Streptomyces canus 299MFChir4.1	8	126	107	205	349	328	8	10.5971	1.43297	7.66929	2.90132	15.5968	46.2326	50.1784	36.1653	61.2748	67.6959	73.1153
Bacteria	Actinobacteria	Actinomycetota	Actinomycetes	Actinomycetales	Streptomycetaceae	Streptomyces	Streptomyces cattleya	Streptomyces cattleya ATCC 35852 (S. cattleya - VELVET and IMAGE assembly)	5						5						28.8954
Bacteria	Actinobacteria	Actinomycetota	Actinomycetes	Actinomycetales	Streptomycetaceae	Streptomyces	Streptomyces cattleya	Streptomyces cattleya DSM 46488		24	33	52	122	120		2.0185	0.441945	1.94538	1.01422	5.70613		9.55779	11.1538	15.5429	23.6645	26.7495
Bacteria	Actinobacteria	Actinomycetota	Actinomycetes	Actinomycetales	Streptomycetaceae	Streptomyces	Streptomyces cattleya	Streptomyces cattleya NRRL 8057	2	118	104	179	351	357	2	9.92431	1.39279	6.6966	2.91795	16.9757	11.5582	46.9924	35.1513	53.5034	68.0838	79.5798
Bacteria	Actinobacteria	Actinomycetota	Actinomycetes	Actinomycetales	Streptomycetaceae	Streptomyces	Streptomyces chartreusis	Streptomyces chartreusis NRRL 12338	2						2						11.5582
Bacteria	Actinobacteria	Actinomycetota	Actinomycetes	Actinomycetales	Streptomycetaceae	Streptomyces	Streptomyces clavuligerus	Streptomyces clavuligerus ATCC 27064	3	148	139	290	513	513	3	12.4474	1.86152	10.8492	4.26469	24.3937	17.3372	58.9397	46.9811	86.6815	99.5071	114.354
Bacteria	Actinobacteria	Actinomycetota	Actinomycetes	Actinomycetales	Streptomycetaceae	Streptomyces	Streptomyces clavuligerus	Streptomyces clavuligerus ATCC 27064 (pseudochromosome_reference_new)	2						2						11.5582
Bacteria	Actinobacteria	Actinomycetota	Actinomycetes	Actinomycetales	Streptomycetaceae	Streptomyces	Streptomyces coelicoflavus	Streptomyces coelicoflavus ZG0656	4						4						23.1163
Bacteria	Actinobacteria	Actinomycetota	Actinomycetes	Actinomycetales	Streptomycetaceae	Streptomyces	Streptomyces coelicolor	Streptomyces coelicolor A3(2)	3	102	103	129	315	259	3	8.57864	1.3794	4.82604	2.61867	12.3157	17.3372	40.6206	34.8134	38.5583	61.1009	57.7344
Bacteria	Actinobacteria	Actinomycetota	Actinomycetes	Actinomycetales	Streptomycetaceae	Streptomyces	Streptomyces collinus	Streptomyces collinus Tu 365	4						4						23.1163
Bacteria	Actinobacteria	Actinomycetota	Actinomycetes	Actinomycetales	Streptomycetaceae	Streptomyces	Streptomyces davawensis	Streptomyces davawensis JCM 4913	4						4						23.1163
Bacteria	Actinobacteria	Actinomycetota	Actinomycetes	Actinomycetales	Streptomycetaceae	Streptomyces	Streptomyces exfoliatus	Streptomyces exfoliatus DSMZ 41693	7						7						40.4535
Bacteria	Actinobacteria	Actinomycetota	Actinomycetes	Actinomycetales	Streptomycetaceae	Streptomyces	Streptomyces flavidovirens	Streptomyces flavidovirens DSM 40150	8	81	75	150	273	261	8	6.81245	1.00442	5.61167	2.26952	12.4108	46.2326	32.2575	25.3495	44.8352	52.9541	58.1802
Bacteria	Actinobacteria	Actinomycetota	Actinomycetes	Actinomycetales	Streptomycetaceae	Streptomyces	Streptomyces fulvissimus	Streptomyces fulvissimus DSM 40593	2						2						11.5582
Bacteria	Actinobacteria	Actinomycetota	Actinomycetes	Actinomycetales	Streptomycetaceae	Streptomyces	Streptomyces gancidicus	Streptomyces gancidicus BKS 13-15	1						1						5.77908
Bacteria	Actinobacteria	Actinomycetota	Actinomycetes	Actinomycetales	Streptomycetaceae	Streptomyces	Streptomyces ghanaensis	Streptomyces ghanaensis ATCC 14672		17	22	44	58	60		1.42977	0.29463	1.64609	0.482168	2.85307		6.7701	7.43586	13.1517	11.2503	13.3748
Bacteria	Actinobacteria	Actinomycetota	Actinomycetes	Actinomycetales	Streptomycetaceae	Streptomyces	Streptomyces globisporus	Streptomyces globisporus C-1027	6						6						34.6745
Bacteria	Actinobacteria	Actinomycetota	Actinomycetes	Actinomycetales	Streptomycetaceae	Streptomyces	Streptomyces griseoaurantiacus	Streptomyces griseoaurantiacus M045	7	118	133	212	410	397	7	9.92431	1.78117	7.93116	3.40843	18.8778	40.4535	46.9924	44.9532	63.3671	79.5281	88.4963
Bacteria	Actinobacteria	Actinomycetota	Actinomycetes	Actinomycetales	Streptomycetaceae	Streptomyces	Streptomyces griseoflavus	Streptomyces griseoflavus Tu4000		77	80	110	272	299		6.47603	1.07138	4.11523	2.2612	14.2178		30.6646	27.0395	32.8792	52.7601	66.6509
Bacteria	Actinobacteria	Actinomycetota	Actinomycetes	Actinomycetales	Streptomycetaceae	Streptomyces	Streptomyces griseus	Streptomyces griseus XyelbKG-1 1	4	34	29	48	92	73	4	2.85955	0.388376	1.79574	0.764818	3.47123	23.1163	13.5402	9.80182	14.3473	17.8453	16.2726
Bacteria	Actinobacteria	Actinomycetota	Actinomycetes	Actinomycetales	Streptomycetaceae	Streptomyces	Streptomyces griseus griseus	Streptomyces griseus griseus NBRC 13350		80	79	143	258	237		6.72834	1.05799	5.34979	2.14482	11.2696		31.8593	26.7015	42.7429	50.0445	52.8303
Bacteria	Actinobacteria	Actinomycetota	Actinomycetes	Actinomycetales	Streptomycetaceae	Streptomyces	Streptomyces hygroscopicus	Streptomyces hygroscopicus ATCC 53653		142	148	265	494	425		11.9428	1.98205	9.91395	4.10674	20.2092		56.5502	50.0231	79.2089	95.8217	94.7379
Bacteria	Actinobacteria	Actinomycetota	Actinomycetes	Actinomycetales	Streptomycetaceae	Streptomyces	Streptomyces hygroscopicus	Streptomyces hygroscopicus jinggangensis 5008	7	107	147	180	372	362	7	8.99916	1.96866	6.73401	3.09253	17.2135	40.4535	42.6118	49.6851	53.8023	72.1572	80.6944
Bacteria	Actinobacteria	Actinomycetota	Actinomycetes	Actinomycetales	Streptomycetaceae	Streptomyces	Streptomyces ipomoeae	Streptomyces ipomoeae 91-03	8						8						46.2326
Bacteria	Actinobacteria	Actinomycetota	Actinomycetes	Actinomycetales	Streptomycetaceae	Streptomyces	Streptomyces lividans	Streptomyces lividans 1326	3						3						17.3372
Bacteria	Actinobacteria	Actinomycetota	Actinomycetes	Actinomycetales	Streptomycetaceae	Streptomyces	Streptomyces lividans	Streptomyces lividans TK24		18	13	27	53	53		1.51388	0.174099	1.0101	0.440602	2.52021		7.16834	4.39392	8.07034	10.2805	11.8144
Bacteria	Actinobacteria	Actinomycetota	Actinomycetes	Actinomycetales	Streptomycetaceae	Streptomyces	Streptomyces mobaraensis	Streptomyces mobaraensis NBRC 13819	3						3						17.3372
Bacteria	Actinobacteria	Actinomycetota	Actinomycetes	Actinomycetales	Streptomycetaceae	Streptomyces	Streptomyces niveus	Streptomyces niveus NCIMB 11891	6						6						34.6745
Bacteria	Actinobacteria	Actinomycetota	Actinomycetes	Actinomycetales	Streptomycetaceae	Streptomyces	Streptomyces noursei	Streptomyces noursei ATCC 11455 Genome sequencing 1	3						3						17.3372
Bacteria	Actinobacteria	Actinomycetota	Actinomycetes	Actinomycetales	Streptomycetaceae	Streptomyces	Streptomyces olindensis	Streptomyces olindensis DAUFPE 5622	4						4						23.1163
Bacteria	Actinobacteria	Actinomycetota	Actinomycetes	Actinomycetales	Streptomycetaceae	Streptomyces	Streptomyces pristinaespiralis	Streptomyces pristinaespiralis ATCC 25486	7	64	85	164	272	244	7	5.38267	1.13834	6.13543	2.2612	11.6025	40.4535	25.4874	28.7295	49.0199	52.7601	54.3907
Bacteria	Actinobacteria	Actinomycetota	Actinomycetes	Actinomycetales	Streptomycetaceae	Streptomyces	Streptomyces prunicolor NBRC	Streptomyces prunicolor NBRC 13075	10						10						57.7908
Bacteria	Actinobacteria	Actinomycetota	Actinomycetes	Actinomycetales	Streptomycetaceae	Streptomyces	Streptomyces purpureus	Streptomyces purpureus KA281, ATCC 21405	1	85	94	131	258	282	1	7.14886	1.25887	4.90086	2.14482	13.4094	5.77908	33.8505	31.7714	39.1561	50.0445	62.8614
Bacteria	Actinobacteria	Actinomycetota	Actinomycetes	Actinomycetales	Streptomycetaceae	Streptomyces	Streptomyces rapamycinicus	Streptomyces rapamycinicus NRRL 5491	4						4						23.1163
Bacteria	Actinobacteria	Actinomycetota	Actinomycetes	Actinomycetales	Streptomycetaceae	Streptomyces	Streptomyces rimosus	Streptomyces rimosus rimosus ATCC 10970	2						2						11.5582
Bacteria	Actinobacteria	Actinomycetota	Actinomycetes	Actinomycetales	Streptomycetaceae	Streptomyces	Streptomyces roseosporus	Streptomyces roseosporus NRRL 11379		5	12	8	24	20		0.420521	0.160707	0.299289	0.199518	0.951022		1.99121	4.05592	2.39121	4.6553	4.45825
Bacteria	Actinobacteria	Actinomycetota	Actinomycetes	Actinomycetales	Streptomycetaceae	Streptomyces	Streptomyces roseosporus	Streptomyces roseosporus NRRL 15998		75	67	108	175	134		6.30782	0.897281	4.0404	1.45482	6.37185		29.8681	22.6456	32.2814	33.9449	29.8703
Bacteria	Actinobacteria	Actinomycetota	Actinomycetes	Actinomycetales	Streptomycetaceae	Streptomyces	Streptomyces scabiei	Streptomyces scabiei 87.22	6	150	150	276	433	375	6	12.6156	2.00884	10.3255	3.59963	17.8317	34.6745	59.7362	50.6991	82.4968	83.9894	83.5922
Bacteria	Actinobacteria	Actinomycetota	Actinomycetes	Actinomycetales	Streptomycetaceae	Streptomyces	Streptomyces scabrisporus	Streptomyces scabrisporus DSM 41855	5	226	205	320	631	605	5	19.0076	2.74541	11.9716	5.24566	28.7684	28.8954	90.0025	69.2887	95.6485	122.396	134.862
Bacteria	Actinobacteria	Actinomycetota	Actinomycetes	Actinomycetales	Streptomycetaceae	Streptomyces	Streptomyces somaliensis	Streptomyces somaliensis DSM 40738	5						5						28.8954
Bacteria	Actinobacteria	Actinomycetota	Actinomycetes	Actinomycetales	Streptomycetaceae	Streptomyces	Streptomyces sp.	Streptomyces sp. 142MFCol3.1	5						5						28.8954
Bacteria	Actinobacteria	Actinomycetota	Actinomycetes	Actinomycetales	Streptomycetaceae	Streptomyces	Streptomyces sp.	Streptomyces sp. 303MFCol5.2	3	94	93	192	363	356	3	7.9058	1.24548	7.18294	3.01771	16.9282	17.3372	37.4347	31.4334	57.3891	70.4115	79.3569
Bacteria	Actinobacteria	Actinomycetota	Actinomycetes	Actinomycetales	Streptomycetaceae	Streptomyces	Streptomyces sp.	Streptomyces sp. 351MFTsu5.1	3	131	132	191	387	342	3	11.0177	1.76778	7.14553	3.21723	16.2625	17.3372	52.1696	44.6152	57.0902	75.0668	76.2361
Bacteria	Actinobacteria	Actinomycetota	Actinomycetes	Actinomycetales	Streptomycetaceae	Streptomyces	Streptomyces sp.	Streptomyces sp. AA0539	5						5						28.8954
Bacteria	Actinobacteria	Actinomycetota	Actinomycetes	Actinomycetales	Streptomycetaceae	Streptomyces	Streptomyces sp.	Streptomyces sp. AA4	5	119	98	229	392	321	5	10.0084	1.31244	8.56715	3.25879	15.2639	28.8954	47.3907	33.1234	68.4485	76.0366	71.5549
Bacteria	Actinobacteria	Actinomycetota	Actinomycetes	Actinomycetales	Streptomycetaceae	Streptomyces	Streptomyces sp.	Streptomyces sp. Amel2xB2	3						3						17.3372
Bacteria	Actinobacteria	Actinomycetota	Actinomycetes	Actinomycetales	Streptomycetaceae	Streptomyces	Streptomyces sp.	Streptomyces sp. Amel2xC10	4						4						23.1163
Bacteria	Actinobacteria	Actinomycetota	Actinomycetes	Actinomycetales	Streptomycetaceae	Streptomyces	Streptomyces sp.	Streptomyces sp. Amel2xE9	6						6						34.6745
Bacteria	Actinobacteria	Actinomycetota	Actinomycetes	Actinomycetales	Streptomycetaceae	Streptomyces	Streptomyces sp.	Streptomyces sp. ATexAB-D23	6						6						34.6745
Bacteria	Actinobacteria	Actinomycetota	Actinomycetes	Actinomycetales	Streptomycetaceae	Streptomyces	Streptomyces sp.	Streptomyces sp. AW19M42	2						2						11.5582
Bacteria	Actinobacteria	Actinomycetota	Actinomycetes	Actinomycetales	Streptomycetaceae	Streptomyces	Streptomyces sp.	Streptomyces sp. BoleA5	4						4						23.1163
Bacteria	Actinobacteria	Actinomycetota	Actinomycetes	Actinomycetales	Streptomycetaceae	Streptomyces	Streptomyces sp.	Streptomyces sp. C		115	105	176	317	325		9.67199	1.40619	6.58436	2.6353	15.4541		45.7977	35.4893	52.6067	61.4888	72.4466
Bacteria	Actinobacteria	Actinomycetota	Actinomycetes	Actinomycetales	Streptomycetaceae	Streptomyces	Streptomyces sp.	Streptomyces sp. CcalMP-8W	3						3						17.3372
Bacteria	Actinobacteria	Actinomycetota	Actinomycetes	Actinomycetales	Streptomycetaceae	Streptomyces	Streptomyces sp.	Streptomyces sp. CNB091	4	54	78	118	211	213	4	4.54163	1.0446	4.41452	1.75409	10.1284	23.1163	21.505	26.3635	35.2704	40.9279	47.4804
Bacteria	Actinobacteria	Actinomycetota	Actinomycetes	Actinomycetales	Streptomycetaceae	Streptomyces	Streptomyces sp.	Streptomyces sp. CNH099	10	109	100	176	364	374	10	9.16737	1.33923	6.58436	3.02602	17.7841	57.7908	43.4083	33.7994	52.6067	70.6054	83.3693
Bacteria	Actinobacteria	Actinomycetota	Actinomycetes	Actinomycetales	Streptomycetaceae	Streptomyces	Streptomyces sp.	Streptomyces sp. CNH189	1	63	78	109	220	212	1	5.29857	1.0446	4.07782	1.82891	10.0808	5.77908	25.0892	26.3635	32.5803	42.6736	47.2575
Bacteria	Actinobacteria	Actinomycetota	Actinomycetes	Actinomycetales	Streptomycetaceae	Streptomyces	Streptomyces sp.	Streptomyces sp. CNH287	6	86	65	145	246	297	6	7.23297	0.870497	5.42462	2.04506	14.1227	34.6745	34.2487	21.9696	43.3407	47.7169	66.205
Bacteria	Actinobacteria	Actinomycetota	Actinomycetes	Actinomycetales	Streptomycetaceae	Streptomyces	Streptomyces sp.	Streptomyces sp. CNQ329	11						11						63.5699
Bacteria	Actinobacteria	Actinomycetota	Actinomycetes	Actinomycetales	Streptomycetaceae	Streptomyces	Streptomyces sp.	Streptomyces sp. CNQ766	1	61	57	93	192	171	1	5.13036	0.763359	3.47924	1.59614	8.13124	5.77908	24.2927	19.2656	27.7978	37.2424	38.1181
Bacteria	Actinobacteria	Actinomycetota	Actinomycetes	Actinomycetales	Streptomycetaceae	Streptomyces	Streptomyces sp.	Streptomyces sp. CNQ865	5	14	21	29	76	49	5	1.17746	0.281237	1.08492	0.631806	2.33	28.8954	5.57537	7.09787	8.66815	14.7418	10.9227
Bacteria	Actinobacteria	Actinomycetota	Actinomycetes	Actinomycetales	Streptomycetaceae	Streptomyces	Streptomyces sp.	Streptomyces sp. CNQ-525	3						3						17.3372
Bacteria	Actinobacteria	Actinomycetota	Actinomycetes	Actinomycetales	Streptomycetaceae	Streptomyces	Streptomyces sp.	Streptomyces sp. CNR698	4	33	32	66	107	113	4	2.77544	0.428552	2.46914	0.889517	5.37328	23.1163	13.142	10.8158	19.7275	20.7549	25.1891
Bacteria	Actinobacteria	Actinomycetota	Actinomycetes	Actinomycetales	Streptomycetaceae	Streptomyces	Streptomyces sp.	Streptomyces sp. CNS335		23	25	35	92	77		1.9344	0.334806	1.30939	0.764818	3.66144		9.15954	8.44984	10.4616	17.8453	17.1643
Bacteria	Actinobacteria	Actinomycetota	Actinomycetes	Actinomycetales	Streptomycetaceae	Streptomyces	Streptomyces sp.	Streptomyces sp. CNS606	6						6						34.6745
Bacteria	Actinobacteria	Actinomycetota	Actinomycetes	Actinomycetales	Streptomycetaceae	Streptomyces	Streptomyces sp.	Streptomyces sp. CNS615	2	45	77	92	207	167	2	3.78469	1.0312	3.44183	1.72084	7.94104	11.5582	17.9208	26.0255	27.4989	40.152	37.2264
Bacteria	Actinobacteria	Actinomycetota	Actinomycetes	Actinomycetales	Streptomycetaceae	Streptomyces	Streptomyces sp.	Streptomyces sp. CNS654	2						2						11.5582
Bacteria	Actinobacteria	Actinomycetota	Actinomycetes	Actinomycetales	Streptomycetaceae	Streptomyces	Streptomyces sp.	Streptomyces sp. CNT302	1	65	59	105	224	242	1	5.46678	0.790143	3.92817	1.86217	11.5074	5.77908	25.8857	19.9416	31.3847	43.4495	53.9449
Bacteria	Actinobacteria	Actinomycetota	Actinomycetes	Actinomycetales	Streptomycetaceae	Streptomyces	Streptomyces sp.	Streptomyces sp. CNT318	6						6						34.6745
Bacteria	Actinobacteria	Actinomycetota	Actinomycetes	Actinomycetales	Streptomycetaceae	Streptomyces	Streptomyces sp.	Streptomyces sp. CNT360	5						5						28.8954
Bacteria	Actinobacteria	Actinomycetota	Actinomycetes	Actinomycetales	Streptomycetaceae	Streptomyces	Streptomyces sp.	Streptomyces sp. CNT371	2	73	79	102	212	203	2	6.13961	1.05799	3.81594	1.76241	9.65288	11.5582	29.0716	26.7015	30.488	41.1219	45.2513
Bacteria	Actinobacteria	Actinomycetota	Actinomycetes	Actinomycetales	Streptomycetaceae	Streptomyces	Streptomyces sp.	Streptomyces sp. CNT372	3	52	50	117	219	212	3	4.37342	0.669613	4.3771	1.8206	10.0808	17.3372	20.7085	16.8997	34.9715	42.4796	47.2575
Bacteria	Actinobacteria	Actinomycetota	Actinomycetes	Actinomycetales	Streptomycetaceae	Streptomyces	Streptomyces sp.	Streptomyces sp. CNY228		81	77	106	222	210		6.81245	1.0312	3.96558	1.84554	9.98573		32.2575	26.0255	31.6836	43.0616	46.8116
Bacteria	Actinobacteria	Actinomycetota	Actinomycetes	Actinomycetales	Streptomycetaceae	Streptomyces	Streptomyces sp.	Streptomyces sp. CNY243	1	77	96	154	289	277	1	6.47603	1.28566	5.76132	2.40253	13.1717	5.77908	30.6646	32.4474	46.0308	56.0576	61.7468
Bacteria	Actinobacteria	Actinomycetota	Actinomycetes	Actinomycetales	Streptomycetaceae	Streptomyces	Streptomyces sp.	Streptomyces sp. DpondAA-B6	4						4						23.1163
Bacteria	Actinobacteria	Actinomycetota	Actinomycetes	Actinomycetales	Streptomycetaceae	Streptomyces	Streptomyces sp.	Streptomyces sp. DvalAA-83	1						1						5.77908
Bacteria	Actinobacteria	Actinomycetota	Actinomycetes	Actinomycetales	Streptomycetaceae	Streptomyces	Streptomyces sp.	Streptomyces sp. e14	5	73	83	128	245	251	5	6.13961	1.11156	4.78863	2.03674	11.9353	28.8954	29.0716	28.0535	38.2594	47.5229	55.9511
Bacteria	Actinobacteria	Actinomycetota	Actinomycetes	Actinomycetales	Streptomycetaceae	Streptomyces	Streptomyces sp.	Streptomyces sp. FxanaC1	3						3						17.3372
Bacteria	Actinobacteria	Actinomycetota	Actinomycetes	Actinomycetales	Streptomycetaceae	Streptomyces	Streptomyces sp.	Streptomyces sp. FxanaD5	2						2						11.5582
Bacteria	Actinobacteria	Actinomycetota	Actinomycetes	Actinomycetales	Streptomycetaceae	Streptomyces	Streptomyces sp.	Streptomyces sp. FXJ7.023	8						8						46.2326
Bacteria	Actinobacteria	Actinomycetota	Actinomycetes	Actinomycetales	Streptomycetaceae	Streptomyces	Streptomyces sp.	Streptomyces sp. GXT6	1						1						5.77908
Bacteria	Actinobacteria	Actinomycetota	Actinomycetes	Actinomycetales	Streptomycetaceae	Streptomyces	Streptomyces sp.	Streptomyces sp. HCCB10043	2						2						11.5582
Bacteria	Actinobacteria	Actinomycetota	Actinomycetes	Actinomycetales	Streptomycetaceae	Streptomyces	Streptomyces sp.	Streptomyces sp. HGB0020	3						3						17.3372
Bacteria	Actinobacteria	Actinomycetota	Actinomycetes	Actinomycetales	Streptomycetaceae	Streptomyces	Streptomyces sp.	Streptomyces sp. HmicA12	6						6						34.6745
Bacteria	Actinobacteria	Actinomycetota	Actinomycetes	Actinomycetales	Streptomycetaceae	Streptomyces	Streptomyces sp.	Streptomyces sp. HPH0547	5						5						28.8954
Bacteria	Actinobacteria	Actinomycetota	Actinomycetes	Actinomycetales	Streptomycetaceae	Streptomyces	Streptomyces sp.	Streptomyces sp. HrubLS-53		77	68	105	229	206		6.47603	0.910674	3.92817	1.90373	9.79553		30.6646	22.9836	31.3847	44.4194	45.92
Bacteria	Actinobacteria	Actinomycetota	Actinomycetes	Actinomycetales	Streptomycetaceae	Streptomyces	Streptomyces sp.	Streptomyces sp. KhCrAH-340	2						2						11.5582
Bacteria	Actinobacteria	Actinomycetota	Actinomycetes	Actinomycetales	Streptomycetaceae	Streptomyces	Streptomyces sp.	Streptomyces sp. LaPpAH-108	3						3						17.3372
Bacteria	Actinobacteria	Actinomycetota	Actinomycetes	Actinomycetales	Streptomycetaceae	Streptomyces	Streptomyces sp.	Streptomyces sp. LaPpAH-165	3						3						17.3372
Bacteria	Actinobacteria	Actinomycetota	Actinomycetes	Actinomycetales	Streptomycetaceae	Streptomyces	Streptomyces sp.	Streptomyces sp. Mg1	5	102	103	214	318	301	5	8.57864	1.3794	8.00599	2.64361	14.3129	28.8954	40.6206	34.8134	63.9649	61.6828	67.0967
Bacteria	Actinobacteria	Actinomycetota	Actinomycetes	Actinomycetales	Streptomycetaceae	Streptomyces	Streptomyces sp.	Streptomyces sp. MspMP-M5	2						2						11.5582
Bacteria	Actinobacteria	Actinomycetota	Actinomycetes	Actinomycetales	Streptomycetaceae	Streptomyces	Streptomyces sp.	Streptomyces sp. NTK 937	5						5						28.8954
Bacteria	Actinobacteria	Actinomycetota	Actinomycetes	Actinomycetales	Streptomycetaceae	Streptomyces	Streptomyces sp.	Streptomyces sp. PAMC26508	2						2						11.5582
Bacteria	Actinobacteria	Actinomycetota	Actinomycetes	Actinomycetales	Streptomycetaceae	Streptomyces	Streptomyces sp.	Streptomyces sp. PCS3-D2	6						6						34.6745
Bacteria	Actinobacteria	Actinomycetota	Actinomycetes	Actinomycetales	Streptomycetaceae	Streptomyces	Streptomyces sp.	Streptomyces sp. PgraA7	2						2						11.5582
Bacteria	Actinobacteria	Actinomycetota	Actinomycetes	Actinomycetales	Streptomycetaceae	Streptomyces	Streptomyces sp.	Streptomyces sp. PRh5	10						10						57.7908
Bacteria	Actinobacteria	Actinomycetota	Actinomycetes	Actinomycetales	Streptomycetaceae	Streptomyces	Streptomyces sp.	Streptomyces sp. PsTaAH-124	3						3						17.3372
Bacteria	Actinobacteria	Actinomycetota	Actinomycetes	Actinomycetales	Streptomycetaceae	Streptomyces	Streptomyces sp.	Streptomyces sp. PsTaAH-130	2						2						11.5582
Bacteria	Actinobacteria	Actinomycetota	Actinomycetes	Actinomycetales	Streptomycetaceae	Streptomyces	Streptomyces sp.	Streptomyces sp. PsTaAH-137	5						5						28.8954
Bacteria	Actinobacteria	Actinomycetota	Actinomycetes	Actinomycetales	Streptomycetaceae	Streptomyces	Streptomyces sp.	Streptomyces sp. PVA 94-07	1						1						5.77908
Bacteria	Actinobacteria	Actinomycetota	Actinomycetes	Actinomycetales	Streptomycetaceae	Streptomyces	Streptomyces sp.	Streptomyces sp. R1-NS-10	8						8						46.2326
Bacteria	Actinobacteria	Actinomycetota	Actinomycetes	Actinomycetales	Streptomycetaceae	Streptomyces	Streptomyces sp.	Streptomyces sp. S4	3						3						17.3372
Bacteria	Actinobacteria	Actinomycetota	Actinomycetes	Actinomycetales	Streptomycetaceae	Streptomyces	Streptomyces sp.	Streptomyces sp. SA3_actG	5	47	50	82	161	131	5	3.9529	0.669613	3.06771	1.33843	6.2292	28.8954	18.7173	16.8997	24.5099	31.2293	29.2016
Bacteria	Actinobacteria	Actinomycetota	Actinomycetes	Actinomycetales	Streptomycetaceae	Streptomyces	Streptomyces sp.	Streptomyces sp. ScaeMP-e10	2						2						11.5582
Bacteria	Actinobacteria	Actinomycetota	Actinomycetes	Actinomycetales	Streptomycetaceae	Streptomyces	Streptomyces sp.	Streptomyces sp. ScaeMP-e122	1						1						5.77908
Bacteria	Actinobacteria	Actinomycetota	Actinomycetes	Actinomycetales	Streptomycetaceae	Streptomyces	Streptomyces sp.	Streptomyces sp. SirexAA-E		102	113	162	279	279		8.57864	1.51333	6.06061	2.31939	13.2668		40.6206	38.1933	48.4221	54.1179	62.1926
Bacteria	Actinobacteria	Actinomycetota	Actinomycetes	Actinomycetales	Streptomycetaceae	Streptomyces	Streptomyces sp.	Streptomyces sp. SM8 (StrepSM8)	3						3						17.3372
Bacteria	Actinobacteria	Actinomycetota	Actinomycetes	Actinomycetales	Streptomycetaceae	Streptomyces	Streptomyces sp.	Streptomyces sp. SPB74	1	64	65	84	230	184	1	5.38267	0.870497	3.14254	1.91205	8.74941	5.77908	25.4874	21.9696	25.1077	44.6133	41.0159
Bacteria	Actinobacteria	Actinomycetota	Actinomycetes	Actinomycetales	Streptomycetaceae	Streptomyces	Streptomyces sp.	Streptomyces sp. SPB78		15	20	34	64	48		1.26156	0.267845	1.27198	0.532048	2.28245		5.97362	6.75987	10.1627	12.4141	10.6998
Bacteria	Actinobacteria	Actinomycetota	Actinomycetes	Actinomycetales	Streptomycetaceae	Streptomyces	Streptomyces sp.	Streptomyces sp. SS	6						6						34.6745
Bacteria	Actinobacteria	Actinomycetota	Actinomycetes	Actinomycetales	Streptomycetaceae	Streptomyces	Streptomyces sp.	Streptomyces sp. str. LCC (Draft)		102	106	158	295	273		8.57864	1.41958	5.91096	2.45241	12.9815		40.6206	35.8273	47.2264	57.2214	60.8551
Bacteria	Actinobacteria	Actinomycetota	Actinomycetes	Actinomycetales	Streptomycetaceae	Streptomyces	Streptomyces sp.	Streptomyces sp. Sv. ACTE SirexAA-E	1						1						5.77908
Bacteria	Actinobacteria	Actinomycetota	Actinomycetes	Actinomycetales	Streptomycetaceae	Streptomyces	Streptomyces sp.	Streptomyces sp. TAA040	7						7						40.4535
Bacteria	Actinobacteria	Actinomycetota	Actinomycetes	Actinomycetales	Streptomycetaceae	Streptomyces	Streptomyces sp.	Streptomyces sp. TAA204	3						3						17.3372
Bacteria	Actinobacteria	Actinomycetota	Actinomycetes	Actinomycetales	Streptomycetaceae	Streptomyces	Streptomyces sp.	Streptomyces sp. TAA486	1						1						5.77908
Bacteria	Actinobacteria	Actinomycetota	Actinomycetes	Actinomycetales	Streptomycetaceae	Streptomyces	Streptomyces sp.	Streptomyces sp. TOR3209	2						2						11.5582
Bacteria	Actinobacteria	Actinomycetota	Actinomycetes	Actinomycetales	Streptomycetaceae	Streptomyces	Streptomyces sp.	Streptomyces sp. Tu6071	3	35	31	61	152	135	3	2.94365	0.41516	2.28208	1.26361	6.4194	17.3372	13.9384	10.4778	18.233	29.4836	30.0932
Bacteria	Actinobacteria	Actinomycetota	Actinomycetes	Actinomycetales	Streptomycetaceae	Streptomyces	Streptomyces sp.	Streptomyces sp. Tu 6176	1						1						5.77908
Bacteria	Actinobacteria	Actinomycetota	Actinomycetes	Actinomycetales	Streptomycetaceae	Streptomyces	Streptomyces sp.	Streptomyces sp. UNC401CLCol	1						1						5.77908
Bacteria	Actinobacteria	Actinomycetota	Actinomycetes	Actinomycetales	Streptomycetaceae	Streptomyces	Streptomyces sp.	Streptomyces sp. URHA0041	8						8						46.2326
Bacteria	Actinobacteria	Actinomycetota	Actinomycetes	Actinomycetales	Streptomycetaceae	Streptomyces	Streptomyces sp.	Streptomyces sp. W007		72	61	88	197	180		6.05551	0.816928	3.29218	1.63771	8.5592		28.6734	20.6176	26.3033	38.2123	40.1243
Bacteria	Actinobacteria	Actinomycetota	Actinomycetes	Actinomycetales	Streptomycetaceae	Streptomyces	Streptomyces sp.	Streptomyces sp. WMMB 322	5						5						28.8954
Bacteria	Actinobacteria	Actinomycetota	Actinomycetes	Actinomycetales	Streptomycetaceae	Streptomyces	Streptomyces sp.	Streptomyces sp. WMMB 714	4						4						23.1163
Bacteria	Actinobacteria	Actinomycetota	Actinomycetes	Actinomycetales	Streptomycetaceae	Streptomyces	Streptomyces sulphureus	Streptomyces sulphureus DSM 40104	3	106	89	206	379	332	3	8.91505	1.19191	7.7067	3.15072	15.787	17.3372	42.2136	30.0814	61.5737	73.515	74.007
Bacteria	Actinobacteria	Actinomycetota	Actinomycetes	Actinomycetales	Streptomycetaceae	Streptomyces	Streptomyces sulphureus	Streptomyces sulphureus L180	3						3						17.3372
Bacteria	Actinobacteria	Actinomycetota	Actinomycetes	Actinomycetales	Streptomycetaceae	Streptomyces	Streptomyces sviceus	Streptomyces sviceus ATCC 29083	3	78	80	118	210	205	3	6.56013	1.07138	4.41452	1.74578	9.74798	17.3372	31.0628	27.0395	35.2704	40.7339	45.6971
Bacteria	Actinobacteria	Actinomycetota	Actinomycetes	Actinomycetales	Streptomycetaceae	Streptomyces	Streptomyces tsukubaensis	Streptomyces tsukubaensis NRRL 18488	8						8						46.2326
Bacteria	Actinobacteria	Actinomycetota	Actinomycetes	Actinomycetales	Streptomycetaceae	Streptomyces	Streptomyces turgidiscabies	Streptomyces turgidiscabies Car8	5						5						28.8954
Bacteria	Actinobacteria	Actinomycetota	Actinomycetes	Actinomycetales	Streptomycetaceae	Streptomyces	Streptomyces venezuelae	Streptomyces venezuelae Shinobu 719, ATCC 10712	4	104	110	218	385	317	4	8.74685	1.47315	8.15563	3.2006	15.0737	23.1163	41.4171	37.1793	65.1605	74.6788	70.6633
Bacteria	Actinobacteria	Actinomycetota	Actinomycetes	Actinomycetales	Streptomycetaceae	Streptomyces	Streptomyces violaceusniger	Streptomyces violaceusniger SPC6	5						5						28.8954
Bacteria	Actinobacteria	Actinomycetota	Actinomycetes	Actinomycetales	Streptomycetaceae	Streptomyces	Streptomyces violaceusniger	Streptomyces violaceusniger Tu 4113	7	160	145	275	499	475	7	13.4567	1.94188	10.2881	4.14831	22.5868	40.4535	63.7186	49.0091	82.1979	96.7915	105.883
Bacteria	Actinobacteria	Actinomycetota	Actinomycetes	Actinomycetales	Streptomycetaceae	Streptomyces	Streptomyces viridochromogenes	Streptomyces viridochromogenes DSM 40736		85	81	139	265	220		7.14886	1.08477	5.20015	2.20301	10.4612		33.8505	27.3775	41.5473	51.4023	49.0408
Bacteria	Actinobacteria	Actinomycetota	Actinomycetes	Actinomycetales	Streptomycetaceae	Streptomyces	Streptomyces viridochromogenes	Streptomyces viridochromogenes Tue57	4						4						23.1163
Bacteria	Actinobacteria	Actinomycetota	Actinomycetes	Actinomycetales	Streptomycetaceae	Streptomyces	Streptomyces viridosporus	Streptomyces viridosporus T7A		68	88	138	310	224		5.71909	1.17852	5.16274	2.57711	10.6515		27.0804	29.7434	41.2484	60.131	49.9324
Bacteria	Actinobacteria	Actinomycetota	Actinomycetes	Actinomycetales	Streptomycetaceae	Streptomyces	Streptomyces viridosporus	Streptomyces viridosporus T7A, ATCC 39115	5	9	11	19	33	41	5	0.756939	0.147315	0.710812	0.274337	1.9496	28.8954	3.58417	3.71793	5.67913	6.40104	9.13942
Bacteria	Actinobacteria	Actinomycetota	Actinomycetes	Actinomycetales	Streptomycetaceae	Streptomyces	Streptomyces viridosporus	Streptomyces viridosporus T7A, ATCC 39115 (draft 1)		6	3	21	19	32		0.504626	0.0401768	0.785634	0.157952	1.52164		2.38945	1.01398	6.27693	3.68545	7.1332
Bacteria	Actinobacteria	Actinomycetota	Actinomycetes	Actinomycetales	Streptomycetaceae	Streptomyces	Streptomyces vitaminophilus	Streptomyces vitaminophilus DSM 41686	6	132	153	221	452	399	6	11.1018	2.04902	8.26786	3.75759	18.9729	34.6745	52.5678	51.713	66.0572	87.6749	88.9421
Bacteria	Actinobacteria	Actinomycetota	Actinomycetes	Actinomycetales	Streptomycetaceae	Streptomyces	Streptomyces zinciresistens	Streptomyces zinciresistens K42	5						5						28.8954
Bacteria	Actinobacteria	Actinomycetota	Actinomycetes	Actinomycetales	Streptomycetaceae	Streptomyces	Streptomycetaceae bacterium	Streptomycetaceae bacterium MP113-05	2						2						11.5582
Bacteria	Actinobacteria	Actinomycetota	Actinomycetes	Streptosporangiales	Streptosporangiaceae	Nonomuraea	Nonomuraea coxensis	Nonomuraea coxensis DSM 45129	13	286	259	460	952	908	13	24.0538	3.4686	17.2091	7.91421	43.1764	75.128	113.897	87.5404	137.495	184.66	202.405
Bacteria	Actinobacteria	Actinomycetota	Actinomycetes	Streptosporangiales	Streptosporangiaceae	Nonomuraea	Nonomuraea pusilla	Nonomuraea pusilla DSM 43357	13						13						75.128
Bacteria	Actinobacteria	Actinomycetota	Actinomycetes	Streptosporangiales	Streptosporangiaceae	Streptosporangium	Streptosporangium roseum	Streptosporangium roseum NI 9100, DSM 43021	10	298	286	512	839	921	10	25.0631	3.83019	19.1545	6.97481	43.7946	57.7908	118.676	96.6662	153.038	162.742	205.303
Bacteria	Actinobacteria	Actinomycetota	Actinomycetes	Actinomycetales	Thermomonosporaceae	Actinomadura	Actinomadura atramentaria	Actinomadura atramentaria DSM 43919	8	141	130	328	551	500	8	11.8587	1.74099	12.2709	4.5806	23.7756	46.2326	56.152	43.9392	98.0397	106.878	111.456
Bacteria	Actinobacteria	Actinomycetota	Actinomycetes	Actinomycetales	Thermomonosporaceae	Actinomadura	Actinomadura cremea rifamycini	Actinomadura cremea rifamycini DSM 43936		188	165	324	680	666		15.8116	2.20972	12.1212	5.65301	31.669		74.8693	55.769	96.8441	131.9	148.46
Bacteria	Actinobacteria	Actinomycetota	Actinomycetes	Actinomycetales	Thermomonosporaceae	Actinomadura	Actinomadura flavalba	Actinomadura flavalba DSM 45200	7	107	99	182	409	370	7	8.99916	1.32583	6.80883	3.40012	17.5939	40.4535	42.6118	33.4614	54.4001	79.3341	82.4777
Bacteria	Actinobacteria	Actinomycetota	Actinomycetes	Actinomycetales	Thermomonosporaceae	Actinomadura	Actinomadura madurae	Actinomadura madurae LIID-AJ290	12						12						69.3489
Bacteria	Actinobacteria	Actinomycetota	Actinomycetes	Actinomycetales	Thermomonosporaceae	Actinomadura	Actinomadura oligospora	Actinomadura oligospora ATCC 43269	5						5						28.8954
Bacteria	Actinobacteria	Actinomycetota	Actinomycetes	Actinomycetales	Thermomonosporaceae	Actinomadura	Actinomadura rifamycini	Actinomadura rifamycini DSM 43936	6						6						34.6745
Bacteria	Actinobacteria	Actinomycetota	Actinomycetes	Actinomycetales	Thermomonosporaceae	Thermomonospora	Thermomonospora curvata	Thermomonospora curvata DSM 43183	5	157	199	287	581	544	5	13.2044	2.66506	10.737	4.82999	25.8678	28.8954	62.5238	67.2607	85.7847	112.697	121.264
Bacteria	Actinobacteria	Actinomycetota	Actinomycetes	Actinomycetales	Tsukamurellaceae	Tsukamurella	Tsukamurella paurometabola	Tsukamurella paurometabola 33, DSM 20162	10	68	70	103	190	150	10	5.71909	0.937458	3.85335	1.57952	7.13267	57.7908	27.0804	23.6596	30.7869	36.8545	33.4369
Bacteria	Actinobacteria	Actinomycetota	Actinomycetes	Actinomycetales	Tsukamurellaceae	Tsukamurella	Tsukamurella sp.	Tsukamurella sp. 1534	2						2						11.5582
Bacteria	Actinobacteria	Actinomycetota	Actinobacteria	Bifidobacteriales	Bifidobacteriaceae	Alloscardovia	Alloscardovia criceti	Alloscardovia criceti DSM 17774	1						1						5.77908
Bacteria	Actinobacteria	Actinomycetota	Actinobacteria	Bifidobacteriales	Bifidobacteriaceae	Alloscardovia	Alloscardovia omnicolens	Alloscardovia omnicolens DSM 21503		38	52	78	115	97		3.19596	0.696397	2.91807	0.956023	4.61246		15.1332	17.5757	23.3143	22.3067	21.6225
Bacteria	Actinobacteria	Actinomycetota	Actinobacteria	Bifidobacteriales	Bifidobacteriaceae	Bifidobacterium	Bifidobacterium adolescentis	Bifidobacterium adolescentis 22L	2						2						11.5582
Bacteria	Actinobacteria	Actinomycetota	Actinobacteria	Bifidobacteriales	Bifidobacteriaceae	Bifidobacterium	Bifidobacterium adolescentis	Bifidobacterium adolescentis ATCC 15703		14	34	19	34	31		1.17746	0.455337	0.710812	0.28265	1.47408		5.57537	11.4918	5.67913	6.59501	6.91029
Bacteria	Actinobacteria	Actinomycetota	Actinobacteria	Bifidobacteriales	Bifidobacteriaceae	Bifidobacterium	Bifidobacterium adolescentis	Bifidobacterium adolescentis DSM 20087	1						1						5.77908
Bacteria	Actinobacteria	Actinomycetota	Actinobacteria	Bifidobacteriales	Bifidobacteriaceae	Bifidobacterium	Bifidobacterium adolescentis	Bifidobacterium adolescentis L2-32		43	78	84	117	83		3.61648	1.0446	3.14254	0.972649	3.94674		17.1244	26.3635	25.1077	22.6946	18.5017
Bacteria	Actinobacteria	Actinomycetota	Actinobacteria	Bifidobacteriales	Bifidobacteriaceae	Bifidobacterium	Bifidobacterium angulatum	Bifidobacterium angulatum DSM 20098	1	60	110	140	150	110	1	5.04626	1.47315	5.23756	1.24699	5.23062	5.77908	23.8945	37.1793	41.8462	29.0956	24.5204
Bacteria	Actinobacteria	Actinomycetota	Actinobacteria	Bifidobacteriales	Bifidobacteriaceae	Bifidobacterium	Bifidobacterium animalis	Bifidobacterium animalis animalis ATCC 25527		19	21	23	47	23		1.59798	0.281237	0.860456	0.390722	1.09368		7.56658	7.09787	6.87474	9.11664	5.12699
Bacteria	Actinobacteria	Actinomycetota	Actinobacteria	Bifidobacteriales	Bifidobacteriaceae	Bifidobacterium	Bifidobacterium animalis	Bifidobacterium animalis lactis AD011			2		1	1			0.0267845		0.00831324	0.0475511			0.675987		0.193971	0.222913
Bacteria	Actinobacteria	Actinomycetota	Actinobacteria	Bifidobacteriales	Bifidobacteriaceae	Bifidobacterium	Bifidobacterium animalis	Bifidobacterium animalis lactis ATCC 27673	1						1						5.77908
Bacteria	Actinobacteria	Actinomycetota	Actinobacteria	Bifidobacteriales	Bifidobacteriaceae	Bifidobacterium	Bifidobacterium animalis	Bifidobacterium animalis lactis B420		3	1	3	8	5		0.252313	0.0133923	0.112233	0.0665059	0.237756		1.19472	0.337994	0.896705	1.55177	1.11456
Bacteria	Actinobacteria	Actinomycetota	Actinobacteria	Bifidobacteriales	Bifidobacteriaceae	Bifidobacterium	Bifidobacterium animalis	Bifidobacterium animalis lactis BB-12		2	2	5	5	1		0.168209	0.0267845	0.187056	0.0415662	0.0475511		0.796482	0.675987	1.49451	0.969855	0.222913
Bacteria	Actinobacteria	Actinomycetota	Actinobacteria	Bifidobacteriales	Bifidobacteriaceae	Bifidobacterium	Bifidobacterium animalis	Bifidobacterium animalis lactis BLC1		42	88	87	102	92		3.53238	1.17852	3.25477	0.847951	4.3747		16.7261	29.7434	26.0044	19.785	20.508
Bacteria	Actinobacteria	Actinomycetota	Actinobacteria	Bifidobacteriales	Bifidobacteriaceae	Bifidobacterium	Bifidobacterium animalis	Bifidobacterium animalis lactis CNCM I-2494			1			1			0.0133923			0.0475511			0.337994			0.222913
Bacteria	Actinobacteria	Actinomycetota	Actinobacteria	Bifidobacteriales	Bifidobacteriaceae	Bifidobacterium	Bifidobacterium animalis	Bifidobacterium animalis lactis HN019		13	20	16	30	26		1.09336	0.267845	0.598578	0.249397	1.23633		5.17713	6.75987	4.78243	5.81913	5.79573
Bacteria	Actinobacteria	Actinomycetota	Actinobacteria	Bifidobacteriales	Bifidobacteriaceae	Bifidobacterium	Bifidobacterium asteroides	Bifidobacterium asteroides PRL2011	1	74	127	109	140	162	1	6.22372	1.70082	4.07782	1.16385	7.70328	5.77908	29.4698	42.9252	32.5803	27.1559	36.1118
Bacteria	Actinobacteria	Actinomycetota	Actinobacteria	Bifidobacteriales	Bifidobacteriaceae	Bifidobacterium	Bifidobacterium bifidum	Bifidobacterium bifidum IF10/10		16	24	38	46	25		1.34567	0.321414	1.42162	0.382409	1.18878		6.37186	8.11185	11.3583	8.92267	5.57282
Bacteria	Actinobacteria	Actinomycetota	Actinobacteria	Bifidobacteriales	Bifidobacteriaceae	Bifidobacterium	Bifidobacterium bifidum	Bifidobacterium bifidum LMG 13195	1						1						5.77908
Bacteria	Actinobacteria	Actinomycetota	Actinobacteria	Bifidobacteriales	Bifidobacteriaceae	Bifidobacterium	Bifidobacterium bifidum	Bifidobacterium bifidum NCIMB 41171		20	71	68	86	67		1.68209	0.95085	2.54396	0.714939	3.18592		7.96482	23.9976	20.3253	16.6815	14.9351
Bacteria	Actinobacteria	Actinomycetota	Actinobacteria	Bifidobacteriales	Bifidobacteriaceae	Bifidobacterium	Bifidobacterium bifidum	Bifidobacterium bifidum PRL2010		9	24	17	26	15		0.756939	0.321414	0.63599	0.216144	0.713267		3.58417	8.11185	5.08133	5.04325	3.34369
Bacteria	Actinobacteria	Actinomycetota	Actinobacteria	Bifidobacteriales	Bifidobacteriaceae	Bifidobacterium	Bifidobacterium bifidum	Bifidobacterium bifidum S17		2	5	8	15	13		0.168209	0.0669613	0.299289	0.124699	0.618165		0.796482	1.68997	2.39121	2.90956	2.89786
Bacteria	Actinobacteria	Actinomycetota	Actinobacteria	Bifidobacteriales	Bifidobacteriaceae	Bifidobacterium	Bifidobacterium breve	Bifidobacterium breve ACS-071-V-Sch8b		10	16	12	18	23		0.841043	0.214276	0.448934	0.149638	1.09368		3.98241	5.4079	3.58682	3.49148	5.12699
Bacteria	Actinobacteria	Actinomycetota	Actinobacteria	Bifidobacteriales	Bifidobacteriaceae	Bifidobacterium	Bifidobacterium breve	Bifidobacterium breve DSM 20213		38	88	67	99	63		3.19596	1.17852	2.50655	0.823011	2.99572		15.1332	29.7434	20.0264	19.2031	14.0435
Bacteria	Actinobacteria	Actinomycetota	Actinobacteria	Bifidobacteriales	Bifidobacteriaceae	Bifidobacterium	Bifidobacterium breve	Bifidobacterium breve JCM 7017	1						1						5.77908
Bacteria	Actinobacteria	Actinomycetota	Actinobacteria	Bifidobacteriales	Bifidobacteriaceae	Bifidobacterium	Bifidobacterium breve	Bifidobacterium breve NCFB 2258	1						1						5.77908
Bacteria	Actinobacteria	Actinomycetota	Actinobacteria	Bifidobacteriales	Bifidobacteriaceae	Bifidobacterium	Bifidobacterium breve	Bifidobacterium breve UCC2003 (NCIMB8807)		22	24	14	31	32		1.85029	0.321414	0.523756	0.257711	1.52164		8.7613	8.11185	4.18462	6.0131	7.1332
Bacteria	Actinobacteria	Actinomycetota	Actinobacteria	Bifidobacteriales	Bifidobacteriaceae	Bifidobacterium	Bifidobacterium callitrichos	Bifidobacterium callitrichos DSM 23973	2						2						11.5582
Bacteria	Actinobacteria	Actinomycetota	Actinobacteria	Bifidobacteriales	Bifidobacteriaceae	Bifidobacterium	Bifidobacterium catenulatum	Bifidobacterium catenulatum DSM 16992		33	75	70	83	94		2.77544	1.00442	2.61878	0.689999	4.46981		13.142	25.3495	20.9231	16.0996	20.9538
Bacteria	Actinobacteria	Actinomycetota	Actinobacteria	Bifidobacteriales	Bifidobacteriaceae	Bifidobacterium	Bifidobacterium crudilactis	Bifidobacterium crudilactis LMG 23609	3						3						17.3372
Bacteria	Actinobacteria	Actinomycetota	Actinobacteria	Bifidobacteriales	Bifidobacteriaceae	Bifidobacterium	Bifidobacterium cuniculi	Bifidobacterium cuniculi LMG 10738	2						2						11.5582
Bacteria	Actinobacteria	Actinomycetota	Actinobacteria	Bifidobacteriales	Bifidobacteriaceae	Bifidobacterium	Bifidobacterium dentium	Bifidobacterium dentium ATCC 27678		70	126	97	131	119		5.8873	1.68742	3.62888	1.08903	5.65858		27.8769	42.5872	28.9935	25.4102	26.5266
Bacteria	Actinobacteria	Actinomycetota	Actinobacteria	Bifidobacteriales	Bifidobacteriaceae	Bifidobacterium	Bifidobacterium dentium	Bifidobacterium dentium ATCC 27679		12	20	20	32	19		1.00925	0.267845	0.748223	0.266024	0.903471		4.77889	6.75987	5.97803	6.20707	4.23534
Bacteria	Actinobacteria	Actinomycetota	Actinobacteria	Bifidobacteriales	Bifidobacteriaceae	Bifidobacterium	Bifidobacterium dentium	Bifidobacterium dentium Bd1		1			3	2		0.0841043			0.0249397	0.0951022		0.398241			0.581913	0.445825
Bacteria	Actinobacteria	Actinomycetota	Actinobacteria	Bifidobacteriales	Bifidobacteriaceae	Bifidobacterium	Bifidobacterium dentium	Bifidobacterium dentium JCVIHMP022		2	7	6	7	10		0.168209	0.0937458	0.224467	0.0581927	0.475511		0.796482	2.36596	1.79341	1.3578	2.22913
Bacteria	Actinobacteria	Actinomycetota	Actinobacteria	Bifidobacteriales	Bifidobacteriaceae	Bifidobacterium	Bifidobacterium gallicum	Bifidobacterium gallicum DSM 20093		59	72	98	145	93		4.96215	0.964243	3.66629	1.20542	4.42225		23.4962	24.3355	29.2924	28.1258	20.7309
Bacteria	Actinobacteria	Actinomycetota	Actinobacteria	Bifidobacteriales	Bifidobacteriaceae	Bifidobacterium	Bifidobacterium longum	Bifidobacterium longum AGR2137	1						1						5.77908
Bacteria	Actinobacteria	Actinomycetota	Actinobacteria	Bifidobacteriales	Bifidobacteriaceae	Bifidobacterium	Bifidobacterium longum	Bifidobacterium longum DJO10A		54	84	51	81	78		4.54163	1.12495	1.90797	0.673373	3.70899		21.505	28.3915	15.244	15.7117	17.3872
Bacteria	Actinobacteria	Actinomycetota	Actinobacteria	Bifidobacteriales	Bifidobacteriaceae	Bifidobacterium	Bifidobacterium longum	Bifidobacterium longum E18	1						1						5.77908
Bacteria	Actinobacteria	Actinomycetota	Actinobacteria	Bifidobacteriales	Bifidobacteriaceae	Bifidobacterium	Bifidobacterium longum	Bifidobacterium longum infantis 157F-NC		5	9	8	17	7		0.420521	0.12053	0.299289	0.141325	0.332858		1.99121	3.04194	2.39121	3.29751	1.56039
Bacteria	Actinobacteria	Actinomycetota	Actinobacteria	Bifidobacteriales	Bifidobacteriaceae	Bifidobacterium	Bifidobacterium longum	Bifidobacterium longum infantis ATCC 15697		30	72	63	88	62		2.52313	0.964243	2.3569	0.731565	2.94817		11.9472	24.3355	18.8308	17.0694	13.8206
Bacteria	Actinobacteria	Actinomycetota	Actinobacteria	Bifidobacteriales	Bifidobacteriaceae	Bifidobacterium	Bifidobacterium longum	Bifidobacterium longum infantis JCM 1222		2	1	3	2	3		0.168209	0.0133923	0.112233	0.0166265	0.142653		0.796482	0.337994	0.896705	0.387942	0.668738
Bacteria	Actinobacteria	Actinomycetota	Actinobacteria	Bifidobacteriales	Bifidobacteriaceae	Bifidobacterium	Bifidobacterium longum	Bifidobacterium longum longum ATCC 55813		21	25	25	23	20		1.76619	0.334806	0.935279	0.191205	0.951022		8.36306	8.44984	7.47254	4.46133	4.45825
Bacteria	Actinobacteria	Actinomycetota	Actinobacteria	Bifidobacteriales	Bifidobacteriaceae	Bifidobacterium	Bifidobacterium longum	Bifidobacterium longum longum BBMN68		10	14	9	7	7		0.841043	0.187492	0.3367	0.0581927	0.332858		3.98241	4.73191	2.69011	1.3578	1.56039
Bacteria	Actinobacteria	Actinomycetota	Actinobacteria	Bifidobacteriales	Bifidobacteriaceae	Bifidobacterium	Bifidobacterium longum	Bifidobacterium longum longum CCUG 52486		10	38	47	34	22		0.841043	0.508906	1.75832	0.28265	1.04612		3.98241	12.8438	14.0484	6.59501	4.90408
Bacteria	Actinobacteria	Actinomycetota	Actinobacteria	Bifidobacteriales	Bifidobacteriaceae	Bifidobacterium	Bifidobacterium longum	Bifidobacterium longum longum CMCC P0001	1						1						5.77908
Bacteria	Actinobacteria	Actinomycetota	Actinobacteria	Bifidobacteriales	Bifidobacteriaceae	Bifidobacterium	Bifidobacterium longum	Bifidobacterium longum longum F8			16	10	14	7			0.214276	0.374111	0.116385	0.332858			5.4079	2.98902	2.71559	1.56039
Bacteria	Actinobacteria	Actinomycetota	Actinobacteria	Bifidobacteriales	Bifidobacteriaceae	Bifidobacterium	Bifidobacterium longum	Bifidobacterium longum longum JCM 1217		18	26	15	31	21		1.51388	0.348199	0.561167	0.257711	0.998573		7.16834	8.78784	4.48352	6.0131	4.68116
Bacteria	Actinobacteria	Actinomycetota	Actinobacteria	Bifidobacteriales	Bifidobacteriaceae	Bifidobacterium	Bifidobacterium longum	Bifidobacterium longum longum JDM301		16	27	22	34	25		1.34567	0.361591	0.823045	0.28265	1.18878		6.37186	9.12583	6.57583	6.59501	5.57282
Bacteria	Actinobacteria	Actinomycetota	Actinobacteria	Bifidobacteriales	Bifidobacteriaceae	Bifidobacterium	Bifidobacterium longum	Bifidobacterium longum longum KACC 91563		2	17	10	16	5		0.168209	0.227668	0.374111	0.133012	0.237756		0.796482	5.74589	2.98902	3.10354	1.11456
Bacteria	Actinobacteria	Actinomycetota	Actinobacteria	Bifidobacteriales	Bifidobacteriaceae	Bifidobacterium	Bifidobacterium longum	Bifidobacterium longum longum LMG 13197	1						1						5.77908
Bacteria	Actinobacteria	Actinomycetota	Actinobacteria	Bifidobacteriales	Bifidobacteriaceae	Bifidobacterium	Bifidobacterium longum	Bifidobacterium longum NCC2705	1	8	21	18	18	19	1	0.672834	0.281237	0.673401	0.149638	0.903471	5.77908	3.18593	7.09787	5.38023	3.49148	4.23534
Bacteria	Actinobacteria	Actinomycetota	Actinobacteria	Bifidobacteriales	Bifidobacteriaceae	Bifidobacterium	Bifidobacterium magnum	Bifidobacterium magnum DSM 20222	1	45	67	74	83	75	1	3.78469	0.897281	2.76842	0.689999	3.56633	5.77908	17.9208	22.6456	22.1187	16.0996	16.7184
Bacteria	Actinobacteria	Actinomycetota	Actinobacteria	Bifidobacteriales	Bifidobacteriaceae	Bifidobacterium	Bifidobacterium merycicum	Bifidobacterium merycicum DSM 6492	1						1						5.77908
Bacteria	Actinobacteria	Actinomycetota	Actinobacteria	Bifidobacteriales	Bifidobacteriaceae	Bifidobacterium	Bifidobacterium minimum	Bifidobacterium minimum DSM 20102	2	59	94	76	119	105	2	4.96215	1.25887	2.84325	0.989276	4.99287	11.5582	23.4962	31.7714	22.7165	23.0825	23.4058
Bacteria	Actinobacteria	Actinomycetota	Actinobacteria	Bifidobacteriales	Bifidobacteriaceae	Bifidobacterium	Bifidobacterium mongoliense	Bifidobacterium mongoliense DSM 21395	1						1						5.77908
Bacteria	Actinobacteria	Actinomycetota	Actinobacteria	Bifidobacteriales	Bifidobacteriaceae	Bifidobacterium	Bifidobacterium pseudocatenulatum	Bifidobacterium pseudocatenulatum D2CA	1						1						5.77908
Bacteria	Actinobacteria	Actinomycetota	Actinobacteria	Bifidobacteriales	Bifidobacteriaceae	Bifidobacterium	Bifidobacterium pseudocatenulatum	Bifidobacterium pseudocatenulatum DSM 20438		48	74	67	102	79		4.03701	0.991027	2.50655	0.847951	3.75654		19.1156	25.0115	20.0264	19.785	17.6101
Bacteria	Actinobacteria	Actinomycetota	Actinobacteria	Bifidobacteriales	Bifidobacteriaceae	Bifidobacterium	Bifidobacterium pseudolongum	Bifidobacterium pseudolongum globosum DSM 20092	1						1						5.77908
Bacteria	Actinobacteria	Actinomycetota	Actinobacteria	Bifidobacteriales	Bifidobacteriaceae	Bifidobacterium	Bifidobacterium psychraerophilum	Bifidobacterium psychraerophilum LMG 21775	1						1						5.77908
Bacteria	Actinobacteria	Actinomycetota	Actinobacteria	Bifidobacteriales	Bifidobacteriaceae	Bifidobacterium	Bifidobacterium pullorum	Bifidobacterium pullorum LMG 21816	1						1						5.77908
Bacteria	Actinobacteria	Actinomycetota	Actinobacteria	Bifidobacteriales	Bifidobacteriaceae	Bifidobacterium	Bifidobacterium reuteri	Bifidobacterium reuteri DSM 23975	1						1						5.77908
Bacteria	Actinobacteria	Actinomycetota	Actinobacteria	Bifidobacteriales	Bifidobacteriaceae	Bifidobacterium	Bifidobacterium saguini	Bifidobacterium saguini DSM 23967	1						1						5.77908
Bacteria	Actinobacteria	Actinomycetota	Actinobacteria	Bifidobacteriales	Bifidobacteriaceae	Bifidobacterium	Bifidobacterium sp.	Bifidobacterium sp. 12_1_47BFAA		8	22	20	32	19		0.672834	0.29463	0.748223	0.266024	0.903471		3.18593	7.43586	5.97803	6.20707	4.23534
Bacteria	Actinobacteria	Actinomycetota	Actinobacteria	Bifidobacteriales	Bifidobacteriaceae	Bifidobacterium	Bifidobacterium sp.	Bifidobacterium sp. 7101	1						1						5.77908
Bacteria	Actinobacteria	Actinomycetota	Actinobacteria	Bifidobacteriales	Bifidobacteriaceae	Bifidobacterium	Bifidobacterium stellenboschense	Bifidobacterium stellenboschense DSM 23968	3						3						17.3372
Bacteria	Actinobacteria	Actinomycetota	Actinobacteria	Bifidobacteriales	Bifidobacteriaceae	Bifidobacterium	Bifidobacterium subtile DSM 20096	Bifidobacterium subtile DSM 20096	1						1						5.77908
Bacteria	Actinobacteria	Actinomycetota	Actinobacteria	Bifidobacteriales	Bifidobacteriaceae	Bifidobacterium	Bifidobacterium thermacidophilum	Bifidobacterium thermacidophilum thermacidophilum DSM 15837	1						1						5.77908
Bacteria	Actinobacteria	Actinomycetota	Actinobacteria	Bifidobacteriales	Bifidobacteriaceae	Bifidobacterium	Bifidobacterium thermophilum	Bifidobacterium thermophilum RBL67	1						1						5.77908
Bacteria	Actinobacteria	Actinomycetota	Actinobacteria	Bifidobacteriales	Bifidobacteriaceae	Bifidobacterium	Bifidobacterium tsurumiense	Bifidobacterium tsurumiense DSM 17777		70	121	108	124	110		5.8873	1.62046	4.0404	1.03084	5.23062		27.8769	40.8972	32.2814	24.0524	24.5204
Bacteria	Actinobacteria	Actinomycetota	Actinobacteria	Bifidobacteriales	Bifidobacteriaceae	Gardnerella	Gardnerella vaginalis	Gardnerella vaginalis 00703C2mash	1						1						5.77908
Bacteria	Actinobacteria	Actinomycetota	Actinobacteria	Bifidobacteriales	Bifidobacteriaceae	Gardnerella	Gardnerella vaginalis	Gardnerella vaginalis 5-1		16	39	41	33	32		1.34567	0.522298	1.53386	0.274337	1.52164		6.37186	13.1818	12.255	6.40104	7.1332
Bacteria	Actinobacteria	Actinomycetota	Actinobacteria	Bifidobacteriales	Bifidobacteriaceae	Gardnerella	Gardnerella vaginalis	Gardnerella vaginalis 101	1						1						5.77908
Bacteria	Actinobacteria	Actinomycetota	Actinobacteria	Bifidobacteriales	Bifidobacteriaceae	Gardnerella	Gardnerella vaginalis	Gardnerella vaginalis 315-A	1						1						5.77908
Bacteria	Actinobacteria	Actinomycetota	Actinobacteria	Bifidobacteriales	Bifidobacteriaceae	Gardnerella	Gardnerella vaginalis	Gardnerella vaginalis 317, ATCC 14019		4	5	3	4	5		0.336417	0.0669613	0.112233	0.033253	0.237756		1.59296	1.68997	0.896705	0.775884	1.11456
Bacteria	Actinobacteria	Actinomycetota	Actinobacteria	Bifidobacteriales	Bifidobacteriaceae	Gardnerella	Gardnerella vaginalis	Gardnerella vaginalis 409-05		13	25	29	30	23		1.09336	0.334806	1.08492	0.249397	1.09368		5.17713	8.44984	8.66815	5.81913	5.12699
Bacteria	Actinobacteria	Actinomycetota	Actinobacteria	Bifidobacteriales	Bifidobacteriaceae	Gardnerella	Gardnerella vaginalis	Gardnerella vaginalis 1500E	1						1						5.77908
Bacteria	Actinobacteria	Actinomycetota	Actinobacteria	Bifidobacteriales	Bifidobacteriaceae	Gardnerella	Gardnerella vaginalis	Gardnerella vaginalis AMD		41	68	74	83	59		3.44828	0.910674	2.76842	0.689999	2.80552		16.3279	22.9836	22.1187	16.0996	13.1518
Bacteria	Actinobacteria	Actinomycetota	Actinobacteria	Bifidobacteriales	Bifidobacteriaceae	Gardnerella	Gardnerella vaginalis	Gardnerella vaginalis ATCC 14018		35	44	64	82	84		2.94365	0.589259	2.39431	0.681686	3.99429		13.9384	14.8717	19.1297	15.9056	18.7247
Bacteria	Actinobacteria	Actinomycetota	Actinobacteria	Bifidobacteriales	Bifidobacteriaceae	Gardnerella	Gardnerella vaginalis	Gardnerella vaginalis HMP9231	1	19	28	35	33	29	1	1.59798	0.374983	1.30939	0.274337	1.37898	5.77908	7.56658	9.46382	10.4616	6.40104	6.46447
Bacteria	Actinobacteria	Actinomycetota	Actinobacteria	Bifidobacteriales	Bifidobacteriaceae	Gardnerella	Gardnerella vaginalis	Gardnerella vaginalis JCP7659	1						1						5.77908
Bacteria	Actinobacteria	Actinomycetota	Actinobacteria	Bifidobacteriales	Bifidobacteriaceae	Gardnerella	Gardnerella vaginalis	Gardnerella vaginalis JCP8066	1						1						5.77908
Bacteria	Actinobacteria	Actinomycetota	Actinobacteria	Bifidobacteriales	Bifidobacteriaceae	Gardnerella	Gardnerella vaginalis	Gardnerella vaginalis JCP8481A	1						1						5.77908
Bacteria	Actinobacteria	Actinomycetota	Actinobacteria	Bifidobacteriales	Bifidobacteriaceae	Metascardovia	Metascardovia criceti	Metascardovia criceti DSM 17774		54	66	85	113	80		4.54163	0.883889	3.17995	0.939396	3.80409		21.505	22.3076	25.4066	21.9187	17.833
Bacteria	Actinobacteria	Actinomycetota	Actinobacteria	Bifidobacteriales	Bifidobacteriaceae	Parascardovia	Parascardovia denticolens	Parascardovia denticolens DSM 10105		26	39	35	41	36		2.18671	0.522298	1.30939	0.340843	1.71184		10.3543	13.1818	10.4616	7.95281	8.02485
Bacteria	Actinobacteria	Actinomycetota	Actinobacteria	Bifidobacteriales	Bifidobacteriaceae	Parascardovia	Parascardovia denticolens	Parascardovia denticolens F0305		45	66	69	87	58		3.78469	0.883889	2.58137	0.723252	2.75796		17.9208	22.3076	20.6242	16.8755	12.9289
Bacteria	Actinobacteria	Actinomycetota	Actinobacteria	Bifidobacteriales	Bifidobacteriaceae	Parascardovia	Parascardovia denticolens	Parascardovia denticolens IPLA 20019	1						1						5.77908
Bacteria	Actinobacteria	Actinomycetota	Actinobacteria	Bifidobacteriales	Bifidobacteriaceae	Scardovia	Scardovia inopinata	Scardovia inopinata F0304		48	75	113	140	101		4.03701	1.00442	4.22746	1.16385	4.80266		19.1156	25.3495	33.7759	27.1559	22.5142
Bacteria	Actinobacteria	Actinomycetota	Actinobacteria	Coriobacteriales	Coriobacteriaceae	Atopobium	Atopobacter phocae	Atopobacter phocae ATCC BAA-285	3						3						17.3372
Bacteria	Actinobacteria	Actinomycetota	Actinobacteria	Coriobacteriales	Coriobacteriaceae	Atopobium	Atopobium fossor	Atopobium fossor DSM 15642		158	256	251	474	330		13.2885	3.42842	9.3902	3.94048	15.6919		62.9221	86.5264	75.0243	91.9423	73.5612
Bacteria	Actinobacteria	Actinomycetota	Actinobacteria	Coriobacteriales	Coriobacteriaceae	Atopobium	Atopobium minutum	Atopobium minutum 10063974	3						3						17.3372
Bacteria	Actinobacteria	Actinomycetota	Actinobacteria	Coriobacteriales	Coriobacteriaceae	Atopobium	Atopobium parvulum	Atopobium parvulum DNF00906	1						1						5.77908
Bacteria	Actinobacteria	Actinomycetota	Actinobacteria	Coriobacteriales	Coriobacteriaceae	Atopobium	Atopobium parvulum	Atopobium parvulum IPP 1246, DSM 20469		169	208	243	498	304		14.2136	2.78559	9.09091	4.14	14.4555		67.3027	70.3027	72.6331	96.5976	67.7654
Bacteria	Actinobacteria	Actinomycetota	Actinobacteria	Coriobacteriales	Coriobacteriaceae	Atopobium	Atopobium rimae	Atopobium rimae ATCC 49626		179	287	272	463	350		15.0547	3.84358	10.1758	3.84903	16.6429		71.2851	97.0042	81.3012	89.8086	78.0194
Bacteria	Actinobacteria	Actinomycetota	Actinobacteria	Coriobacteriales	Coriobacteriaceae	Atopobium	Atopobium sp.	Atopobium sp. ICM42b	2						2						11.5582
Bacteria	Actinobacteria	Actinomycetota	Actinobacteria	Coriobacteriales	Coriobacteriaceae	Atopobium	Atopobium sp.	Atopobium sp. oral taxon 199 F0494	1						1						5.77908
Bacteria	Actinobacteria	Actinomycetota	Actinobacteria	Coriobacteriales	Coriobacteriaceae	Atopobium	Atopobium sp.	Atopobium sp. oral Taxon 810 F0209	3						3						17.3372
Bacteria	Actinobacteria	Actinomycetota	Actinobacteria	Coriobacteriales	Coriobacteriaceae	Atopobium	Atopobium vaginae	Atopobium vaginae DSM 15829	1	77	134	151	273	190	1	6.47603	1.79456	5.64908	2.26952	9.03471	5.77908	30.6646	45.2912	45.1341	52.9541	42.3534
Bacteria	Actinobacteria	Actinomycetota	Actinobacteria	Coriobacteriales	Coriobacteriaceae	Atopobium	Atopobium vaginae	Atopobium vaginae PB189-T1-4		87	95	121	243	148		7.31707	1.27226	4.52675	2.02012	7.03757		34.647	32.1094	36.1671	47.135	32.9911
Bacteria	Actinobacteria	Actinomycetota	Actinobacteria	Coriobacteriales	Coriobacteriaceae	Collinsella	Collinsella aerofaciens	Collinsella aerofaciens ATCC 25986		240	391	325	622	443		20.185	5.23637	12.1586	5.17084	21.0651		95.5779	132.156	97.143	120.65	98.7503
Bacteria	Actinobacteria	Actinomycetota	Actinobacteria	Coriobacteriales	Coriobacteriaceae	Collinsella	Collinsella intestinalis	Collinsella intestinalis DSM 13280	1	156	251	257	504	308	1	13.1203	3.36146	9.61467	4.18987	14.6457	5.77908	62.1256	84.8364	76.8177	97.7614	68.6571
Bacteria	Actinobacteria	Actinomycetota	Actinobacteria	Coriobacteriales	Coriobacteriaceae	Collinsella	Collinsella sp.	Collinsella sp. 4_8_47FAA	1						1						5.77908
Bacteria	Actinobacteria	Actinomycetota	Actinobacteria	Coriobacteriales	Coriobacteriaceae	Collinsella	Collinsella sp.	Collinsella sp. GD3	4						4						23.1163
Bacteria	Actinobacteria	Actinomycetota	Actinobacteria	Coriobacteriales	Coriobacteriaceae	Collinsella	Collinsella stercoris	Collinsella stercoris DSM 13279		173	308	260	605	383		14.55	4.12482	9.7269	5.02951	18.2121		68.8957	104.102	77.7144	117.352	85.3755
Bacteria	Actinobacteria	Actinomycetota	Actinobacteria	Coriobacteriales	Coriobacteriaceae	Collinsella	Collinsella tanakaei	Collinsella tanakaei YIT 12063	2	236	364	266	666	396	2	19.8486	4.87478	9.95137	5.53662	18.8302	11.5582	93.9849	123.03	79.5078	129.185	88.2734
Bacteria	Actinobacteria	Actinomycetota	Actinobacteria	Coriobacteriales	Coriobacteriaceae	Coriobacteriaceae	Coriobacteriaceae bacterium	Coriobacteriaceae bacterium GD5	1						1						5.77908
Bacteria	Actinobacteria	Actinomycetota	Actinobacteria	Coriobacteriales	Coriobacteriaceae	Coriobacterium	Coriobacterium glomerans	Coriobacterium glomerans PW2, DSM 20642	1	289	439	340	650	386	1	24.3061	5.8792	12.7198	5.40361	18.3547	5.77908	115.092	148.379	101.627	126.081	86.0443
Bacteria	Actinobacteria	Actinomycetota	Actinobacteria	Coriobacteriales	Coriobacteriaceae	Cryptobacterium	Cryptobacterium curtum	Cryptobacterium curtum 12-3, DSM 15641		284	393	356	934	510		23.8856	5.26316	13.3184	7.76457	24.2511		113.1	132.832	106.409	181.169	113.685
Bacteria	Actinobacteria	Actinomycetota	Actinobacteria	Coriobacteriales	Coriobacteriaceae	Eggerthella	Eggerthella lenta	Eggerthella lenta VPI 0255, DSM 2243		614	4077	695	2084	909		51.64	54.6002	26.0007	17.3248	43.224		244.52	1378	207.737	404.236	202.628
Bacteria	Actinobacteria	Actinomycetota	Actinobacteria	Coriobacteriales	Coriobacteriaceae	Eggerthella	Eggerthella sp.	Eggerthella sp. 1_3_56FAA	5	135	783	121	311	160	5	11.3541	10.4861	4.52675	2.58542	7.60818	28.8954	53.7625	264.649	36.1671	60.325	35.666
Bacteria	Actinobacteria	Actinomycetota	Actinobacteria	Coriobacteriales	Coriobacteriaceae	Eggerthella	Eggerthella sp.	Eggerthella sp. HGA1	5	32	271	36	84	51	5	2.69134	3.6293	1.3468	0.698312	2.42511	28.8954	12.7437	91.5963	10.7605	16.2936	11.3685
Bacteria	Actinobacteria	Actinomycetota	Actinobacteria	Coriobacteriales	Coriobacteriaceae	Eggerthella	Eggerthella sp.	Eggerthella sp. YY7918	8	577	2198	554	1620	763	8	48.5282	29.4362	20.7258	13.4675	36.2815	46.2326	229.785	742.91	165.591	314.233	170.082
Bacteria	Actinobacteria	Actinomycetota	Actinobacteria	Coriobacteriales	Coriobacteriaceae	Enterorhabdus	Enterorhabdus caecimuris	Enterorhabdus caecimuris B7	2						2						11.5582
Bacteria	Actinobacteria	Actinomycetota	Actinobacteria	Coriobacteriales	Coriobacteriaceae	Enterorhabdus	Enterorhabdus mucosicola	Enterorhabdus mucosicola DSM 19490	6	419	818	498	1247	651	6	35.2397	10.9549	18.6308	10.3666	30.9558	34.6745	166.863	276.479	148.853	241.882	145.116
Bacteria	Actinobacteria	Actinomycetota	Actinobacteria	Coriobacteriales	Coriobacteriaceae	Gordonibacter	Gordonibacter pamelaeae	Gordonibacter pamelaeae 7-10-1-bT, DSM 19378		420	2233	530	1053	541		35.3238	29.9049	19.8279	8.75384	25.7252		167.261	754.74	158.418	204.251	120.596
Bacteria	Actinobacteria	Actinomycetota	Actinobacteria	Coriobacteriales	Coriobacteriaceae	Olsenella	Olsenella profusa	Olsenella profusa F0195, D221A-01	1						1						5.77908
Bacteria	Actinobacteria	Actinomycetota	Actinobacteria	Coriobacteriales	Coriobacteriaceae	Olsenella	Olsenella sp.	Olsenella sp. oral taxon 809 F0356	5						5						28.8954
Bacteria	Actinobacteria	Actinomycetota	Actinobacteria	Coriobacteriales	Coriobacteriaceae	Olsenella	Olsenella sp.	Olsenella sp.OF0356		174	340	269	497	340		14.6341	4.55337	10.0636	4.13168	16.1674		69.2939	114.918	80.4045	96.4036	75.7903
Bacteria	Actinobacteria	Actinomycetota	Actinobacteria	Coriobacteriales	Coriobacteriaceae	Olsenella	Olsenella uli	Olsenella uli VPI, DSM 7084	1	223	365	296	506	311	1	18.7553	4.88817	11.0737	4.2065	14.7884	5.77908	88.8078	123.368	88.4749	98.1493	69.3258
Bacteria	Actinobacteria	Actinomycetota	Actinobacteria	Coriobacteriales	Coriobacteriaceae	Slackia	Slackia exigua	Slackia exigua ATCC 700122	2	271	517	343	832	450	2	22.7923	6.9238	12.832	6.91662	21.398	11.5582	107.923	174.743	102.523	161.384	100.311
Bacteria	Actinobacteria	Actinomycetota	Actinobacteria	Coriobacteriales	Coriobacteriaceae	Slackia	Slackia heliotrinireducens	Slackia heliotrinireducens RHS 1, DSM 20476		670	1072	831	1332	891		56.3499	14.3565	31.0887	11.0732	42.368		266.822	362.329	248.387	258.369	198.615
Bacteria	Actinobacteria	Actinomycetota	Actinobacteria	Coriobacteriales	Coriobacteriaceae	Slackia	Slackia piriformis	Slackia piriformis YIT 12062	5						5						28.8954
Bacteria	Actinobacteria	Actinomycetota	Actinobacteria	Coriobacteriales	Coriobacteriaceae	Slackia	Slackia sp.	Slackia sp. CM382	1						1						5.77908
Bacteria	Actinobacteria	Actinomycetota	Actinomycetes	Micrococcales	Dermatophilaceae	Arsenicicoccus	Arsenicicoccus bolidensis	Arsenicicoccus bolidensis DSM 15745	3						3						17.3372
Bacteria	Actinobacteria	Actinomycetota	Actinomycetes	Micrococcales	Dermatophilaceae	Austwickia	Austwickia chelonae	Austwickia chelonae NBRC 105200	1						1						5.77908
Bacteria	Actinobacteria	Actinomycetota	Actinobacteria	Nitriliruptorales	Nitriliruptoraceae	Nitriliruptor	Nitriliruptor alkaliphilus	Nitriliruptor alkaliphilus DSM 45188	21	340	312	690	1475	1216	21	28.5955	4.17838	25.8137	12.262	57.8222	121.361	135.402	105.454	206.242	286.107	271.062
Bacteria	Actinobacteria	Actinomycetota	Actinobacteria	Rubrobacterales	Rubrobacteraceae	Rubrobacter	Rubrobacter radiotolerans	Rubrobacter radiotolerans DSM 5868	25	486	533	1082	2012	1849	25	40.8747	7.13807	40.4789	16.7262	87.922	144.477	193.545	180.151	323.411	390.27	412.165
Bacteria	Actinobacteria	Actinomycetota	Actinobacteria	Rubrobacterales	Rubrobacteraceae	Rubrobacter	Rubrobacter radiotolerans	Rubrobacter radiotolerans RSPS-4	1						1						5.77908
Bacteria	Actinobacteria	Actinomycetota	Actinobacteria	Rubrobacterales	Rubrobacteraceae	Rubrobacter	Rubrobacter xylanophilus	Rubrobacter xylanophilus DSM 9941	30	557	668	1228	2483	2467	30	46.8461	8.94603	45.9409	20.6418	117.309	173.372	221.82	225.78	367.051	481.63	549.925
Bacteria	Actinobacteria	Actinomycetota	Thermoleophilia	Solirubrobacterales	Conexibacteraceae	Conexibacter	Conexibacter woesei	Conexibacter woesei ID131577, DSM 14684	29	449	433	808	1736	1633	29	37.7628	5.79885	30.2282	14.4318	77.651	167.593	178.81	146.351	241.512	336.734	364.016
Bacteria	Actinobacteria	Actinomycetota	Thermoleophilia	Solirubrobacterales	Conexibacteraceae	Conexibacter	Conexibacter woesei	Conexibacter woesei Iso977N	14	333	295	714	1210	1223	14	28.0067	3.95072	26.7116	10.059	58.155	80.9071	132.614	99.7081	213.416	234.705	272.622
Bacteria	Actinobacteria	Actinomycetota	Thermoleophilia	Solirubrobacterales	Patulibacteraceae	Patulibacter	Patulibacter americanus	Patulibacter americanus DSM 16676	7						7						40.4535
Bacteria	Actinobacteria	Actinomycetota	Thermoleophilia	Solirubrobacterales	Patulibacteraceae	Patulibacter	Patulibacter minatonensis	Patulibacter minatonensis KV-614, DSM 18081	5	212	199	448	818	705	5	17.8301	2.66506	16.7602	6.80023	33.5235	28.8954	84.4271	67.2607	133.908	158.668	157.153
Bacteria	Actinobacteria	Actinomycetota	Thermoleophilia	Solirubrobacterales	Patulibacteraceae	Patulibacter	Patulibacter sp.	Patulibacter sp. I11	14						14						80.9071
Bacteria	Actinobacteria	Actinomycetota	Actinomycetes	Micrococcales	Microbacteriaceae	Agreia	Agreia sp.	Agreia sp. PHSC20C1		85	89	181	297	246		7.14886	1.19191	6.77142	2.46903	11.6976		33.8505	30.0814	54.1012	57.6094	54.8365
Bacteria	Actinobacteria	Actinomycetota	Actinomycetes	Ruaniales	Ruaniaceae	Ruania	Ruania albidiflava	Ruania albidiflava DSM 18029	5						5						28.8954
Bacteria	Actinobacteria	Actinomycetota	Actinomycetes	Actinomycetales	Actinomycetaceae	Actinobacterium	Actinobacterium sp.	actinobacterium LLX17	6						6						34.6745
Bacteria	Actinobacteria	Actinomycetota	Actinomycetes	Actinomycetales	Actinomycetaceae	Actinobacterium	Actinobacterium sp.	actinobacterium SCGC AAA023-D18		55	29	70		158		4.62574	0.388376	2.61878		7.51308		21.9033	9.80182	20.9231		35.2202
Bacteria	Actinobacteria	Actinomycetota	Actinomycetes	Actinomycetales	Actinomycetaceae	Actinobacterium	Actinobacterium sp.	actinobacterium SCGC AAA023-J06		25	31	61		85		2.10261	0.41516	2.28208		4.04184		9.95603	10.4778	18.233		18.9476
Bacteria	Actinobacteria	Actinomycetota	Actinomycetes	Actinomycetales	Actinomycetaceae	Actinobacterium	Actinobacterium sp.	actinobacterium SCGC AAA024-D14		31	17	78		116		2.60723	0.227668	2.91807		5.51593		12.3455	5.74589	23.3143		25.8579
Bacteria	Actinobacteria	Actinomycetota	Actinomycetes	Actinomycetales	Actinomycetaceae	Actinobacterium	Actinobacterium sp.	actinobacterium SCGC AAA027-D23			34	107		107			0.455337	4.00299		5.08797			11.4918	31.9825		23.8516
Bacteria	Actinobacteria	Actinomycetota	Actinomycetes	Actinomycetales	Actinomycetaceae	Actinobacterium	Actinobacterium sp.	actinobacterium SCGC AAA027-J17		32	27	83		107		2.69134	0.361591	3.10513		5.08797		12.7437	9.12583	24.8088		23.8516
Bacteria	Actinobacteria	Actinomycetota	Actinomycetes	Actinomycetales	Actinomycetaceae	Actinobacterium	Actinobacterium sp.	actinobacterium SCGC AAA027-L06		18	12	42		82		1.51388	0.160707	1.57127		3.89919		7.16834	4.05592	12.5539		18.2788
Bacteria	Actinobacteria	Actinomycetota	Actinomycetes	Actinomycetales	Actinomycetaceae	Actinobacterium	Actinobacterium sp.	actinobacterium SCGC AAA027-M14		62	54	140		170		5.21447	0.723182	5.23756		8.08369		24.6909	18.2517	41.8462		37.8951
Bacteria	Actinobacteria	Actinomycetota	Actinomycetes	Actinomycetales	Actinomycetaceae	Actinobacterium	Actinobacterium sp.	actinobacterium SCGC AAA028-A23		32	32	64		83		2.69134	0.428552	2.39431		3.94674		12.7437	10.8158	19.1297		18.5017
Bacteria	Actinobacteria	Actinomycetota	Actinomycetes	Actinomycetales	Actinomycetaceae	Actinobacterium	Actinobacterium sp.	actinobacterium SCGC AAA028-I14			29	94		114			0.388376	3.51665		5.42083			9.80182	28.0967		25.412
Bacteria	Actinobacteria	Actinomycetota	Actinomycetes	Actinomycetales	Actinomycetaceae	Actinobacterium	Actinobacterium sp.	actinobacterium SCGC AAA028-N15			54	162		278			0.723182	6.06061		13.2192			18.2517	48.4221		61.9697
Bacteria	Actinobacteria	Actinomycetota	Actinomycetes	Actinomycetales	Actinomycetaceae	Actinobacterium	Actinobacterium sp.	actinobacterium SCGC AAA044-N04		46	60	93		134		3.8688	0.803536	3.47924		6.37185		18.3191	20.2796	27.7978		29.8703
Bacteria	Actinobacteria	Actinomycetota	Actinomycetes	Actinomycetales	Actinomycetaceae	Actinobacterium	Actinobacterium sp.	actinobacterium SCGC AAA278-I18		38	31	77		116		3.19596	0.41516	2.88066		5.51593		15.1332	10.4778	23.0154		25.8579
Bacteria	Actinobacteria	Actinomycetota	Actinomycetes	Actinomycetales	Actinomycetaceae	Actinobacterium	Actinobacterium sp.	actinobacterium SCGC AAA278-O22		50	55	120		161		4.20521	0.736574	4.48934		7.65573		19.9121	18.5897	35.8682		35.8889
Bacteria	Actinobacteria	Actinomycetota	Actinomycetes	Actinomycetales	Actinomycetaceae	Actinobacterium	Actinobacterium sp.	actinobacterium SCGC AB141-P03		31	18	51		61		2.60723	0.241061	1.90797		2.90062		12.3455	6.08389	15.244		13.5977
Bacteria	Actinobacteria	Actinomycetota	Actinomycetes	Actinomycetales	Actinomycetaceae	Actinobacterium	Actinobacterium sp.	Actinobaculum massiliae ACS-171-V-Col2	1						1						5.77908
Bacteria	Actinobacteria	Actinomycetota	Actinomycetes	Actinomycetales	Actinomycetaceae	Actinobacterium	Actinobacterium sp.	Actinobaculum schaalii DSM 15541	2						2						11.5582
Bacteria	Actinobacteria	Actinomycetota	Actinomycetes	Actinomycetales	Actinomycetaceae	Actinobacterium	Actinobacterium sp.	Actinobaculum schaalii FB123-CNA-2	2						2						11.5582
Bacteria	Actinobacteria	Actinomycetota	Actinomycetes	Actinomycetales	Actinomycetaceae	Actinobacterium	Actinobacterium sp.	Actinobaculum sp. P1 oral taxon 183 F0552	1						1						5.77908
Bacteria	Actinobacteria	Actinomycetota	Actinomycetes	Actinomycetales	Actinomycetaceae	Actinobacterium	Actinobacterium sp.	Actinobaculum urinale DSM 15805	3						3						17.3372
Bacteria	Actinobacteria	Actinomycetota	Actinomycetes	Actinomycetales	Actinomycetaceae	Varibaculum	Varibaculum cambriense	Varibaculum cambriense DSM 15806	3						3						17.3372
Bacteria	Actinobacteria	Actinomycetota	Actinomycetes	Micrococcales	Microbacteriaceae	Microbacterium	Microbacterium barkeri	Microbacterium barkeri 2011-R4	7						7						40.4535
Bacteria	Actinobacteria	Actinomycetota	Actinomycetes	Micrococcales	Microbacteriaceae	Microbacterium	Microbacterium gubbeenense	Microbacterium gubbeenense DSM 15944	4						4						23.1163
Bacteria	Actinobacteria	Actinomycetota	Actinomycetes	Micrococcales	Microbacteriaceae	Microbacterium	Microbacterium indicum	Microbacterium indicum DSM 19969	6	69	82	93	195	184	6	5.8032	1.09817	3.47924	1.62108	8.74941	34.6745	27.4786	27.7155	27.7978	37.8243	41.0159
Bacteria	Actinobacteria	Actinomycetota	Actinomycetes	Micrococcales	Microbacteriaceae	Microbacterium	Microbacterium laevaniformans	Microbacterium laevaniformans OR221	30						30						173.372
Bacteria	Actinobacteria	Actinomycetota	Actinomycetes	Micrococcales	Microbacteriaceae	Microbacterium	Microbacterium luticocti	Microbacterium luticocti DSM 19459		156	174	188	369	310		13.1203	2.33025	7.0333	3.06759	14.7408		62.1256	58.8109	56.1935	71.5753	69.1029
Bacteria	Actinobacteria	Actinomycetota	Actinomycetes	Micrococcales	Microbacteriaceae	Microbacterium	Microbacterium maritypicum	Microbacterium maritypicum MF109	11						11						63.5699
Bacteria	Actinobacteria	Actinomycetota	Actinomycetes	Micrococcales	Microbacteriaceae	Microbacterium	Microbacterium oleivorans	Microbacterium oleivorans RIT293	12						12						69.3489
Bacteria	Actinobacteria	Actinomycetota	Actinomycetes	Micrococcales	Microbacteriaceae	Microbacterium	Microbacterium paraoxydans	Microbacterium paraoxydans 77MFTsu3.2	6	140	149	140	326	238	6	11.7746	1.99545	5.23756	2.71012	11.3172	34.6745	55.7537	50.3611	41.8462	63.2345	53.0532
Bacteria	Actinobacteria	Actinomycetota	Actinomycetes	Micrococcales	Microbacteriaceae	Microbacterium	Microbacterium paraoxydans	Microbacterium paraoxydans DH1b	12						12						69.3489
Bacteria	Actinobacteria	Actinomycetota	Actinomycetes	Micrococcales	Microbacteriaceae	Microbacterium	Microbacterium sp.	Microbacterium sp. 11MF	5	35	36	33	81	69	5	2.94365	0.482121	1.23457	0.673373	3.28103	28.8954	13.9384	12.1678	9.86375	15.7117	15.381
Bacteria	Actinobacteria	Actinomycetota	Actinomycetes	Micrococcales	Microbacteriaceae	Microbacterium	Microbacterium sp.	Microbacterium sp. 292MF	56	207	263	204	513	372	56	17.4096	3.52216	7.63187	4.26469	17.689	323.628	82.4359	88.8923	60.9759	99.5071	82.9235
Bacteria	Actinobacteria	Actinomycetota	Actinomycetes	Micrococcales	Microbacteriaceae	Microbacterium	Microbacterium sp.	Microbacterium sp. B19	37						37						213.826
Bacteria	Actinobacteria	Actinomycetota	Actinomycetes	Micrococcales	Microbacteriaceae	Microbacterium	Microbacterium sp.	Microbacterium sp. B24	26						26						150.256
Bacteria	Actinobacteria	Actinomycetota	Actinomycetes	Micrococcales	Microbacteriaceae	Microbacterium	Microbacterium sp.	Microbacterium sp. CF335	84						84						485.443
Bacteria	Actinobacteria	Actinomycetota	Actinomycetes	Micrococcales	Microbacteriaceae	Microbacterium	Microbacterium sp.	Microbacterium sp. CH12i	13						13						75.128
Bacteria	Actinobacteria	Actinomycetota	Actinomycetes	Micrococcales	Microbacteriaceae	Microbacterium	Microbacterium sp.	Microbacterium sp. MRS-1	24						24						138.698
Bacteria	Actinobacteria	Actinomycetota	Actinomycetes	Micrococcales	Microbacteriaceae	Microbacterium	Microbacterium sp.	Microbacterium sp. oral taxon 186 F0373	17						17						98.2443
Bacteria	Actinobacteria	Actinomycetota	Actinomycetes	Micrococcales	Microbacteriaceae	Microbacterium	Microbacterium sp.	Microbacterium sp. TS-1	19						19						109.802
Bacteria	Actinobacteria	Actinomycetota	Actinomycetes	Micrococcales	Microbacteriaceae	Microbacterium	Microbacterium sp.	Microbacterium sp. UCD-TDU	9						9						52.0117
Bacteria	Actinobacteria	Actinomycetota	Actinomycetes	Micrococcales	Microbacteriaceae	Microbacterium	Microbacterium sp.	Microbacterium sp. UNC423CL45Tsu	28						28						161.814
Bacteria	Actinobacteria	Actinomycetota	Actinomycetes	Micrococcales	Microbacteriaceae	Microbacterium	Microbacterium sp.	Microbacterium sp. URHA0036	4	135	153	199	354	316	4	11.3541	2.04902	7.44482	2.94289	15.0262	23.1163	53.7625	51.713	59.4814	68.6657	70.4404
Bacteria	Actinobacteria	Actinomycetota	Actinomycetes	Micrococcales	Microbacteriaceae	Microbacterium	Microbacterium testaceum	Microbacterium testaceum StLB037	34	183	220	214	482	339	34	15.3911	2.9463	8.00599	4.00698	16.1198	196.489	72.8781	74.3586	63.9649	93.494	75.5674
Bacteria	Actinobacteria	Actinomycetota	Actinomycetes	Micrococcales	Microbacteriaceae	Microbacterium	Microbacterium yannicii	Microbacterium yannicii PS01	49						49						283.175
Bacteria	Actinobacteria	Actinomycetota	Actinomycetes	Geodermatophilales	Geodermatophilaceae	Modestobacter	Modestobacter multiseptatus	Modestobacter multiseptatus BC501	4						4						23.1163
Bacteria	Actinobacteria	Actinomycetota	Actinomycetes	Geodermatophilales	Geodermatophilaceae	Modestobacter	Modestobacter roseus	Modestobacter roseus DSM 45764	4						4						23.1163
Bacteria	Actinobacteria	Actinomycetota	Actinomycetes	Geodermatophilales	Geodermatophilaceae	Modestobacter	Modestobacter sp.	Modestobacter sp. DSM 44400	8						8						46.2326
Bacteria	Actinobacteria	Actinomycetota	Actinomycetes	Geodermatophilales	Geodermatophilaceae	Modestobacter	Modestobacter sp.	Modestobacter sp. DSM 45753	1						1						5.77908
Bacteria	Actinobacteria	Actinomycetota	Actinomycetes	Micrococcales	Microbacteriaceae	Salinibacterium	Salinibacterium amurskyense	Salinibacterium amurskyense PAMC 21357	15						15						86.6862
Bacteria	Actinobacteria	Actinomycetota	Actinomycetes	Micrococcales	Cellulomonadaceae	Actinotalea	Actinotalea ferrariae	Actinotalea ferrariae CF5-4	9						9						52.0117
Bacteria	Actinobacteria	Actinomycetota	Actinomycetes	Micrococcales	Cellulomonadaceae	Cellulomonas	Cellulomonas fimi	Cellulomonas fimi NRS 133, ATCC 484	7	108	87	196	791	687	7	9.08326	1.16513	7.33259	6.57578	32.6676	40.4535	43.01	29.4055	58.5847	153.431	153.141
Bacteria	Actinobacteria	Actinomycetota	Actinomycetes	Micrococcales	Cellulomonadaceae	Cellulomonas	Cellulomonas flavigena	Cellulomonas flavigena 134, DSM 20109	10	99	80	185	661	657	10	8.32632	1.07138	6.92106	5.49505	31.2411	57.7908	39.4259	27.0395	55.2968	128.215	146.454
Bacteria	Actinobacteria	Actinomycetota	Actinomycetes	Micrococcales	Cellulomonadaceae	Cellulomonas	Cellulomonas gilvus	Cellulomonas gilvus ATCC 13127	6	103	93	170	612	539	6	8.66274	1.24548	6.3599	5.0877	25.6301	34.6745	41.0188	31.4334	50.8133	118.71	120.15
Bacteria	Actinobacteria	Actinomycetota	Actinomycetes	Micrococcales	Cellulomonadaceae	Cellulomonas	Cellulomonas massiliensis	Cellulomonas massiliensis JC225	1						1						5.77908
Bacteria	Actinobacteria	Actinomycetota	Actinomycetes	Micrococcales	Cellulomonadaceae	Cellulomonas	Cellulomonas sp.	Cellulomonas sp. FA1	13						13						75.128
Bacteria	Actinobacteria	Actinomycetota	Actinomycetes	Micrococcales	Cellulomonadaceae	Cellulomonas	Cellulomonas sp.	Cellulomonas sp. HZM	5						5						28.8954
Bacteria	Actinobacteria	Actinomycetota	Actinomycetes	Micrococcales	Cellulomonadaceae	Cellulomonas	Cellulomonas sp.	Cellulomonas sp. KRMCY2	28						28						161.814
Bacteria	Actinobacteria	Actinomycetota	Actinomycetes	Micrococcales	Cellulomonadaceae	Cellulomonas	Cellulomonas sp.	Cellulomonas sp. URHD0024	6	102	125	187	694	557	6	8.57864	1.67403	6.99588	5.76939	26.486	34.6745	40.6206	42.2492	55.8946	134.616	124.162
Bacteria	Actinobacteria	Actinomycetota	Actinomycetes	Micrococcales	Cellulomonadaceae	Cellulomonas	Cellulomonas sp.	Cellulomonas sp. URHE0023	5						5						28.8954
Bacteria	Actinobacteria	Actinomycetota	Actinomycetes	Micrococcales	Dermabacteraceae	Dermabacter	Dermabacter sp.	Dermabacter sp. HFH0086	2						2						11.5582
Bacteria	Actinobacteria	Actinomycetota	Actinomycetes	Micrococcales	Intrasporangiaceae	Tetrasphaera	Tetrasphaera elongata	Tetrasphaera elongata DSM 14184	1						1						5.77908
Bacteria	Actinobacteria	Actinomycetota	Actinomycetes	Micrococcales	Jonesiaceae	Timonella	Timonella senegalensis	Timonella senegalensis JC301	1						1						5.77908
Bacteria	Actinobacteria	Actinomycetota	Actinomycetes	Micrococcales	Microbacteriaceae	Cryobacterium	Cryobacterium sp.	Cryobacterium sp. MLB-32	8						8						46.2326
Bacteria	Actinobacteria	Actinomycetota	Actinomycetes	Micrococcales	Microbacteriaceae	Gryllotalpicola	Gryllotalpicola ginsengisoli	Gryllotalpicola ginsengisoli DSM 22003	4						4						23.1163
Bacteria	Actinobacteria	Actinomycetota	Actinomycetes	Micrococcales	Microbacteriaceae	Gulosibacter	Gulosibacter molinativorax	Gulosibacter molinativorax DSM 13485	4						4						23.1163
Bacteria	Actinobacteria	Actinomycetota	Actinomycetes	Micrococcales	Microbacteriaceae	Herbiconiux	Herbiconiux sp.	Herbiconiux sp. YR403	10						10						57.7908
Bacteria	Actinobacteria	Actinomycetota	Actinomycetes	Micrococcales	Microbacteriaceae	Pseudoclavibacter	Pseudoclavibacter soli	Pseudoclavibacter soli DSM 23366	1						1						5.77908
Bacteria	Actinobacteria	Actinomycetota	Actinomycetes	Micrococcales	Microbacteriaceae	Rhodoluna	Candidatus Rhodoluna lacicola	Candidatus Rhodoluna lacicola MWH-Ta8	1						1						5.77908
Bacteria	Actinobacteria	Actinomycetota	Actinomycetes	Micrococcales	Micrococcaceae	Citricoccus	Citricoccus sp.	Citricoccus sp. CH26A	4						4						23.1163
Bacteria	Actinobacteria	Actinomycetota	Actinomycetes	Micrococcales	Micrococcaceae	Yaniella	Yaniella halotolerans	Yaniella halotolerans DSM 15476	3						3						17.3372
Bacteria	Actinobacteria	Actinomycetota	Actinomycetes	Micrococcales	Ornithinimicrobiaceae	Ornithinimicrobium	Ornithinimicrobium pekingense	Ornithinimicrobium pekingense DSM 21552	6						6						34.6745
Bacteria	Actinobacteria	Actinomycetota	Actinomycetes	Micrococcales	Ornithinimicrobiaceae	Serinicoccus	Serinicoccus marinus	Serinicoccus marinus DSM 15273	9						9						52.0117
Bacteria	Actinobacteria	Actinomycetota	Actinomycetes	Micrococcales	Ornithinimicrobiaceae	Serinicoccus	Serinicoccus profundi	Serinicoccus profundi MCCC 1A05965	3						3						17.3372
Bacteria	Actinobacteria	Actinomycetota	Actinomycetes	Micrococcales	Promicromonosporaceae	Cellulosimicrobium	Cellulosimicrobium cellulans	Cellulosimicrobium cellulans J34	4						4						23.1163
Bacteria	Actinobacteria	Actinomycetota	Actinomycetes	Micrococcales	Promicromonosporaceae	Cellulosimicrobium	Cellulosimicrobium cellulans	Cellulosimicrobium cellulans LMG 16121	8						8						46.2326
Bacteria	Actinobacteria	Actinomycetota	Actinomycetes	Micrococcales	Promicromonosporaceae	Paraoerskovia	Paraoerskovia marina	Paraoerskovia marina DSM 21750	3						3						17.3372
Bacteria	Actinobacteria	Actinomycetota	Actinomycetes	Micrococcales	Tropherymataceae	Tropheryma	Tropheryma whipplei	Tropheryma whipplei TW08/27		9	15	42	43	69		0.756939	0.200884	1.57127	0.357469	3.28103		3.58417	5.06991	12.5539	8.34075	15.381
Bacteria	Actinobacteria	Actinomycetota	Actinomycetes	Micrococcales	Tropherymataceae	Tropheryma	Tropheryma whipplei	Tropheryma whipplei Twist		1	5	29	23	13		0.0841043	0.0669613	1.08492	0.191205	0.618165		0.398241	1.68997	8.66815	4.46133	2.89786
Bacteria	Actinobacteria	Actinomycetota	Actinomycetes	Mycobacteriales	Corynebacteriaceae	Turicella	Turicella otitidis	Turicella otitidis ATCC 51513	3						3						17.3372
Bacteria	Actinobacteria	Actinomycetota	Actinomycetes	Mycobacteriales	Gordoniaceae	Williamsia	Williamsia sp.	Williamsia sp. D3	6						6						34.6745
Bacteria	Actinobacteria	Actinomycetota	Actinomycetes	Mycobacteriales	Mycobacteriaceae	Mycobacterium	Mycobacterium abscessus	Mycobacterium abscessus 4S-0726-RA	1						1						5.77908
Bacteria	Actinobacteria	Actinomycetota	Actinomycetes	Mycobacteriales	Mycobacteriaceae	Mycobacterium	Mycobacterium abscessus	Mycobacterium abscessus 47J26		25	28	44	113	87		2.10261	0.374983	1.64609	0.939396	4.13695		9.95603	9.46382	13.1517	21.9187	19.3934
Bacteria	Actinobacteria	Actinomycetota	Actinomycetes	Mycobacteriales	Mycobacteriaceae	Mycobacterium	Mycobacterium abscessus	Mycobacterium abscessus 159	4						4						23.1163
Bacteria	Actinobacteria	Actinomycetota	Actinomycetes	Mycobacteriales	Mycobacteriaceae	Mycobacterium	Mycobacterium abscessus	Mycobacterium abscessus bolletii BD	2						2						11.5582
Bacteria	Actinobacteria	Actinomycetota	Actinomycetes	Mycobacteriales	Mycobacteriaceae	Mycobacterium	Mycobacterium abscessus	Mycobacterium abscessus CIP 104536		36	35	72	99	80		3.02775	0.468729	2.6936	0.823011	3.80409		14.3367	11.8298	21.5209	19.2031	17.833
Bacteria	Actinobacteria	Actinomycetota	Actinomycetes	Mycobacteriales	Mycobacteriaceae	Mycobacterium	Mycobacterium abscessus	Mycobacterium abscessus M24	3						3						17.3372
Bacteria	Actinobacteria	Actinomycetota	Actinomycetes	Mycobacteriales	Mycobacteriaceae	Mycobacterium	Mycobacterium abscessus	Mycobacterium abscessus M93		14	15	19	45	35		1.17746	0.200884	0.710812	0.374096	1.66429		5.57537	5.06991	5.67913	8.72869	7.80194
Bacteria	Actinobacteria	Actinomycetota	Actinomycetes	Mycobacteriales	Mycobacteriaceae	Mycobacterium	Mycobacterium abscessus	Mycobacterium abscessus M94		42	37	65	77	51		3.53238	0.495514	2.43172	0.64012	2.42511		16.7261	12.5058	19.4286	14.9358	11.3685
Bacteria	Actinobacteria	Actinomycetota	Actinomycetes	Mycobacteriales	Mycobacteriaceae	Mycobacterium	Mycobacterium abscessus	Mycobacterium abscessus M139	1						1						5.77908
Bacteria	Actinobacteria	Actinomycetota	Actinomycetes	Mycobacteriales	Mycobacteriaceae	Mycobacterium	Mycobacterium abscessus	Mycobacterium abscessus M156	1						1						5.77908
Bacteria	Actinobacteria	Actinomycetota	Actinomycetes	Mycobacteriales	Mycobacteriaceae	Mycobacterium	Mycobacterium abscessus	Mycobacterium abscessus M172	2						2						11.5582
Bacteria	Actinobacteria	Actinomycetota	Actinomycetes	Mycobacteriales	Mycobacteriaceae	Mycobacterium	Mycobacterium abscessus	Mycobacterium abscessus MAB_082312_2273	3						3						17.3372
Bacteria	Actinobacteria	Actinomycetota	Actinomycetes	Mycobacteriales	Mycobacteriaceae	Mycobacterium	Mycobacterium africanum	Mycobacterium africanum GM041182	1	2	5	6	6	10	1	0.168209	0.0669613	0.224467	0.0498795	0.475511	5.77908	0.796482	1.68997	1.79341	1.16383	2.22913
Bacteria	Actinobacteria	Actinomycetota	Actinomycetes	Mycobacteriales	Mycobacteriaceae	Mycobacterium	Mycobacterium aromaticivorans	Mycobacterium aromaticivorans JS19b1 (Whole Genome Sequencing)	6						6						34.6745
Bacteria	Actinobacteria	Actinomycetota	Actinomycetes	Mycobacteriales	Mycobacteriaceae	Mycobacterium	Mycobacterium avium	Mycobacterium avium 09-5983	1						1						5.77908
Bacteria	Actinobacteria	Actinomycetota	Actinomycetes	Mycobacteriales	Mycobacteriaceae	Mycobacterium	Mycobacterium avium	Mycobacterium avium 101	3						3						17.3372
Bacteria	Actinobacteria	Actinomycetota	Actinomycetes	Mycobacteriales	Mycobacteriaceae	Mycobacterium	Mycobacterium avium	Mycobacterium avium 104		22	11	16	46	35		1.85029	0.147315	0.598578	0.382409	1.66429		8.7613	3.71793	4.78243	8.92267	7.80194
Bacteria	Actinobacteria	Actinomycetota	Actinomycetes	Mycobacteriales	Mycobacteriaceae	Mycobacterium	Mycobacterium avium	Mycobacterium avium 2285 (R)	1						1						5.77908
Bacteria	Actinobacteria	Actinomycetota	Actinomycetes	Mycobacteriales	Mycobacteriaceae	Mycobacterium	Mycobacterium avium	Mycobacterium avium 2285 (S)	2						2						11.5582
Bacteria	Actinobacteria	Actinomycetota	Actinomycetes	Mycobacteriales	Mycobacteriaceae	Mycobacterium	Mycobacterium avium	Mycobacterium avium avium 11-4751	1						1						5.77908
Bacteria	Actinobacteria	Actinomycetota	Actinomycetes	Mycobacteriales	Mycobacteriaceae	Mycobacterium	Mycobacterium avium	Mycobacterium avium avium ATCC 25291		7	12	13	35	20		0.58873	0.160707	0.486345	0.290964	0.951022		2.78769	4.05592	3.88572	6.78898	4.45825
Bacteria	Actinobacteria	Actinomycetota	Actinomycetes	Mycobacteriales	Mycobacteriaceae	Mycobacterium	Mycobacterium avium	Mycobacterium avium avium DT 78	2						2						11.5582
Bacteria	Actinobacteria	Actinomycetota	Actinomycetes	Mycobacteriales	Mycobacteriaceae	Mycobacterium	Mycobacterium avium	Mycobacterium avium avium Env 77	3						3						17.3372
Bacteria	Actinobacteria	Actinomycetota	Actinomycetes	Mycobacteriales	Mycobacteriaceae	Mycobacterium	Mycobacterium avium	Mycobacterium avium MAV_120709_2344	4						4						23.1163
Bacteria	Actinobacteria	Actinomycetota	Actinomycetes	Mycobacteriales	Mycobacteriaceae	Mycobacterium	Mycobacterium avium	Mycobacterium avium paratuberculosis 1281	1						1						5.77908
Bacteria	Actinobacteria	Actinomycetota	Actinomycetes	Mycobacteriales	Mycobacteriaceae	Mycobacterium	Mycobacterium avium	Mycobacterium avium paratuberculosis JQ5	1						1						5.77908
Bacteria	Actinobacteria	Actinomycetota	Actinomycetes	Mycobacteriales	Mycobacteriaceae	Mycobacterium	Mycobacterium avium	Mycobacterium avium paratuberculosis JQ6	2						2						11.5582
Bacteria	Actinobacteria	Actinomycetota	Actinomycetes	Mycobacteriales	Mycobacteriaceae	Mycobacterium	Mycobacterium avium	Mycobacterium avium paratuberculosis K-10		41	32	56	83	108		3.44828	0.428552	2.09502	0.689999	5.13552		16.3279	10.8158	16.7385	16.0996	24.0746
Bacteria	Actinobacteria	Actinomycetota	Actinomycetes	Mycobacteriales	Mycobacteriaceae	Mycobacterium	Mycobacterium avium	Mycobacterium avium paratuberculosis S397	2						2						11.5582
Bacteria	Actinobacteria	Actinomycetota	Actinomycetes	Mycobacteriales	Mycobacteriaceae	Mycobacterium	Mycobacterium bovis	Mycobacterium bovis AF2122/97		2	3	6	9	9		0.168209	0.0401768	0.224467	0.0748192	0.42796		0.796482	1.01398	1.79341	1.74574	2.00621
Bacteria	Actinobacteria	Actinomycetota	Actinomycetes	Mycobacteriales	Mycobacteriaceae	Mycobacterium	Mycobacterium bovis	Mycobacterium bovis BCG China	1						1						5.77908
Bacteria	Actinobacteria	Actinomycetota	Actinomycetes	Mycobacteriales	Mycobacteriaceae	Mycobacterium	Mycobacterium bovis	Mycobacterium bovis BCG Mexico		7	12	5	18	17		0.58873	0.160707	0.187056	0.149638	0.808369		2.78769	4.05592	1.49451	3.49148	3.78951
Bacteria	Actinobacteria	Actinomycetota	Actinomycetes	Mycobacteriales	Mycobacteriaceae	Mycobacterium	Mycobacterium bovis	Mycobacterium bovis BCG Phipps	1						1						5.77908
Bacteria	Actinobacteria	Actinomycetota	Actinomycetes	Mycobacteriales	Mycobacteriaceae	Mycobacterium	Mycobacterium bovis	Mycobacterium bovis BCG Tokyo 172		1	7	17	17	22		0.0841043	0.0937458	0.63599	0.141325	1.04612		0.398241	2.36596	5.08133	3.29751	4.90408
Bacteria	Actinobacteria	Actinomycetota	Actinomycetes	Mycobacteriales	Mycobacteriaceae	Mycobacterium	Mycobacterium bovis	Mycobacterium bovis Bz 31150	1						1						5.77908
Bacteria	Actinobacteria	Actinomycetota	Actinomycetes	Mycobacteriales	Mycobacteriaceae	Mycobacterium	Mycobacterium canettii	Mycobacterium canettii CIPT 140010059	1	23	18	38	97	88	1	1.9344	0.241061	1.42162	0.806385	4.1845	5.77908	9.15954	6.08389	11.3583	18.8152	19.6163
Bacteria	Actinobacteria	Actinomycetota	Actinomycetes	Mycobacteriales	Mycobacteriaceae	Mycobacterium	Mycobacterium canettii	Mycobacterium canettii CIPT 140060008	1						1						5.77908
Bacteria	Actinobacteria	Actinomycetota	Actinomycetes	Mycobacteriales	Mycobacteriaceae	Mycobacterium	Mycobacterium canettii	Mycobacterium canettii CIPT 140070005	1						1						5.77908
Bacteria	Actinobacteria	Actinomycetota	Actinomycetes	Mycobacteriales	Mycobacteriaceae	Mycobacterium	Mycobacterium canettii	Mycobacterium canettii CIPT 140070008	2						2						11.5582
Bacteria	Actinobacteria	Actinomycetota	Actinomycetes	Mycobacteriales	Mycobacteriaceae	Mycobacterium	Mycobacterium canettii	Mycobacterium canettii CIPT 140070010	1						1						5.77908
Bacteria	Actinobacteria	Actinomycetota	Actinomycetes	Mycobacteriales	Mycobacteriaceae	Mycobacterium	Mycobacterium canettii	Mycobacterium canettii CIPT 140070017	3						3						17.3372
Bacteria	Actinobacteria	Actinomycetota	Actinomycetes	Mycobacteriales	Mycobacteriaceae	Mycobacterium	Mycobacterium chubuense	Mycobacterium chubuense NBB4	6	80	93	126	264	231	6	6.72834	1.24548	4.7138	2.1947	10.9843	34.6745	31.8593	31.4334	37.6616	51.2083	51.4928
Bacteria	Actinobacteria	Actinomycetota	Actinomycetes	Mycobacteriales	Mycobacteriaceae	Mycobacterium	Mycobacterium colombiense	Mycobacterium colombiense CECT 3035	3	57	37	79	163	160	3	4.79394	0.495514	2.95548	1.35506	7.60818	17.3372	22.6997	12.5058	23.6132	31.6173	35.666
Bacteria	Actinobacteria	Actinomycetota	Actinomycetes	Mycobacteriales	Mycobacteriaceae	Mycobacterium	Mycobacterium fortuitum	Mycobacterium fortuitum fortuitum DSM 46621	3	54	57	90	172	183	3	4.54163	0.763359	3.367	1.42988	8.70185	17.3372	21.505	19.2656	26.9011	33.363	40.793
Bacteria	Actinobacteria	Actinomycetota	Actinomycetes	Mycobacteriales	Mycobacteriaceae	Mycobacterium	Mycobacterium genavense	Mycobacterium genavense ATCC 51234	2						2						11.5582
Bacteria	Actinobacteria	Actinomycetota	Actinomycetes	Mycobacteriales	Mycobacteriaceae	Mycobacterium	Mycobacterium gilvum	Mycobacterium gilvum PYR-GCK		29	25	53	107	86		2.43902	0.334806	1.98279	0.889517	4.0894		11.549	8.44984	15.8418	20.7549	19.1705
Bacteria	Actinobacteria	Actinomycetota	Actinomycetes	Mycobacteriales	Mycobacteriaceae	Mycobacterium	Mycobacterium gilvum	Mycobacterium gilvum Spyr1	6	65	38	70	138	127	6	5.46678	0.508906	2.61878	1.14723	6.03899	34.6745	25.8857	12.8438	20.9231	26.768	28.3099
Bacteria	Actinobacteria	Actinomycetota	Actinomycetes	Mycobacteriales	Mycobacteriaceae	Mycobacterium	Mycobacterium hassiacum	Mycobacterium hassiacum DSM 44199	6	52	49	102	187	157	6	4.37342	0.656221	3.81594	1.55458	7.46553	34.6745	20.7085	16.5617	30.488	36.2726	34.9973
Bacteria	Actinobacteria	Actinomycetota	Actinomycetes	Mycobacteriales	Mycobacteriaceae	Mycobacterium	Mycobacterium indicus pranii	Mycobacterium indicus pranii MTCC 9506	2	5	9	14	26	27	2	0.420521	0.12053	0.523756	0.216144	1.28388	11.5582	1.99121	3.04194	4.18462	5.04325	6.01864
Bacteria	Actinobacteria	Actinomycetota	Actinomycetes	Mycobacteriales	Mycobacteriaceae	Mycobacterium	Mycobacterium intracellulare	Mycobacterium intracellulare 1956	1						1						5.77908
Bacteria	Actinobacteria	Actinomycetota	Actinomycetes	Mycobacteriales	Mycobacteriaceae	Mycobacterium	Mycobacterium intracellulare	Mycobacterium intracellulare ATCC 13950		7	18	24	46	34		0.58873	0.241061	0.897868	0.382409	1.61674		2.78769	6.08389	7.17364	8.92267	7.57903
Bacteria	Actinobacteria	Actinomycetota	Actinomycetes	Mycobacteriales	Mycobacteriaceae	Mycobacterium	Mycobacterium intracellulare	Mycobacterium intracellulare M.i.198	2						2						11.5582
Bacteria	Actinobacteria	Actinomycetota	Actinomycetes	Mycobacteriales	Mycobacteriaceae	Mycobacterium	Mycobacterium intracellulare	Mycobacterium intracellulare MIN_052511_1280	1						1						5.77908
Bacteria	Actinobacteria	Actinomycetota	Actinomycetes	Mycobacteriales	Mycobacteriaceae	Mycobacterium	Mycobacterium intracellulare	Mycobacterium intracellulare MOTT-02		11	12	27	41	40		0.925147	0.160707	1.0101	0.340843	1.90204		4.38065	4.05592	8.07034	7.95281	8.9165
Bacteria	Actinobacteria	Actinomycetota	Actinomycetes	Mycobacteriales	Mycobacteriaceae	Mycobacterium	Mycobacterium intracellulare	Mycobacterium intracellulare MOTT-64	4	38	28	31	92	76	4	3.19596	0.374983	1.15975	0.764818	3.61388	23.1163	15.1332	9.46382	9.26595	17.8453	16.9414
Bacteria	Actinobacteria	Actinomycetota	Actinomycetes	Mycobacteriales	Mycobacteriaceae	Mycobacterium	Mycobacterium iranicum	Mycobacterium iranicum UM_TJL	3						3						17.3372
Bacteria	Actinobacteria	Actinomycetota	Actinomycetes	Mycobacteriales	Mycobacteriaceae	Mycobacterium	Mycobacterium kansasii	Mycobacterium kansasii 662	3						3						17.3372
Bacteria	Actinobacteria	Actinomycetota	Actinomycetes	Mycobacteriales	Mycobacteriaceae	Mycobacterium	Mycobacterium kansasii	Mycobacterium kansasii 732	8						8						46.2326
Bacteria	Actinobacteria	Actinomycetota	Actinomycetes	Mycobacteriales	Mycobacteriaceae	Mycobacterium	Mycobacterium kansasii	Mycobacterium kansasii 824	1						1						5.77908
Bacteria	Actinobacteria	Actinomycetota	Actinomycetes	Mycobacteriales	Mycobacteriaceae	Mycobacterium	Mycobacterium kansasii	Mycobacterium kansasii ATCC 12478	2	115	105	169	370	356	2	9.67199	1.40619	6.32248	3.0759	16.9282	11.5582	45.7977	35.4893	50.5144	71.7693	79.3569
Bacteria	Actinobacteria	Actinomycetota	Actinomycetes	Mycobacteriales	Mycobacteriaceae	Mycobacterium	Mycobacterium kansasii	Mycobacterium kansasii SMC1	2						2						11.5582
Bacteria	Actinobacteria	Actinomycetota	Actinomycetes	Mycobacteriales	Mycobacteriaceae	Mycobacterium	Mycobacterium leprae	Mycobacterium leprae Br4923				2	4	1				0.0748223	0.033253	0.0475511				0.597803	0.775884	0.222913
Bacteria	Actinobacteria	Actinomycetota	Actinomycetes	Mycobacteriales	Mycobacteriaceae	Mycobacterium	Mycobacterium leprae	Mycobacterium leprae TN		14	14	26	44	36		1.17746	0.187492	0.97269	0.365783	1.71184		5.57537	4.73191	7.77144	8.53472	8.02485
Bacteria	Actinobacteria	Actinomycetota	Actinomycetes	Mycobacteriales	Mycobacteriaceae	Mycobacterium	Mycobacterium liflandii	Mycobacterium liflandii 128FXT	2						2						11.5582
Bacteria	Actinobacteria	Actinomycetota	Actinomycetes	Mycobacteriales	Mycobacteriaceae	Mycobacterium	Mycobacterium mageritense	Mycobacterium mageritense JR2009	7						7						40.4535
Bacteria	Actinobacteria	Actinomycetota	Actinomycetes	Mycobacteriales	Mycobacteriaceae	Mycobacterium	Mycobacterium marinum	Mycobacterium marinum E11	10						10						57.7908
Bacteria	Actinobacteria	Actinomycetota	Actinomycetes	Mycobacteriales	Mycobacteriaceae	Mycobacterium	Mycobacterium marinum	Mycobacterium marinum Europe	1						1						5.77908
Bacteria	Actinobacteria	Actinomycetota	Actinomycetes	Mycobacteriales	Mycobacteriaceae	Mycobacterium	Mycobacterium marinum	Mycobacterium marinum M, ATCC BAA-535		124	148	221	407	479		10.4289	1.98205	8.26786	3.38349	22.777		49.3819	50.0231	66.0572	78.9462	106.775
Bacteria	Actinobacteria	Actinomycetota	Actinomycetes	Mycobacteriales	Mycobacteriaceae	Mycobacterium	Mycobacterium marinum	Mycobacterium marinum MB2	1						1						5.77908
Bacteria	Actinobacteria	Actinomycetota	Actinomycetes	Mycobacteriales	Mycobacteriaceae	Mycobacterium	Mycobacterium massiliense	Mycobacterium massiliense GO 06		4	3	14	25	19		0.336417	0.0401768	0.523756	0.207831	0.903471		1.59296	1.01398	4.18462	4.84927	4.23534
Bacteria	Actinobacteria	Actinomycetota	Actinomycetes	Mycobacteriales	Mycobacteriaceae	Mycobacterium	Mycobacterium neoaurum	Mycobacterium neoaurum ATCC 25795	2						2						11.5582
Bacteria	Actinobacteria	Actinomycetota	Actinomycetes	Mycobacteriales	Mycobacteriaceae	Mycobacterium	Mycobacterium neoaurum	Mycobacterium neoaurum VKM Ac-1815D	6						6						34.6745
Bacteria	Actinobacteria	Actinomycetota	Actinomycetes	Mycobacteriales	Mycobacteriaceae	Mycobacterium	Mycobacterium orygis	Mycobacterium orygis 112400015	1						1						5.77908
Bacteria	Actinobacteria	Actinomycetota	Actinomycetes	Mycobacteriales	Mycobacteriaceae	Mycobacterium	Mycobacterium parascrofulaceum	Mycobacterium parascrofulaceum ATCC BAA-614	3	58	71	105	194	192	3	4.87805	0.95085	3.92817	1.61277	9.12981	17.3372	23.098	23.9976	31.3847	37.6304	42.7992
Bacteria	Actinobacteria	Actinomycetota	Actinomycetes	Mycobacteriales	Mycobacteriaceae	Mycobacterium	Mycobacterium phlei	Mycobacterium phlei RIVM601174	6	79	77	112	254	226	6	6.64424	1.0312	4.19005	2.11156	10.7466	34.6745	31.461	26.0255	33.477	49.2686	50.3782
Bacteria	Actinobacteria	Actinomycetota	Actinomycetes	Mycobacteriales	Mycobacteriaceae	Mycobacterium	Mycobacterium rhodesiae	Mycobacterium rhodesiae JS60	7	118	121	202	401	327	7	9.92431	1.62046	7.55705	3.33361	15.5492	40.4535	46.9924	40.8972	60.3781	77.7824	72.8924
Bacteria	Actinobacteria	Actinomycetota	Actinomycetes	Mycobacteriales	Mycobacteriaceae	Mycobacterium	Mycobacterium rhodesiae	Mycobacterium rhodesiae NBB3	7	60	69	110	207	194	7	5.04626	0.924066	4.11523	1.72084	9.22492	40.4535	23.8945	23.3216	32.8792	40.152	43.245
Bacteria	Actinobacteria	Actinomycetota	Actinomycetes	Mycobacteriales	Mycobacteriaceae	Mycobacterium	Mycobacterium septicum	Mycobacterium septicum DSM 44393	6						6						34.6745
Bacteria	Actinobacteria	Actinomycetota	Actinomycetes	Mycobacteriales	Mycobacteriaceae	Mycobacterium	Mycobacterium simiae	Mycobacterium simiae ATCC 25275	4						4						23.1163
Bacteria	Actinobacteria	Actinomycetota	Actinomycetes	Mycobacteriales	Mycobacteriaceae	Mycobacterium	Mycobacterium smegmatis	Mycobacterium smegmatis JS623	16	90	97	153	268	262	16	7.56939	1.29905	5.72391	2.22795	12.4584	92.4652	35.8417	32.7854	45.7319	51.9842	58.4031
Bacteria	Actinobacteria	Actinomycetota	Actinomycetes	Mycobacteriales	Mycobacteriaceae	Mycobacterium	Mycobacterium smegmatis	Mycobacterium smegmatis MC2 51	2						2						11.5582
Bacteria	Actinobacteria	Actinomycetota	Actinomycetes	Mycobacteriales	Mycobacteriaceae	Mycobacterium	Mycobacterium smegmatis	Mycobacterium smegmatis MC2 155	3	72	97	154	281	230	3	6.05551	1.29905	5.76132	2.33602	10.9368	17.3372	28.6734	32.7854	46.0308	54.5058	51.2699
Bacteria	Actinobacteria	Actinomycetota	Actinomycetes	Mycobacteriales	Mycobacteriaceae	Mycobacterium	Mycobacterium smegmatis	Mycobacterium smegmatis MKD8	6						6						34.6745
Bacteria	Actinobacteria	Actinomycetota	Actinomycetes	Mycobacteriales	Mycobacteriaceae	Mycobacterium	Mycobacterium sp.	Mycobacterium sp. 012931	7						7						40.4535
Bacteria	Actinobacteria	Actinomycetota	Actinomycetes	Mycobacteriales	Mycobacteriaceae	Mycobacterium	Mycobacterium sp.	Mycobacterium sp. 05-1390	2						2						11.5582
Bacteria	Actinobacteria	Actinomycetota	Actinomycetes	Mycobacteriales	Mycobacteriaceae	Mycobacterium	Mycobacterium sp.	Mycobacterium sp. 155	4	55	62	107	167	174	4	4.62574	0.83032	4.00299	1.38831	8.27389	23.1163	21.9033	20.9556	31.9825	32.3932	38.7868
Bacteria	Actinobacteria	Actinomycetota	Actinomycetes	Mycobacteriales	Mycobacteriaceae	Mycobacterium	Mycobacterium sp.	Mycobacterium sp. 360MFTsu5.1	2	71	70	131	229	208	2	5.9714	0.937458	4.90086	1.90373	9.89063	11.5582	28.2751	23.6596	39.1561	44.4194	46.3658
Bacteria	Actinobacteria	Actinomycetota	Actinomycetes	Mycobacteriales	Mycobacteriaceae	Mycobacterium	Mycobacterium sp.	Mycobacterium sp. JDM601	2	81	57	115	216	183	2	6.81245	0.763359	4.30228	1.79566	8.70185	11.5582	32.2575	19.2656	34.3737	41.8977	40.793
Bacteria	Actinobacteria	Actinomycetota	Actinomycetes	Mycobacteriales	Mycobacteriaceae	Mycobacterium	Mycobacterium sp.	Mycobacterium sp. JLS		13	14	18	40	49		1.09336	0.187492	0.673401	0.33253	2.33		5.17713	4.73191	5.38023	7.75884	10.9227
Bacteria	Actinobacteria	Actinomycetota	Actinomycetes	Mycobacteriales	Mycobacteriaceae	Mycobacterium	Mycobacterium sp.	Mycobacterium sp. KMS		10	2	8	16	11		0.841043	0.0267845	0.299289	0.133012	0.523062		3.98241	0.675987	2.39121	3.10354	2.45204
Bacteria	Actinobacteria	Actinomycetota	Actinomycetes	Mycobacteriales	Mycobacteriaceae	Mycobacterium	Mycobacterium sp.	Mycobacterium sp. MAC_080597_8934	1						1						5.77908
Bacteria	Actinobacteria	Actinomycetota	Actinomycetes	Mycobacteriales	Mycobacteriaceae	Mycobacterium	Mycobacterium sp.	Mycobacterium sp. MCS	2	52	70	104	202	162	2	4.37342	0.937458	3.89076	1.67928	7.70328	11.5582	20.7085	23.6596	31.0858	39.1821	36.1118
Bacteria	Actinobacteria	Actinomycetota	Actinomycetes	Mycobacteriales	Mycobacteriaceae	Mycobacterium	Mycobacterium sp.	Mycobacterium sp. MOTT36Y	2	31	42	58	73	116	2	2.60723	0.562475	2.16985	0.606867	5.51593	11.5582	12.3455	14.1957	17.3363	14.1599	25.8579
Bacteria	Actinobacteria	Actinomycetota	Actinomycetes	Mycobacteriales	Mycobacteriaceae	Mycobacterium	Mycobacterium sp.	Mycobacterium sp. UM_CSW	5						5						28.8954
Bacteria	Actinobacteria	Actinomycetota	Actinomycetes	Mycobacteriales	Mycobacteriaceae	Mycobacterium	Mycobacterium sp.	Mycobacterium sp. UM_RHS	10						10						57.7908
Bacteria	Actinobacteria	Actinomycetota	Actinomycetes	Mycobacteriales	Mycobacteriaceae	Mycobacterium	Mycobacterium sp.	Mycobacterium sp. UM_WGJ	4						4						23.1163
Bacteria	Actinobacteria	Actinomycetota	Actinomycetes	Mycobacteriales	Mycobacteriaceae	Mycobacterium	Mycobacterium sp.	Mycobacterium sp. UM_WWY	12						12						69.3489
Bacteria	Actinobacteria	Actinomycetota	Actinomycetes	Mycobacteriales	Mycobacteriaceae	Mycobacterium	Mycobacterium sp.	Mycobacterium sp. UNC267MFSha1.1M11	3						3						17.3372
Bacteria	Actinobacteria	Actinomycetota	Actinomycetes	Mycobacteriales	Mycobacteriaceae	Mycobacterium	Mycobacterium sp.	Mycobacterium sp. UNC280MFTsu5.1	5						5						28.8954
Bacteria	Actinobacteria	Actinomycetota	Actinomycetes	Mycobacteriales	Mycobacteriaceae	Mycobacterium	Mycobacterium sp.	Mycobacterium sp. UNC410CL29Cvi84	3						3						17.3372
Bacteria	Actinobacteria	Actinomycetota	Actinomycetes	Mycobacteriales	Mycobacteriaceae	Mycobacterium	Mycobacterium sp.	Mycobacterium sp. UNCCL9	4						4						23.1163
Bacteria	Actinobacteria	Actinomycetota	Actinomycetes	Mycobacteriales	Mycobacteriaceae	Mycobacterium	Mycobacterium sp.	Mycobacterium sp. URHB0044	10						10						57.7908
Bacteria	Actinobacteria	Actinomycetota	Actinomycetes	Mycobacteriales	Mycobacteriaceae	Mycobacterium	Mycobacterium sp.	Mycobacterium sp. URHD0025	1	63	67	103	159	140	1	5.29857	0.897281	3.85335	1.32181	6.65716	5.77908	25.0892	22.6456	30.7869	30.8414	31.2078
Bacteria	Actinobacteria	Actinomycetota	Actinomycetes	Mycobacteriales	Mycobacteriaceae	Mycobacterium	Mycobacterium sp.	Mycobacterium sp. VKM Ac-1816D	1						1						5.77908
Bacteria	Actinobacteria	Actinomycetota	Actinomycetes	Mycobacteriales	Mycobacteriaceae	Mycobacterium	Mycobacterium sp.	Mycobacterium sp. VKM Ac-1817D	1						1						5.77908
Bacteria	Actinobacteria	Actinomycetota	Actinomycetes	Mycobacteriales	Mycobacteriaceae	Mycobacterium	Mycobacterium thermoresistibile	Mycobacterium thermoresistibile ATCC 19527	5	73	51	98	201	155	5	6.13961	0.683005	3.66629	1.67096	7.37042	28.8954	29.0716	17.2377	29.2924	38.9882	34.5515
Bacteria	Actinobacteria	Actinomycetota	Actinomycetes	Mycobacteriales	Mycobacteriaceae	Mycobacterium	Mycobacterium tuberculosis	Mycobacterium tuberculosis 02_1987		6	10	8	14	10		0.504626	0.133923	0.299289	0.116385	0.475511		2.38945	3.37994	2.39121	2.71559	2.22913
Bacteria	Actinobacteria	Actinomycetota	Actinomycetes	Mycobacteriales	Mycobacteriaceae	Mycobacterium	Mycobacterium tuberculosis	Mycobacterium tuberculosis 94_M4241A		8	4	12	15	22		0.672834	0.053569	0.448934	0.124699	1.04612		3.18593	1.35197	3.58682	2.90956	4.90408
Bacteria	Actinobacteria	Actinomycetota	Actinomycetes	Mycobacteriales	Mycobacteriaceae	Mycobacterium	Mycobacterium tuberculosis	Mycobacterium tuberculosis 98-R604 INH-RIF-EM		1	1		5	2		0.0841043	0.0133923		0.0415662	0.0951022		0.398241	0.337994		0.969855	0.445825
Bacteria	Actinobacteria	Actinomycetota	Actinomycetes	Mycobacteriales	Mycobacteriaceae	Mycobacterium	Mycobacterium tuberculosis	Mycobacterium tuberculosis 210		8	21	6	9	8		0.672834	0.281237	0.224467	0.0748192	0.380409		3.18593	7.09787	1.79341	1.74574	1.7833
Bacteria	Actinobacteria	Actinomycetota	Actinomycetes	Mycobacteriales	Mycobacteriaceae	Mycobacterium	Mycobacterium tuberculosis	Mycobacterium tuberculosis BTB11-371	1						1						5.77908
Bacteria	Actinobacteria	Actinomycetota	Actinomycetes	Mycobacteriales	Mycobacteriaceae	Mycobacterium	Mycobacterium tuberculosis	Mycobacterium tuberculosis BTB12-400	1						1						5.77908
Bacteria	Actinobacteria	Actinomycetota	Actinomycetes	Mycobacteriales	Mycobacteriaceae	Mycobacterium	Mycobacterium tuberculosis	Mycobacterium tuberculosis C				1	4	2				0.0374111	0.033253	0.0951022				0.298902	0.775884	0.445825
Bacteria	Actinobacteria	Actinomycetota	Actinomycetes	Mycobacteriales	Mycobacteriaceae	Mycobacterium	Mycobacterium tuberculosis	Mycobacterium tuberculosis CCDC5079	1	2	4	6	13	13	1	0.168209	0.053569	0.224467	0.108072	0.618165	5.77908	0.796482	1.35197	1.79341	2.52162	2.89786
Bacteria	Actinobacteria	Actinomycetota	Actinomycetes	Mycobacteriales	Mycobacteriaceae	Mycobacterium	Mycobacterium tuberculosis	Mycobacterium tuberculosis CCDC5180		4	6	6	3	10		0.336417	0.0803536	0.224467	0.0249397	0.475511		1.59296	2.02796	1.79341	0.581913	2.22913
Bacteria	Actinobacteria	Actinomycetota	Actinomycetes	Mycobacteriales	Mycobacteriaceae	Mycobacterium	Mycobacterium tuberculosis	Mycobacterium tuberculosis CDC1551		3	2	2	11	6		0.252313	0.0267845	0.0748223	0.0914457	0.285307		1.19472	0.675987	0.597803	2.13368	1.33748
Bacteria	Actinobacteria	Actinomycetota	Actinomycetes	Mycobacteriales	Mycobacteriaceae	Mycobacterium	Mycobacterium tuberculosis	Mycobacterium tuberculosis CPHL_A		2		4	11	6		0.168209		0.149645	0.0914457	0.285307		0.796482		1.19561	2.13368	1.33748
Bacteria	Actinobacteria	Actinomycetota	Actinomycetes	Mycobacteriales	Mycobacteriaceae	Mycobacterium	Mycobacterium tuberculosis	Mycobacterium tuberculosis CTRI-2		3	6	6	10	21		0.252313	0.0803536	0.224467	0.0831324	0.998573		1.19472	2.02796	1.79341	1.93971	4.68116
Bacteria	Actinobacteria	Actinomycetota	Actinomycetes	Mycobacteriales	Mycobacteriaceae	Mycobacterium	Mycobacterium tuberculosis	Mycobacterium tuberculosis EAS054		4	7	8	26	17		0.336417	0.0937458	0.299289	0.216144	0.808369		1.59296	2.36596	2.39121	5.04325	3.78951
Bacteria	Actinobacteria	Actinomycetota	Actinomycetes	Mycobacteriales	Mycobacteriaceae	Mycobacterium	Mycobacterium tuberculosis	Mycobacterium tuberculosis F11 (ExPEC)		1		3	4	4		0.0841043		0.112233	0.033253	0.190204		0.398241		0.896705	0.775884	0.89165
Bacteria	Actinobacteria	Actinomycetota	Actinomycetes	Mycobacteriales	Mycobacteriaceae	Mycobacterium	Mycobacterium tuberculosis	Mycobacterium tuberculosis GM 1503		1	5	4	12	12		0.0841043	0.0669613	0.149645	0.0997589	0.570613		0.398241	1.68997	1.19561	2.32765	2.67495
Bacteria	Actinobacteria	Actinomycetota	Actinomycetes	Mycobacteriales	Mycobacteriaceae	Mycobacterium	Mycobacterium tuberculosis	Mycobacterium tuberculosis H37Ra		9	7	16	24	37		0.756939	0.0937458	0.598578	0.199518	1.75939		3.58417	2.36596	4.78243	4.6553	8.24777
Bacteria	Actinobacteria	Actinomycetota	Actinomycetes	Mycobacteriales	Mycobacteriaceae	Mycobacterium	Mycobacterium tuberculosis	Mycobacterium tuberculosis H37Rv (lab strain)				1	5	4				0.0374111	0.0415662	0.190204				0.298902	0.969855	0.89165
Bacteria	Actinobacteria	Actinomycetota	Actinomycetes	Mycobacteriales	Mycobacteriaceae	Mycobacterium	Mycobacterium tuberculosis	Mycobacterium tuberculosis Haarlem		8	7	24	51	36		0.672834	0.0937458	0.897868	0.423975	1.71184		3.18593	2.36596	7.17364	9.89252	8.02485
Bacteria	Actinobacteria	Actinomycetota	Actinomycetes	Mycobacteriales	Mycobacteriaceae	Mycobacterium	Mycobacterium tuberculosis	Mycobacterium tuberculosis K	1						1						5.77908
Bacteria	Actinobacteria	Actinomycetota	Actinomycetes	Mycobacteriales	Mycobacteriaceae	Mycobacterium	Mycobacterium tuberculosis	Mycobacterium tuberculosis K85			3	4	7	9			0.0401768	0.149645	0.0581927	0.42796			1.01398	1.19561	1.3578	2.00621
Bacteria	Actinobacteria	Actinomycetota	Actinomycetes	Mycobacteriales	Mycobacteriaceae	Mycobacterium	Mycobacterium tuberculosis	Mycobacterium tuberculosis KZN 605 (XDR)			1	3	2	5			0.0133923	0.112233	0.0166265	0.237756			0.337994	0.896705	0.387942	1.11456
Bacteria	Actinobacteria	Actinomycetota	Actinomycetes	Mycobacteriales	Mycobacteriaceae	Mycobacterium	Mycobacterium tuberculosis	Mycobacterium tuberculosis KZN 1435 (MDR)				1	1					0.0374111	0.00831324					0.298902	0.193971
Bacteria	Actinobacteria	Actinomycetota	Actinomycetes	Mycobacteriales	Mycobacteriaceae	Mycobacterium	Mycobacterium tuberculosis	Mycobacterium tuberculosis KZN 4207			1	3	5	5			0.0133923	0.112233	0.0415662	0.237756			0.337994	0.896705	0.969855	1.11456
Bacteria	Actinobacteria	Actinomycetota	Actinomycetes	Mycobacteriales	Mycobacteriaceae	Mycobacterium	Mycobacterium tuberculosis	Mycobacterium tuberculosis KZN 4207 (DS)		8	18	12	40	43		0.672834	0.241061	0.448934	0.33253	2.0447		3.18593	6.08389	3.58682	7.75884	9.58524
Bacteria	Actinobacteria	Actinomycetota	Actinomycetes	Mycobacteriales	Mycobacteriaceae	Mycobacterium	Mycobacterium tuberculosis	Mycobacterium tuberculosis KZN R506					1						0.00831324						0.193971
Bacteria	Actinobacteria	Actinomycetota	Actinomycetes	Mycobacteriales	Mycobacteriaceae	Mycobacterium	Mycobacterium tuberculosis	Mycobacterium tuberculosis KZN V2475					3	2					0.0249397	0.0951022					0.581913	0.445825
Bacteria	Actinobacteria	Actinomycetota	Actinomycetes	Mycobacteriales	Mycobacteriaceae	Mycobacterium	Mycobacterium tuberculosis	Mycobacterium tuberculosis NA-A0009	1						1						5.77908
Bacteria	Actinobacteria	Actinomycetota	Actinomycetes	Mycobacteriales	Mycobacteriaceae	Mycobacterium	Mycobacterium tuberculosis	Mycobacterium tuberculosis OFXR-21	1						1						5.77908
Bacteria	Actinobacteria	Actinomycetota	Actinomycetes	Mycobacteriales	Mycobacteriaceae	Mycobacterium	Mycobacterium tuberculosis	Mycobacterium tuberculosis OFXR-27	1						1						5.77908
Bacteria	Actinobacteria	Actinomycetota	Actinomycetes	Mycobacteriales	Mycobacteriaceae	Mycobacterium	Mycobacterium tuberculosis	Mycobacterium tuberculosis OFXR-29	2						2						11.5582
Bacteria	Actinobacteria	Actinomycetota	Actinomycetes	Mycobacteriales	Mycobacteriaceae	Mycobacterium	Mycobacterium tuberculosis	Mycobacterium tuberculosis RGTB327		7	3	5	13	26		0.58873	0.0401768	0.187056	0.108072	1.23633		2.78769	1.01398	1.49451	2.52162	5.79573
Bacteria	Actinobacteria	Actinomycetota	Actinomycetes	Mycobacteriales	Mycobacteriaceae	Mycobacterium	Mycobacterium tuberculosis	Mycobacterium tuberculosis RGTB423		10	18	22	49	47		0.841043	0.241061	0.823045	0.407349	2.2349		3.98241	6.08389	6.57583	9.50458	10.4769
Bacteria	Actinobacteria	Actinomycetota	Actinomycetes	Mycobacteriales	Mycobacteriaceae	Mycobacterium	Mycobacterium tuberculosis	Mycobacterium tuberculosis SUMu001			5	1	6	6			0.0669613	0.0374111	0.0498795	0.285307			1.68997	0.298902	1.16383	1.33748
Bacteria	Actinobacteria	Actinomycetota	Actinomycetes	Mycobacteriales	Mycobacteriaceae	Mycobacterium	Mycobacterium tuberculosis	Mycobacterium tuberculosis SUMu002						1						0.0475511						0.222913
Bacteria	Actinobacteria	Actinomycetota	Actinomycetes	Mycobacteriales	Mycobacteriaceae	Mycobacterium	Mycobacterium tuberculosis	Mycobacterium tuberculosis SUMu003						1						0.0475511						0.222913
Bacteria	Actinobacteria	Actinomycetota	Actinomycetes	Mycobacteriales	Mycobacteriaceae	Mycobacterium	Mycobacterium tuberculosis	Mycobacterium tuberculosis SUMu004					2						0.0166265						0.387942
Bacteria	Actinobacteria	Actinomycetota	Actinomycetes	Mycobacteriales	Mycobacteriaceae	Mycobacterium	Mycobacterium tuberculosis	Mycobacterium tuberculosis SUMu005			2						0.0267845						0.675987
Bacteria	Actinobacteria	Actinomycetota	Actinomycetes	Mycobacteriales	Mycobacteriaceae	Mycobacterium	Mycobacterium tuberculosis	Mycobacterium tuberculosis SUMu006			1	1		1			0.0133923	0.0374111		0.0475511			0.337994	0.298902		0.222913
Bacteria	Actinobacteria	Actinomycetota	Actinomycetes	Mycobacteriales	Mycobacteriaceae	Mycobacterium	Mycobacterium tuberculosis	Mycobacterium tuberculosis SUMu007			1			1			0.0133923			0.0475511			0.337994			0.222913
Bacteria	Actinobacteria	Actinomycetota	Actinomycetes	Mycobacteriales	Mycobacteriaceae	Mycobacterium	Mycobacterium tuberculosis	Mycobacterium tuberculosis SUMu008					1						0.00831324						0.193971
Bacteria	Actinobacteria	Actinomycetota	Actinomycetes	Mycobacteriales	Mycobacteriaceae	Mycobacterium	Mycobacterium tuberculosis	Mycobacterium tuberculosis SUMu010				4	1	1				0.149645	0.00831324	0.0475511				1.19561	0.193971	0.222913
Bacteria	Actinobacteria	Actinomycetota	Actinomycetes	Mycobacteriales	Mycobacteriaceae	Mycobacterium	Mycobacterium tuberculosis	Mycobacterium tuberculosis SUMu011					3						0.0249397						0.581913
Bacteria	Actinobacteria	Actinomycetota	Actinomycetes	Mycobacteriales	Mycobacteriaceae	Mycobacterium	Mycobacterium tuberculosis	Mycobacterium tuberculosis SUMu012					1	3					0.00831324	0.142653					0.193971	0.668738
Bacteria	Actinobacteria	Actinomycetota	Actinomycetes	Mycobacteriales	Mycobacteriaceae	Mycobacterium	Mycobacterium tuberculosis	Mycobacterium tuberculosis T17		7	9	12	22	15		0.58873	0.12053	0.448934	0.182891	0.713267		2.78769	3.04194	3.58682	4.26736	3.34369
Bacteria	Actinobacteria	Actinomycetota	Actinomycetes	Mycobacteriales	Mycobacteriaceae	Mycobacterium	Mycobacterium tuberculosis	Mycobacterium tuberculosis T46				1	2	2				0.0374111	0.0166265	0.0951022				0.298902	0.387942	0.445825
Bacteria	Actinobacteria	Actinomycetota	Actinomycetes	Mycobacteriales	Mycobacteriaceae	Mycobacterium	Mycobacterium tuberculosis	Mycobacterium tuberculosis T85		2	4	9	7	12		0.168209	0.053569	0.3367	0.0581927	0.570613		0.796482	1.35197	2.69011	1.3578	2.67495
Bacteria	Actinobacteria	Actinomycetota	Actinomycetes	Mycobacteriales	Mycobacteriaceae	Mycobacterium	Mycobacterium tuberculosis	Mycobacterium tuberculosis T92		3	7	8	22	28		0.252313	0.0937458	0.299289	0.182891	1.33143		1.19472	2.36596	2.39121	4.26736	6.24155
Bacteria	Actinobacteria	Actinomycetota	Actinomycetes	Mycobacteriales	Mycobacteriaceae	Mycobacterium	Mycobacterium tuberculosis	Mycobacterium tuberculosis TB_RSA07	1						1						5.77908
Bacteria	Actinobacteria	Actinomycetota	Actinomycetes	Mycobacteriales	Mycobacteriaceae	Mycobacterium	Mycobacterium tuberculosis	Mycobacterium tuberculosis TKK_04_0033	1						1						5.77908
Bacteria	Actinobacteria	Actinomycetota	Actinomycetes	Mycobacteriales	Mycobacteriaceae	Mycobacterium	Mycobacterium tuberculosis	Mycobacterium tuberculosis TRUG0061	1						1						5.77908
Bacteria	Actinobacteria	Actinomycetota	Actinomycetes	Mycobacteriales	Mycobacteriaceae	Mycobacterium	Mycobacterium tuberculosis	Mycobacterium tuberculosis UT205			1	5	4	2			0.0133923	0.187056	0.033253	0.0951022			0.337994	1.49451	0.775884	0.445825
Bacteria	Actinobacteria	Actinomycetota	Actinomycetes	Mycobacteriales	Mycobacteriaceae	Mycobacterium	Mycobacterium tusciae	Mycobacterium tusciae JS617	7	70	102	128	231	225	7	5.8873	1.36601	4.78863	1.92036	10.699	40.4535	27.8769	34.4754	38.2594	44.8073	50.1553
Bacteria	Actinobacteria	Actinomycetota	Actinomycetes	Mycobacteriales	Mycobacteriaceae	Mycobacterium	Mycobacterium ulcerans	Mycobacterium ulcerans Agy99		16	9	28	52	57		1.34567	0.12053	1.04751	0.432289	2.71041		6.37186	3.04194	8.36924	10.0865	12.706
Bacteria	Actinobacteria	Actinomycetota	Actinomycetes	Mycobacteriales	Mycobacteriaceae	Mycobacterium	Mycobacterium vaccae	Mycobacterium vaccae RIVM	6						6						34.6745
Bacteria	Actinobacteria	Actinomycetota	Actinomycetes	Mycobacteriales	Mycobacteriaceae	Mycobacterium	Mycobacterium vanbaalenii	Mycobacterium vanbaalenii PYR-1		71	58	110	231	176		5.9714	0.776751	4.11523	1.92036	8.369		28.2751	19.6036	32.8792	44.8073	39.2326
Bacteria	Actinobacteria	Actinomycetota	Actinomycetes	Mycobacteriales	Mycobacteriaceae	Mycobacterium	Mycobacterium xenopi	Mycobacterium xenopi RIVM700367	7	52	51	90	173	196	7	4.37342	0.683005	3.367	1.43819	9.32002	40.4535	20.7085	17.2377	26.9011	33.557	43.6909
Bacteria	Actinobacteria	Actinomycetota	Actinomycetes	Mycobacteriales	Nocardiaceae	Tomitella	Tomitella biformata	Tomitella biformata AHU 1821	19						19						109.802
Bacteria	Actinobacteria	Actinomycetota	Actinomycetes	Propionibacteriales	Nocardioidaceae	Marmoricola	Marmoricola sp.	Marmoricola sp. URHB0036	2	188	128	319	461	484	2	15.8116	1.71421	11.9342	3.83241	23.0147	11.5582	74.8693	43.2632	95.3496	89.4206	107.89
Bacteria	Actinobacteria	Actinomycetota	Actinomycetes	Pseudonocardiales	Pseudonocardiaceae	Prauserella	Prauserella rugosa	Prauserella rugosa DSM 43194	5						5						28.8954
Bacteria	Actinobacteria	Actinomycetota	Actinomycetes	Pseudonocardiales	Pseudonocardiaceae	Saccharothrix	Saccharothrix espanaensis	Saccharothrix espanaensis DSM 44229	5						5						28.8954
Bacteria	Actinobacteria	Actinomycetota	Actinomycetes	Streptosporangiales	Nocardiopsidaceae	Marinactinospora	Marinactinospora thermotolerans	Marinactinospora thermotolerans DSM 45154	7						7						40.4535
Bacteria	Actinobacteria	Actinomycetota	Actinomycetes	Streptosporangiales	Streptosporangiaceae	Microbispora	Microbispora sp.	Microbispora sp. ATCC PTA-5024	15						15						86.6862
Bacteria	Actinobacteria	Actinomycetota	Actinomycetes	Streptosporangiales	Streptosporangiaceae	Microbispora	Microbulbifer thermotolerans	Microbulbifer thermotolerans DSM 19189	18						18						104.023
Bacteria	Actinobacteria	Actinomycetota	Coriobacteriia	Eggerthellales	Eggerthellaceae	Denitrobacterium	Denitrobacterium detoxificans	Denitrobacterium detoxificans DSM 21843	1						1						5.77908
Bacteria	Actinobacteria	Actinomycetota	Coriobacteriia	Eggerthellales	Eggerthellaceae	Senegalemassilia	Senegalemassilia anaerobia	Senegalemassilia anaerobia JC110	1						1						5.77908
Bacteria	Actinobacteria	Actinomycetota	Thermoleophilia	Solirubrobacterales	Solirubrobacteraceae	Solirubrobacter	Solirubrobacter soli	Solirubrobacter soli DSM 22325	33	584	623	1191	2319	2193	33	49.1169	8.34338	44.5567	19.2784	104.28	190.71	232.573	210.57	355.992	449.819	488.847
Bacteria	Actinobacteria	Actinomycetota	Thermoleophilia	Solirubrobacterales	Solirubrobacteraceae	Solirubrobacter	Solirubrobacter sp.	Solirubrobacter sp. URHD0082	25	436	390	751	1520	1484	25	36.6695	5.22298	28.0958	12.6361	70.5659	144.477	173.633	131.818	224.475	294.836	330.802
Bacteria	Actinobacteria	Actinomycetota	Thermoleophilia	Solirubrobacterales	Solirubrobacteraceae	Solirubrobacterales	Solirubrobacterales bacterium	Solirubrobacterales bacterium URHD0059	25						25						144.477
Bacteria	Actinobacteria	Actinomycetota	Thermoleophilia	Thermoleophilales	Thermoleophilaceae	Thermoleophilales	Thermoplasmatales archaeon	Thermoplasmatales archaeon BRNA1	3						3						17.3372
Bacteria	Actinobacteria	Actinomycetota	Thermoleophilia	Thermoleophilales	Thermoleophilaceae	Thermoleophilum	Thermoleophilum album	Thermoleophilum album ATCC 35263	20						20						115.582
Bacteria	Aquificae	Aquificota	Aquificae	Aquificales	Aquificaceae	Aquifex	Aquifex aeolicus	Aquifex aeolicus VF5	13	370	369	1052	1507	1517	13	31.1186	4.94174	39.3565	12.5281	72.135	75.128	147.349	124.72	314.444	292.314	338.158
Bacteria	Aquificae	Aquificota	Aquificae	Aquificales	Aquificaceae	Hydrogenivirga	Hydrogenivirga sp.	Hydrogenivirga sp. 128-5-R1-1		717	654	1652	2540	2415		60.3028	8.75854	61.8032	21.1156	114.836		285.539	221.048	493.785	492.686	538.334
Bacteria	Aquificae	Aquificota	Aquificae	Aquificales	Aquificaceae	Hydrogenobacter	Hydrogenobacter thermophilus	Hydrogenobacter thermophilus TK-6, DSM 6534	14	296	316	853	1231	1131	14	24.8949	4.23195	31.9117	10.2336	53.7803	80.9071	117.879	106.806	254.963	238.778	252.114
Bacteria	Aquificae	Aquificota	Aquificae	Aquificales	Aquificaceae	Hydrogenobaculum	Hydrogenobaculum sp.	Hydrogenobaculum sp. HO		4	2	8	17	17		0.336417	0.0267845	0.299289	0.141325	0.808369		1.59296	0.675987	2.39121	3.29751	3.78951
Bacteria	Aquificae	Aquificota	Aquificae	Aquificales	Aquificaceae	Hydrogenobaculum	Hydrogenobaculum sp.	Hydrogenobaculum sp. SHO (Final Finished Sequence)	9	180	202	544	739	721	9	15.1388	2.70524	20.3517	6.14349	34.2844	52.0117	71.6834	68.2747	162.602	143.345	160.72
Bacteria	Aquificae	Aquificota	Aquificae	Aquificales	Aquificaceae	Hydrogenobaculum	Hydrogenobaculum sp.	Hydrogenobaculum sp. SN		7	1	10	10	16		0.58873	0.0133923	0.374111	0.0831324	0.760818		2.78769	0.337994	2.98902	1.93971	3.5666
Bacteria	Aquificae	Aquificota	Aquificae	Aquificales	Aquificaceae	Hydrogenobaculum	Hydrogenobaculum sp.	Hydrogenobaculum sp. Y04AAS1		147	107	351	387	350		12.3633	1.43297	13.1313	3.21723	16.6429		58.5414	36.1653	104.914	75.0668	78.0194
Bacteria	Aquificae	Aquificota	Aquificae	Aquificales	Aquificaceae	Thermocrinis	Thermocrinis albus	Thermocrinis albus HI 11/12, DSM 14484	15	230	250	585	846	906	15	19.344	3.34806	21.8855	7.033	43.0813	86.6862	91.5954	84.4984	174.857	164.099	201.959
Bacteria	Aquificae	Aquificota	Aquificae	Aquificales	Aquificaceae	Thermocrinis	Thermocrinis ruber	Thermocrinis ruber DSM 12173		275	220	744	1055	1075		23.1287	2.9463	27.8339	8.77047	51.1175		109.516	74.3586	222.383	204.639	239.631
Bacteria	Aquificae	Aquificota	Aquificae	Aquificales	Aquificaceae	Thermocrinis	Thermocrinis ruber	Thermocrinis ruber OC 14/7/2, DSM 23557	13						13						75.128
Bacteria	Aquificae	Aquificota	Aquificae	Aquificales	Aquificaceae	Thermocrinis	Thermocrinis sp.	Thermocrinis sp. GBS	14						14						80.9071
Bacteria	Aquificae	Aquificota	Aquificae	Aquificales	Desulfurobacteriaceae	Desulfurobacterium	Desulfurobacterium sp.	Desulfurobacterium sp. TC5-1	22	514	497	1384	1937	1950	22	43.2296	6.65595	51.777	16.1028	92.7247	127.14	204.696	167.983	413.68	375.722	434.68
Bacteria	Aquificae	Aquificota	Aquificae	Aquificales	Desulfurobacteriaceae	Desulfurobacterium	Desulfurobacterium thermolithotrophum	Desulfurobacterium thermolithotrophum BSA, DSM 11699	16	518	424	1389	1833	1842	16	43.566	5.67832	51.9641	15.2382	87.5892	92.4652	206.289	143.309	415.174	355.549	410.605
Bacteria	Aquificae	Aquificota	Aquificae	Aquificales	Desulfurobacteriaceae	Thermovibrio	Thermovibrio ammonificans	Thermovibrio ammonificans HB-1, DSM 15698	22	498	475	1408	2075	2075	22	41.8839	6.36132	52.6749	17.25	98.6686	127.14	198.324	160.547	420.853	402.49	462.544
Bacteria	Aquificae	Aquificota	Aquificae	Aquificales	Hydrogenothermaceae	Persephonella	Persephonella lauensis	Persephonella lauensis IFO5_L8	21						21						121.361
Bacteria	Aquificae	Aquificota	Aquificae	Aquificales	Hydrogenothermaceae	Persephonella	Persephonella lauensis	Persephonella lauensis KM09_Lau8	22						22						127.14
Bacteria	Aquificae	Aquificota	Aquificae	Aquificales	Hydrogenothermaceae	Persephonella	Persephonella marina	Persephonella marina EX-H1		777	647	1669	2551	2503		65.349	8.66479	62.4392	21.2071	119.02		309.433	218.682	498.867	494.82	557.95
Bacteria	Aquificae	Aquificota	Aquificae	Aquificales	Hydrogenothermaceae	Sulfurihydrogenibium	Sulfurihydrogenibium azorense	Sulfurihydrogenibium azorense Az-Fu1		542	455	1204	1798	1704		45.5845	6.09348	45.043	14.9472	81.0271		215.847	153.787	359.877	348.76	379.843
Bacteria	Aquificae	Aquificota	Aquificae	Aquificales	Hydrogenothermaceae	Sulfurihydrogenibium	Sulfurihydrogenibium sp.	Sulfurihydrogenibium sp. YO3AOP1		469	362	990	1393	1271		39.4449	4.848	37.037	11.5803	60.4375		186.775	122.354	295.913	270.202	283.322
Bacteria	Aquificae	Aquificota	Aquificae	Aquificales	Hydrogenothermaceae	Sulfurihydrogenibium	Sulfurihydrogenibium subterraneum	Sulfurihydrogenibium subterraneum DSM 15120	23						23						132.919
Bacteria	Aquificae	Aquificota	Aquificae	Aquificales	Hydrogenothermaceae	Sulfurihydrogenibium	Sulfurihydrogenibium yellowstonense	Sulfurihydrogenibium yellowstonense SS-5		221	216	489	709	598		18.587	2.89273	18.2941	5.89409	28.4356		88.0113	73.0066	146.163	137.525	133.302
Bacteria	Armatimonadetes	Armatimonadota	Armatimonadia	Armatimonadales	Armatimonadaceae	Armatimonadetes	Armatimonadetes bacterium	Armatimonadetes bacterium JGI 0000077-K19 (contamination screened) (TAbiofilm_001_240)	29						29						167.593
Bacteria	Armatimonadetes	Armatimonadota	Chthonomonadetes	Chthonomonadales	Chthonomonadaceae	Chthonomonas	Chthonomonas calidirosea	Chthonomonas calidirosea T49, DSM 23976 (Chthonomonas calirisosea T49, DSM 23976)	49						49						283.175
Bacteria	Armatimonadetes	Armatimonadota	Fimbriimonadia	Fimbriimonadales	Fimbriimonadaceae	Fimbriimonas	Fimbriimonas ginsengisoli	Fimbriimonas ginsengisoli Gsoil 348	54						54						312.07
Bacteria	Atribacteria	Atribacterota	Atribacterota, not assigned to class	Atribacterota, not assigned to order	Atribacterota, not assigned to family	Candidatus Atribacteria	Candidatus Atribacteria	Atribacteria bacterium JGI 0000014-F07 (contamination screened) (Etoliko_001_227)	5						5						28.8954
Bacteria	Atribacteria	Atribacterota	Atribacterota, not assigned to class	Atribacterota, not assigned to order	Atribacterota, not assigned to family	Candidatus Atribacteria	Candidatus Atribacteria	Atribacteria bacterium JGI 0000059-I14 (contamination screened) (TAbiofilm_001_167)	8						8						46.2326
Bacteria	Atribacteria	Atribacterota	Atribacterota, not assigned to class	Atribacterota, not assigned to order	Atribacterota, not assigned to family	Candidatus Atribacteria	Candidatus Atribacteria	Atribacteria bacterium JGI 0000079-F20 (contamination screened) (TAbiofilm_001_232)	6						6						34.6745
Bacteria	Atribacteria	Atribacterota	Atribacterota, not assigned to class	Atribacterota, not assigned to order	Atribacterota, not assigned to family	Candidatus Atribacteria	Candidatus Atribacteria	Atribacteria bacterium JGI 0000079-L04 (contamination screened) (TAbiofilm_001_231)	16						16						92.4652
Bacteria	Atribacteria	Atribacterota	Atribacterota, not assigned to class	Atribacterota, not assigned to order	Atribacterota, not assigned to family	Candidatus Atribacteria	Candidatus Atribacteria	Atribacteria bacterium SCGC AAA255-E04 (contamination screened) (SAK_001_124)	4						4						23.1163
Bacteria	Atribacteria	Atribacterota	Atribacterota, not assigned to class	Atribacterota, not assigned to order	Atribacterota, not assigned to family	Candidatus Atribacteria	Candidatus Atribacteria	Atribacteria bacterium SCGC AAA255-G05 (contamination screened) (SAK_001_130)	27						27						156.035
Bacteria	Atribacteria	Atribacterota	Atribacterota, not assigned to class	Atribacterota, not assigned to order	Atribacterota, not assigned to family	Candidatus Atribacteria	Candidatus Atribacteria	Atribacteria bacterium SCGC AAA255-N14 (contamination screened) (SAK_001_136)	13						13						75.128
Bacteria	Atribacteria	Atribacterota	Atribacterota, not assigned to class	Atribacterota, not assigned to order	Atribacterota, not assigned to family	Candidatus Atribacteria	Candidatus Atribacteria	Atribacteria bacterium SCGC AB-164-A22 (contamination screened) (SAK_001_219)	9						9						52.0117
Bacteria	Atribacteria	Atribacterota	Atribacterota, not assigned to class	Atribacterota, not assigned to order	Atribacterota, not assigned to family	Candidatus Atribacteria	Candidatus Atribacteria	Atribacteria bacterium SCGC AB-164-D21 (contamination screened) (SAK_001_216)	8						8						46.2326
Bacteria	Atribacteria	Atribacterota	Atribacterota, not assigned to class	Atribacterota, not assigned to order	Atribacterota, not assigned to family	Candidatus Atribacteria	Candidatus Atribacteria	Atribacteria bacterium SCGC AB-164-G04 (contamination screened) (SAK_001_217)	6						6						34.6745
Bacteria	Atribacteria	Atribacterota	Atribacterota, not assigned to class	Atribacterota, not assigned to order	Atribacterota, not assigned to family	Candidatus Atribacteria	Candidatus Atribacteria	Atribacteria bacterium SCGC AB-164-L03 (contamination screened) (SAK_001_213)	8						8						46.2326
Bacteria	Atribacteria	Atribacterota	Atribacterota, not assigned to class	Atribacterota, not assigned to order	Atribacterota, not assigned to family	Candidatus Atribacteria	Candidatus Atribacteria	Atribacteria bacterium SCGC AB-164-M20 (contamination screened) (SAK_001_218)	3						3						17.3372
Bacteria	Atribacteria	Atribacterota	Atribacterota, not assigned to class	Atribacterota, not assigned to order	Atribacterota, not assigned to family	Candidatus Atribacteria	Candidatus Atribacteria	Atribacteria bacterium SCGC AB-164-P05 (contamination screened) (SAK_001_215)	2						2						11.5582
Bacteria	Firmicutes	Bacillota	Bacilli	Caryophanales	Alicyclobacillaceae	Alicyclobacillus	Alicyclobacillus acidocaldarius	Alicyclobacillus acidocaldarius acidocaldarius 104-IA, DSM 446		360	426	627	933	846		30.2775	5.7051	23.4568	7.75626	40.2282		143.367	143.985	187.411	180.975	188.584
Bacteria	Firmicutes	Bacillota	Bacilli	Caryophanales	Alicyclobacillaceae	Alicyclobacillus	Alicyclobacillus acidocaldarius	Alicyclobacillus acidocaldarius acidocaldarius Tc-4-1	12	240	258	340	543	466	12	20.185	3.4552	12.7198	4.51409	22.1588	69.3489	95.5779	87.2024	101.627	105.326	103.877
Bacteria	Firmicutes	Bacillota	Bacilli	Caryophanales	Alicyclobacillaceae	Alicyclobacillus	Alicyclobacillus acidocaldarius	Alicyclobacillus acidocaldarius LAA1		238	402	409	706	567		20.0168	5.38369	15.3012	5.86915	26.9615		94.7814	135.873	122.251	136.944	126.391
Bacteria	Firmicutes	Bacillota	Bacilli	Caryophanales	Alicyclobacillaceae	Alicyclobacillus	Alicyclobacillus acidoterrestris	Alicyclobacillus acidoterrestris ATCC 49025	9						9						52.0117
Bacteria	Firmicutes	Bacillota	Bacilli	Caryophanales	Alicyclobacillaceae	Alicyclobacillus	Alicyclobacillus contaminans	Alicyclobacillus contaminans DSM 17975	10	626	995	1064	1478	1035	10	52.6493	13.3253	39.8055	12.287	49.2154	57.7908	249.299	336.304	318.031	286.689	230.715
Bacteria	Firmicutes	Bacillota	Bacilli	Caryophanales	Alicyclobacillaceae	Alicyclobacillus	Alicyclobacillus herbarius	Alicyclobacillus herbarius DSM 13609	12	534	750	839	1377	1188	12	44.9117	10.0442	31.388	11.4473	56.4907	69.3489	212.661	253.495	250.778	267.098	264.82
Bacteria	Firmicutes	Bacillota	Bacilli	Caryophanales	Alicyclobacillaceae	Alicyclobacillus	Alicyclobacillus hesperidum	Alicyclobacillus hesperidum URH17-3-68	3	307	444	508	839	698	3	25.82	5.94616	19.0049	6.97481	33.1907	17.3372	122.26	150.069	151.842	162.742	155.593
Bacteria	Firmicutes	Bacillota	Bacilli	Caryophanales	Alicyclobacillaceae	Alicyclobacillus	Alicyclobacillus macrosporangiidus	Alicyclobacillus macrosporangiidus CPP55	17						17						98.2443
Bacteria	Firmicutes	Bacillota	Bacilli	Caryophanales	Alicyclobacillaceae	Alicyclobacillus	Alicyclobacillus pohliae	Alicyclobacillus pohliae DSM 22757	22	1820	2282	2094	3413	2766	22	153.07	30.5611	78.3389	28.3731	131.526	127.14	724.799	771.302	625.9	662.023	616.576
Bacteria	Firmicutes	Bacillota	Bacilli	Caryophanales	Alicyclobacillaceae	Alicyclobacillus	Alicyclobacillus pomorum	Alicyclobacillus pomorum DSM 14955	15	695	962	1016	1451	1221	15	58.4525	12.8834	38.0097	12.0625	58.0599	86.6862	276.778	325.15	303.684	281.452	272.176
Bacteria	Firmicutes	Bacillota	Bacilli	Caryophanales	Alicyclobacillaceae	Kyrpidia	Kyrpidia tusciae	Kyrpidia tusciae T2, DSM 2912	13	1027	1242	1471	2408	2327	13	86.3751	16.6332	55.0318	20.0183	110.651	75.128	408.994	419.788	439.684	467.082	518.718
Bacteria	Firmicutes	Bacillota	Bacilli	Caryophanales	Bacillaceae	Amphibacillus	Amphibacillus jilinensis	Amphibacillus jilinensis Y1	2						2						11.5582
Bacteria	Firmicutes	Bacillota	Bacilli	Caryophanales	Bacillaceae	Amphibacillus	Amphibacillus xylanus	Amphibacillus xylanus NBRC 15112	4	363	642	511	764	507	4	30.5299	8.59783	19.1171	6.35132	24.1084	23.1163	144.562	216.992	152.739	148.194	113.017
Bacteria	Firmicutes	Bacillota	Bacilli	Caryophanales	Bacillaceae	Anoxybacillus	Anoxybacillus flavithermus	Anoxybacillus flavithermus AK1	2						2						11.5582
Bacteria	Firmicutes	Bacillota	Bacilli	Caryophanales	Bacillaceae	Anoxybacillus	Anoxybacillus flavithermus	Anoxybacillus flavithermus NBRC 109594	2						2						11.5582
Bacteria	Firmicutes	Bacillota	Bacilli	Caryophanales	Bacillaceae	Anoxybacillus	Anoxybacillus flavithermus	Anoxybacillus flavithermus TNO-09.006	7						7						40.4535
Bacteria	Firmicutes	Bacillota	Bacilli	Caryophanales	Bacillaceae	Anoxybacillus	Anoxybacillus flavithermus	Anoxybacillus flavithermus WK1, DSM 2641		634	938	803	1254	881		53.3221	12.5619	30.0412	10.4248	41.8925		252.485	317.038	240.018	243.24	196.386
Bacteria	Firmicutes	Bacillota	Bacilli	Caryophanales	Bacillaceae	Anoxybacillus	Anoxybacillus flavithermus	Anoxybacillus kamchatkensis G10	2						2						11.5582
Bacteria	Firmicutes	Bacillota	Bacilli	Caryophanales	Bacillaceae	Anoxybacillus	Anoxybacillus sp.	Anoxybacillus sp. DT3-1	5						5						28.8954
Bacteria	Firmicutes	Bacillota	Bacilli	Caryophanales	Bacillaceae	Anoxybacillus	Anoxybacillus sp.	Anoxybacillus sp. SK3-4	2						2						11.5582
Bacteria	Firmicutes	Bacillota	Bacilli	Caryophanales	Bacillaceae	Anoxybacillus	Anoxybacillus tepidamans	Anoxybacillus tepidamans PS2	3						3						17.3372
Bacteria	Firmicutes	Bacillota	Bacilli	Caryophanales	Bacillaceae	Bacillus	Bacillus acidiproducens	Bacillus acidiproducens DSM 23148	2	486	700	590	747	616	2	40.8747	9.37458	22.0726	6.20999	29.2915	11.5582	193.545	236.596	176.352	144.896	137.314
Bacteria	Firmicutes	Bacillota	Bacilli	Caryophanales	Bacillaceae	Bacillus	Bacillus aidingensis	Bacillus aidingensis DSM 18341	8	565	931	881	1204	925	8	47.5189	12.4682	32.9592	10.0091	43.9848	46.2326	225.006	314.672	263.332	233.541	206.194
Bacteria	Firmicutes	Bacillota	Bacilli	Caryophanales	Bacillaceae	Bacillus	Bacillus alcalophilus	Bacillus alcalophilus ATCC 27647	3	685	1157	814	1268	806	3	57.6114	15.4948	30.4527	10.5412	38.3262	17.3372	272.795	391.059	243.306	245.955	179.668
Bacteria	Firmicutes	Bacillota	Bacilli	Caryophanales	Bacillaceae	Bacillus	Bacillus amyloliquefaciens	Bacillus amyloliquefaciens amyloliquefaciens DC-12	1						1						5.77908
Bacteria	Firmicutes	Bacillota	Bacilli	Caryophanales	Bacillaceae	Bacillus	Bacillus amyloliquefaciens	Bacillus amyloliquefaciens Campbell F, DSM 7		36	45	36	66	30		3.02775	0.602652	1.3468	0.548674	1.42653		14.3367	15.2097	10.7605	12.8021	6.68738
Bacteria	Firmicutes	Bacillota	Bacilli	Caryophanales	Bacillaceae	Bacillus	Bacillus amyloliquefaciens	Bacillus amyloliquefaciens CAU-B946		82	134	109	134	104		6.89655	1.79456	4.07782	1.11397	4.94532		32.6558	45.2912	32.5803	25.9921	23.1829
Bacteria	Firmicutes	Bacillota	Bacilli	Caryophanales	Bacillaceae	Bacillus	Bacillus amyloliquefaciens	Bacillus amyloliquefaciens IT-45	1						1						5.77908
Bacteria	Firmicutes	Bacillota	Bacilli	Caryophanales	Bacillaceae	Bacillus	Bacillus amyloliquefaciens	Bacillus amyloliquefaciens LFB112	1						1						5.77908
Bacteria	Firmicutes	Bacillota	Bacilli	Caryophanales	Bacillaceae	Bacillus	Bacillus amyloliquefaciens	Bacillus amyloliquefaciens LL3	1	85	135	101	101	38	1	7.14886	1.80796	3.77853	0.839638	1.80694	5.77908	33.8505	45.6291	30.1891	19.5911	8.47068
Bacteria	Firmicutes	Bacillota	Bacilli	Caryophanales	Bacillaceae	Bacillus	Bacillus amyloliquefaciens	Bacillus amyloliquefaciens plantarum AS43.3	1	98	109	107	142	92	1	8.24222	1.45976	4.00299	1.18048	4.3747	5.77908	39.0276	36.8413	31.9825	27.5439	20.508
Bacteria	Firmicutes	Bacillota	Bacilli	Caryophanales	Bacillaceae	Bacillus	Bacillus amyloliquefaciens	Bacillus amyloliquefaciens plantarum FZB42		54	160	67	99	57		4.54163	2.14276	2.50655	0.823011	2.71041		21.505	54.079	20.0264	19.2031	12.706
Bacteria	Firmicutes	Bacillota	Bacilli	Caryophanales	Bacillaceae	Bacillus	Bacillus amyloliquefaciens	Bacillus amyloliquefaciens plantarum w2	1						1						5.77908
Bacteria	Firmicutes	Bacillota	Bacilli	Caryophanales	Bacillaceae	Bacillus	Bacillus amyloliquefaciens	Bacillus amyloliquefaciens plantarum YAU B9601-Y2		357	571	462	452	242		30.0252	7.64698	17.284	3.75759	11.5074		142.172	192.994	138.093	87.6749	53.9449
Bacteria	Firmicutes	Bacillota	Bacilli	Caryophanales	Bacillaceae	Bacillus	Bacillus amyloliquefaciens	Bacillus amyloliquefaciens SQR9	1						1						5.77908
Bacteria	Firmicutes	Bacillota	Bacilli	Caryophanales	Bacillaceae	Bacillus	Bacillus amyloliquefaciens	Bacillus amyloliquefaciens TA208	1	16	13	15	18	13	1	1.34567	0.174099	0.561167	0.149638	0.618165	5.77908	6.37186	4.39392	4.48352	3.49148	2.89786
Bacteria	Firmicutes	Bacillota	Bacilli	Caryophanales	Bacillaceae	Bacillus	Bacillus amyloliquefaciens	Bacillus amyloliquefaciens XH7		203	315	296	318	193		17.0732	4.21856	11.0737	2.64361	9.17737		80.8429	106.468	88.4749	61.6828	43.0221
Bacteria	Firmicutes	Bacillota	Bacilli	Caryophanales	Bacillaceae	Bacillus	Bacillus anthracis	Bacillus anthracis 9080-G	1						1						5.77908
Bacteria	Firmicutes	Bacillota	Bacilli	Caryophanales	Bacillaceae	Bacillus	Bacillus anthracis	Bacillus anthracis A0174		3	14	8	12	4		0.252313	0.187492	0.299289	0.0997589	0.190204		1.19472	4.73191	2.39121	2.32765	0.89165
Bacteria	Firmicutes	Bacillota	Bacilli	Caryophanales	Bacillaceae	Bacillus	Bacillus anthracis	Bacillus anthracis A0193		2	8	3	6	3		0.168209	0.107138	0.112233	0.0498795	0.142653		0.796482	2.70395	0.896705	1.16383	0.668738
Bacteria	Firmicutes	Bacillota	Bacilli	Caryophanales	Bacillaceae	Bacillus	Bacillus anthracis	Bacillus anthracis A0248			1		1				0.0133923		0.00831324				0.337994		0.193971
Bacteria	Firmicutes	Bacillota	Bacilli	Caryophanales	Bacillaceae	Bacillus	Bacillus anthracis	Bacillus anthracis A0389		1	1	3	5	7		0.0841043	0.0133923	0.112233	0.0415662	0.332858		0.398241	0.337994	0.896705	0.969855	1.56039
Bacteria	Firmicutes	Bacillota	Bacilli	Caryophanales	Bacillaceae	Bacillus	Bacillus anthracis	Bacillus anthracis A0442		24	44	31	31	22		2.0185	0.589259	1.15975	0.257711	1.04612		9.55779	14.8717	9.26595	6.0131	4.90408
Bacteria	Firmicutes	Bacillota	Bacilli	Caryophanales	Bacillaceae	Bacillus	Bacillus anthracis	Bacillus anthracis A0465		8	2	7	9	5		0.672834	0.0267845	0.261878	0.0748192	0.237756		3.18593	0.675987	2.09231	1.74574	1.11456
Bacteria	Firmicutes	Bacillota	Bacilli	Caryophanales	Bacillaceae	Bacillus	Bacillus anthracis	Bacillus anthracis A0488		2	5	8	9	13		0.168209	0.0669613	0.299289	0.0748192	0.618165		0.796482	1.68997	2.39121	1.74574	2.89786
Bacteria	Firmicutes	Bacillota	Bacilli	Caryophanales	Bacillaceae	Bacillus	Bacillus anthracis	Bacillus anthracis A1055		2	5	6	4	5		0.168209	0.0669613	0.224467	0.033253	0.237756		0.796482	1.68997	1.79341	0.775884	1.11456
Bacteria	Firmicutes	Bacillota	Bacilli	Caryophanales	Bacillaceae	Bacillus	Bacillus anthracis	Bacillus anthracis A2012 (Florida isolate)		9	4	9	7	6		0.756939	0.053569	0.3367	0.0581927	0.285307		3.58417	1.35197	2.69011	1.3578	1.33748
Bacteria	Firmicutes	Bacillota	Bacilli	Caryophanales	Bacillaceae	Bacillus	Bacillus anthracis	Bacillus anthracis Ames			6	1	5				0.0803536	0.0374111	0.0415662				2.02796	0.298902	0.969855
Bacteria	Firmicutes	Bacillota	Bacilli	Caryophanales	Bacillaceae	Bacillus	Bacillus anthracis	Bacillus anthracis Ames Ancestor A2084			1		2				0.0133923		0.0166265				0.337994		0.387942
Bacteria	Firmicutes	Bacillota	Bacilli	Caryophanales	Bacillaceae	Bacillus	Bacillus anthracis	Bacillus anthracis Australia 94		1		2	1	1		0.0841043		0.0748223	0.00831324	0.0475511		0.398241		0.597803	0.193971	0.222913
Bacteria	Firmicutes	Bacillota	Bacilli	Caryophanales	Bacillaceae	Bacillus	Bacillus anthracis	Bacillus anthracis BF1		9	6	1	4	1		0.756939	0.0803536	0.0374111	0.033253	0.0475511		3.58417	2.02796	0.298902	0.775884	0.222913
Bacteria	Firmicutes	Bacillota	Bacilli	Caryophanales	Bacillaceae	Bacillus	Bacillus anthracis	Bacillus anthracis CDC 684		1	3	2				0.0841043	0.0401768	0.0748223				0.398241	1.01398	0.597803
Bacteria	Firmicutes	Bacillota	Bacilli	Caryophanales	Bacillaceae	Bacillus	Bacillus anthracis	Bacillus anthracis CI		44	61	55	75	36		3.70059	0.816928	2.05761	0.623493	1.71184		17.5226	20.6176	16.4396	14.5478	8.02485
Bacteria	Firmicutes	Bacillota	Bacilli	Caryophanales	Bacillaceae	Bacillus	Bacillus anthracis	Bacillus anthracis CNEVA-9066			1						0.0133923						0.337994
Bacteria	Firmicutes	Bacillota	Bacilli	Caryophanales	Bacillaceae	Bacillus	Bacillus anthracis	Bacillus anthracis H9401		23	39	38	47	32		1.9344	0.522298	1.42162	0.390722	1.52164		9.15954	13.1818	11.3583	9.11664	7.1332
Bacteria	Firmicutes	Bacillota	Bacilli	Caryophanales	Bacillaceae	Bacillus	Bacillus anthracis	Bacillus anthracis Sterne				1	2	3				0.0374111	0.0166265	0.142653				0.298902	0.387942	0.668738
Bacteria	Firmicutes	Bacillota	Bacilli	Caryophanales	Bacillaceae	Bacillus	Bacillus anthracis	Bacillus anthracis Tsiankovskii-I		11	17	13	30	20		0.925147	0.227668	0.486345	0.249397	0.951022		4.38065	5.74589	3.88572	5.81913	4.45825
Bacteria	Firmicutes	Bacillota	Bacilli	Caryophanales	Bacillaceae	Bacillus	Bacillus anthracis	Bacillus anthracis UR-1		12	15	5	15	7		1.00925	0.200884	0.187056	0.124699	0.332858		4.77889	5.06991	1.49451	2.90956	1.56039
Bacteria	Firmicutes	Bacillota	Bacilli	Caryophanales	Bacillaceae	Bacillus	Bacillus anthracis	Bacillus anthracis Vollum						1						0.0475511						0.222913
Bacteria	Firmicutes	Bacillota	Bacilli	Caryophanales	Bacillaceae	Bacillus	Bacillus anthracis	Bacillus anthracis WesternNA USA6153						2						0.0951022						0.445825
Bacteria	Firmicutes	Bacillota	Bacilli	Caryophanales	Bacillaceae	Bacillus	Bacillus atrophaeus	Bacillus atrophaeus 1942		292	507	426	535	383		24.5585	6.78988	15.9371	4.44759	18.2121		116.286	171.363	127.332	103.774	85.3755
Bacteria	Firmicutes	Bacillota	Bacilli	Caryophanales	Bacillaceae	Bacillus	Bacillus atrophaeus	Bacillus atrophaeus ATCC 9372	1						1						5.77908
Bacteria	Firmicutes	Bacillota	Bacilli	Caryophanales	Bacillaceae	Bacillus	Bacillus atrophaeus	Bacillus atrophaeus UCMB-5137	1						1						5.77908
Bacteria	Firmicutes	Bacillota	Bacilli	Caryophanales	Bacillaceae	Bacillus	Bacillus aurantiacus	Bacillus aurantiacus DSM 18675	7						7						40.4535
Bacteria	Firmicutes	Bacillota	Bacilli	Caryophanales	Bacillaceae	Bacillus	Bacillus azotoformans	Bacillus azotoformans LMG 9581	12	1471	2411	1477	2042	1516	12	123.717	32.2887	55.2563	16.9756	72.0875	69.3489	585.813	814.903	441.478	396.089	337.936
Bacteria	Firmicutes	Bacillota	Bacilli	Caryophanales	Bacillaceae	Bacillus	Bacillus bataviensis	Bacillus bataviensis LMG 21833	6						6						34.6745
Bacteria	Firmicutes	Bacillota	Bacilli	Caryophanales	Bacillaceae	Bacillus	Bacillus bogoriensis	Bacillus bogoriensis ATCC BAA-922	5						5						28.8954
Bacteria	Firmicutes	Bacillota	Bacilli	Caryophanales	Bacillaceae	Bacillus	Bacillus cellulosilyticus	Bacillus cellulosilyticus N-4, DSM 2522	9	837	1176	948	1370	948	9	70.3953	15.7493	35.4658	11.3891	45.0785	52.0117	333.328	397.481	283.359	265.74	211.321
Bacteria	Firmicutes	Bacillota	Bacilli	Caryophanales	Bacillaceae	Bacillus	Bacillus cereus	Bacillus cereus 03BB102		27	82	30	60	26		2.27082	1.09817	1.12233	0.498795	1.23633		10.7525	27.7155	8.96705	11.6383	5.79573
Bacteria	Firmicutes	Bacillota	Bacilli	Caryophanales	Bacillaceae	Bacillus	Bacillus cereus	Bacillus cereus 03BB108		110	197	143	162	122		9.25147	2.63828	5.34979	1.34675	5.80124		43.8065	66.5848	42.7429	31.4233	27.1953
Bacteria	Firmicutes	Bacillota	Bacilli	Caryophanales	Bacillaceae	Bacillus	Bacillus cereus	Bacillus cereus 95/8201		41	72	64	87	39		3.44828	0.964243	2.39431	0.723252	1.85449		16.3279	24.3355	19.1297	16.8755	8.69359
Bacteria	Firmicutes	Bacillota	Bacilli	Caryophanales	Bacillaceae	Bacillus	Bacillus cereus	Bacillus cereus 172560W		46	112	59	69	32		3.8688	1.49993	2.20726	0.573614	1.52164		18.3191	37.8553	17.6352	13.384	7.1332
Bacteria	Firmicutes	Bacillota	Bacilli	Caryophanales	Bacillaceae	Bacillus	Bacillus cereus	Bacillus cereus AH187 (F4810/72)		5	29	10	18	16		0.420521	0.388376	0.374111	0.149638	0.760818		1.99121	9.80182	2.98902	3.49148	3.5666
Bacteria	Firmicutes	Bacillota	Bacilli	Caryophanales	Bacillaceae	Bacillus	Bacillus cereus	Bacillus cereus AH603		116	187	135	206	128		9.7561	2.50435	5.05051	1.71253	6.08654		46.196	63.2048	40.3517	39.958	28.5328
Bacteria	Firmicutes	Bacillota	Bacilli	Caryophanales	Bacillaceae	Bacillus	Bacillus cereus	Bacillus cereus AH621		63	102	107	116	84		5.29857	1.36601	4.00299	0.964336	3.99429		25.0892	34.4754	31.9825	22.5006	18.7247
Bacteria	Firmicutes	Bacillota	Bacilli	Caryophanales	Bacillaceae	Bacillus	Bacillus cereus	Bacillus cereus AH676		69	81	83	95	53		5.8032	1.08477	3.10513	0.789758	2.52021		27.4786	27.3775	24.8088	18.4272	11.8144
Bacteria	Firmicutes	Bacillota	Bacilli	Caryophanales	Bacillaceae	Bacillus	Bacillus cereus	Bacillus cereus AH820		26	65	72	56	45		2.18671	0.870497	2.6936	0.465542	2.1398		10.3543	21.9696	21.5209	10.8624	10.0311
Bacteria	Firmicutes	Bacillota	Bacilli	Caryophanales	Bacillaceae	Bacillus	Bacillus cereus	Bacillus cereus AH1134	1	188	278	244	249	140	1	15.8116	3.72305	9.12832	2.07	6.65716	5.77908	74.8693	93.9622	72.932	48.2988	31.2078
Bacteria	Firmicutes	Bacillota	Bacilli	Caryophanales	Bacillaceae	Bacillus	Bacillus cereus	Bacillus cereus AH1271		122	248	169	235	161		10.2607	3.32128	6.32248	1.95361	7.65573		48.5854	83.8224	50.5144	45.5832	35.8889
Bacteria	Firmicutes	Bacillota	Bacilli	Caryophanales	Bacillaceae	Bacillus	Bacillus cereus	Bacillus cereus AH1272		85	188	145	184	173		7.14886	2.51774	5.42462	1.52964	8.22634		33.8505	63.5428	43.3407	35.6907	38.5639
Bacteria	Firmicutes	Bacillota	Bacilli	Caryophanales	Bacillaceae	Bacillus	Bacillus cereus	Bacillus cereus AH1273		14	28	15	26	10		1.17746	0.374983	0.561167	0.216144	0.475511		5.57537	9.46382	4.48352	5.04325	2.22913
Bacteria	Firmicutes	Bacillota	Bacilli	Caryophanales	Bacillaceae	Bacillus	Bacillus cereus	Bacillus cereus ATCC 4342		49	69	73	109	81		4.12111	0.924066	2.73101	0.906143	3.85164		19.5138	23.3216	21.8198	21.1428	18.0559
Bacteria	Firmicutes	Bacillota	Bacilli	Caryophanales	Bacillaceae	Bacillus	Bacillus cereus	Bacillus cereus ATCC 10876		110	128	129	121	91		9.25147	1.71421	4.82604	1.0059	4.32715		43.8065	43.2632	38.5583	23.4705	20.285
Bacteria	Firmicutes	Bacillota	Bacilli	Caryophanales	Bacillaceae	Bacillus	Bacillus cereus	Bacillus cereus ATCC 10987	1	152	342	172	203	152	1	12.7839	4.58015	6.43472	1.68759	7.22777	5.77908	60.5326	115.594	51.4111	39.3761	33.8827
Bacteria	Firmicutes	Bacillota	Bacilli	Caryophanales	Bacillaceae	Bacillus	Bacillus cereus	Bacillus cereus ATCC 14579	1	30	50	45	53	21	1	2.52313	0.669613	1.6835	0.440602	0.998573	5.77908	11.9472	16.8997	13.4506	10.2805	4.68116
Bacteria	Firmicutes	Bacillota	Bacilli	Caryophanales	Bacillaceae	Bacillus	Bacillus cereus	Bacillus cereus B4264		34	72	36	55	46		2.85955	0.964243	1.3468	0.457228	2.18735		13.5402	24.3355	10.7605	10.6684	10.254
Bacteria	Firmicutes	Bacillota	Bacilli	Caryophanales	Bacillaceae	Bacillus	Bacillus cereus	Bacillus cereus BAG1O-1	1						1						5.77908
Bacteria	Firmicutes	Bacillota	Bacilli	Caryophanales	Bacillaceae	Bacillus	Bacillus cereus	Bacillus cereus BAG1O-2		33	42	20	45	24		2.77544	0.562475	0.748223	0.374096	1.14123		13.142	14.1957	5.97803	8.72869	5.3499
Bacteria	Firmicutes	Bacillota	Bacilli	Caryophanales	Bacillaceae	Bacillus	Bacillus cereus	Bacillus cereus BAG1X1-3	3	78	135	94	169	85	3	6.56013	1.80796	3.51665	1.40494	4.04184	17.3372	31.0628	45.6291	28.0967	32.7811	18.9476
Bacteria	Firmicutes	Bacillota	Bacilli	Caryophanales	Bacillaceae	Bacillus	Bacillus cereus	Bacillus cereus BAG1X2-1	4						4						23.1163
Bacteria	Firmicutes	Bacillota	Bacilli	Caryophanales	Bacillaceae	Bacillus	Bacillus cereus	Bacillus cereus BAG2O-1	1						1						5.77908
Bacteria	Firmicutes	Bacillota	Bacilli	Caryophanales	Bacillaceae	Bacillus	Bacillus cereus	Bacillus cereus BAG2O-3	3						3						17.3372
Bacteria	Firmicutes	Bacillota	Bacilli	Caryophanales	Bacillaceae	Bacillus	Bacillus cereus	Bacillus cereus BAG2X1-1		41	101	66	85	48		3.44828	1.35262	2.46914	0.706626	2.28245		16.3279	34.1374	19.7275	16.4875	10.6998
Bacteria	Firmicutes	Bacillota	Bacilli	Caryophanales	Bacillaceae	Bacillus	Bacillus cereus	Bacillus cereus BAG2X1-2		93	133	108	170	83		7.8217	1.78117	4.0404	1.41325	3.94674		37.0364	44.9532	32.2814	32.9751	18.5017
Bacteria	Firmicutes	Bacillota	Bacilli	Caryophanales	Bacillaceae	Bacillus	Bacillus cereus	Bacillus cereus BAG2X1-3		134	204	194	183	124		11.27	2.73202	7.25776	1.52132	5.89634		53.3643	68.9507	57.9869	35.4967	27.6412
Bacteria	Firmicutes	Bacillota	Bacilli	Caryophanales	Bacillaceae	Bacillus	Bacillus cereus	Bacillus cereus BAG3O-2		16	16	21	23	7		1.34567	0.214276	0.785634	0.191205	0.332858		6.37186	5.4079	6.27693	4.46133	1.56039
Bacteria	Firmicutes	Bacillota	Bacilli	Caryophanales	Bacillaceae	Bacillus	Bacillus cereus	Bacillus cereus BAG3X2-1	3	72	115	107	113	88	3	6.05551	1.54011	4.00299	0.939396	4.1845	17.3372	28.6734	38.8693	31.9825	21.9187	19.6163
Bacteria	Firmicutes	Bacillota	Bacilli	Caryophanales	Bacillaceae	Bacillus	Bacillus cereus	Bacillus cereus BAG3X2-2		51	96	73	88	40		4.28932	1.28566	2.73101	0.731565	1.90204		20.3103	32.4474	21.8198	17.0694	8.9165
Bacteria	Firmicutes	Bacillota	Bacilli	Caryophanales	Bacillaceae	Bacillus	Bacillus cereus	Bacillus cereus BAG4O-1	1	37	74	75	83	70	1	3.11186	0.991027	2.80584	0.689999	3.32858	5.77908	14.7349	25.0115	22.4176	16.0996	15.6039
Bacteria	Firmicutes	Bacillota	Bacilli	Caryophanales	Bacillaceae	Bacillus	Bacillus cereus	Bacillus cereus BAG4X2-1	1	47	63	50	80	42	1	3.9529	0.843712	1.87056	0.665059	1.99715	5.77908	18.7173	21.2936	14.9451	15.5177	9.36233
Bacteria	Firmicutes	Bacillota	Bacilli	Caryophanales	Bacillaceae	Bacillus	Bacillus cereus	Bacillus cereus BAG4X12-1		30	56	50	59	59		2.52313	0.749967	1.87056	0.490481	2.80552		11.9472	18.9276	14.9451	11.4443	13.1518
Bacteria	Firmicutes	Bacillota	Bacilli	Caryophanales	Bacillaceae	Bacillus	Bacillus cereus	Bacillus cereus BAG5O-1		70	97	88	121	85		5.8873	1.29905	3.29218	1.0059	4.04184		27.8769	32.7854	26.3033	23.4705	18.9476
Bacteria	Firmicutes	Bacillota	Bacilli	Caryophanales	Bacillaceae	Bacillus	Bacillus cereus	Bacillus cereus BAG5X1-1		218	436	250	415	244		18.3347	5.83903	9.35279	3.45	11.6025		86.8165	147.365	74.7254	80.498	54.3907
Bacteria	Firmicutes	Bacillota	Bacilli	Caryophanales	Bacillaceae	Bacillus	Bacillus cereus	Bacillus cereus BAG5X2-1	2	82	164	124	148	81	2	6.89655	2.19633	4.63898	1.23036	3.85164	11.5582	32.6558	55.431	37.0638	28.7077	18.0559
Bacteria	Firmicutes	Bacillota	Bacilli	Caryophanales	Bacillaceae	Bacillus	Bacillus cereus	Bacillus cereus BAG6O-2	1						1						5.77908
Bacteria	Firmicutes	Bacillota	Bacilli	Caryophanales	Bacillaceae	Bacillus	Bacillus cereus	Bacillus cereus BAG6X1-1	1						1						5.77908
Bacteria	Firmicutes	Bacillota	Bacilli	Caryophanales	Bacillaceae	Bacillus	Bacillus cereus	Bacillus cereus BAG6X1-2	4						4						23.1163
Bacteria	Firmicutes	Bacillota	Bacilli	Caryophanales	Bacillaceae	Bacillus	Bacillus cereus	Bacillus cereus BDRD-Cer4		15	33	22	45	15		1.26156	0.441945	0.823045	0.374096	0.713267		5.97362	11.1538	6.57583	8.72869	3.34369
Bacteria	Firmicutes	Bacillota	Bacilli	Caryophanales	Bacillaceae	Bacillus	Bacillus cereus	Bacillus cereus BDRD-ST24		41	91	73	74	64		3.44828	1.2187	2.73101	0.61518	3.04327		16.3279	30.7574	21.8198	14.3539	14.2664
Bacteria	Firmicutes	Bacillota	Bacilli	Caryophanales	Bacillaceae	Bacillus	Bacillus cereus	Bacillus cereus BDRD-ST26		12	11	36	37	15		1.00925	0.147315	1.3468	0.30759	0.713267		4.77889	3.71793	10.7605	7.17693	3.34369
Bacteria	Firmicutes	Bacillota	Bacilli	Caryophanales	Bacillaceae	Bacillus	Bacillus cereus	Bacillus cereus BDRD-ST196		89	149	139	131	88		7.48528	1.99545	5.20015	1.08903	4.1845		35.4435	50.3611	41.5473	25.4102	19.6163
Bacteria	Firmicutes	Bacillota	Bacilli	Caryophanales	Bacillaceae	Bacillus	Bacillus cereus	Bacillus cereus BGSC 6E1		75	111	63	108	48		6.30782	1.48654	2.3569	0.89783	2.28245		29.8681	37.5173	18.8308	20.9489	10.6998
Bacteria	Firmicutes	Bacillota	Bacilli	Caryophanales	Bacillaceae	Bacillus	Bacillus cereus	Bacillus cereus CER074	1						1						5.77908
Bacteria	Firmicutes	Bacillota	Bacilli	Caryophanales	Bacillaceae	Bacillus	Bacillus cereus	Bacillus cereus cytotoxis NVH 391-98		252	378	348	464	324		21.1943	5.06227	13.0191	3.85734	15.4066		100.357	127.762	104.018	90.0025	72.2237
Bacteria	Firmicutes	Bacillota	Bacilli	Caryophanales	Bacillaceae	Bacillus	Bacillus cereus	Bacillus cereus E33L (ZK)	4	62	95	102	128	56	4	5.21447	1.27226	3.81594	1.0641	2.66286	23.1163	24.6909	32.1094	30.488	24.8283	12.4831
[truncated: 8,547 more rows]

## Sheet: S2.2 16S Master Genus
Domain	Phylum	Phylum New	Class	Order	Family	Genus	SAE3-00_1	SAE3-00_2	SAE3-00_3	SAE3-00_4	SAE3-00_5	SAE3-00_6	SAE3-00_7	SAE3-00_8	SAE3-00_9	SAE3-00_10	SAE3-00_11	SAE3_04_1	SAE3-04_2	SAE3-04_3	SAE3-04_4	SAE3-04_5	SAE3-04_6	SAE3-04_7	SAE3-04_8	SAE3-04_9	SAE3-04_10	SAE3-04_11	HSE6-04_1	HSE6-04_2	HSE6-04_3	HSE6-04_4	HSE6-04_5	HSE6-04_6	SAE3-23_1	SAE3-23_2	SAE3-23_3	SAE3-23_4	SAE3-23_5	SAE3-23_6	SAE3-23_7	SAE3-23_8	SAE3-23_9	SAE3-23_10	SAE3-23_11	HSE6-23_1	HSE6-23_2	HSE6-23_3	HSE6-23_4
[truncated: 240 more rows]
[truncated: 125 more columns]

[truncated: 1 more sheets: S2.3 WMS-U + 16S by Genus ]
