# Supplementary material for: Whole metagenome sequencing and 16S rRNA gene amplicon analyses reveal the complex microbiome responsible for the success of enhanced in-situ reductive dechlorination (ERD) of a tetrachloroethene-contaminated Superfund site
Source: PLoS One. 2025 Feb 14;20(2):e0306503. doi: 10.1371/journal.pone.0306503 (PMC11828348; doi:10.1371/journal.pone.0306503)
Supplement: S3 File — Data for figures in.xls format. S3.0 Read Me tab contains abbreviations and explanations for the other 13 tabs. S3.1 Fig 2 Overview, S3.2 Fug 3 PCoA, S3.3 Fig 4 Domain & CH4 Pies S3.4 Fig 5 Phylum Cell Plot, S3.5 Fig 5 Class cell plot S3.6 Fig 6 FIP OHRG, S3.7 Fig 7 Selected OHRG, S3.8 Fig 8 OH respiration profiles, S3.9 Fig 10 Selected COMG, S3.10 Fig 11 Dark O2, S3.11 S1 Fig FIP-selected COMG, S3.12 S2 Fig FIP hdh. (XLSX) [file pone.0306503.s003.xlsx]

## Sheet: S3.0 Read Me
Dummy Variable	Used in cell plots to insure color is normalized across all samples
IMG	Integrated Microbial Genonmes (JGI Database)
hdh	hydrolytic dehalogenase gene
cVOC	chlorinated volatile organic carbon
WMS-U	Whole Metagenome Sequencing- Unassembled
WMS-A	Whole Metagenome Sequencing- Assembled
OH	Organohalide
OHRG	OrganoHalide Respiring Genera
COMG	COMetabolizing Genera
Tab Name	Description	# Rows	# Columns	Column Header	Column Description
		Includes Header
S3.1 Fig 2 Overview	Fig 2A Biomass results in µg DNA/L water filtered on site	8	5	Well	SAE3 or HSE6
				Months	Months from remediation
				Date	Sample Dollection Date
				L filtered	Liters of water filtered on-site
				µg DNA/L	µg DNA yield per L
	Fig 2B WMS-U: Total reads and # of reads identified	7	5	Sample	Well-months
				Well	SAE3 or HSE6
				Months	Months from remediation
				Filtered Raw Data	Total # of Reads after QC
				# Reads IDed	Reads assigned a taxonomic identification
	Fig 2C. WMS-A: Source area scaffolds changes over time	5	6	Sample	Well-months
				# Scaffolds	Number of Scaffolds
				Mean (LxD)	Mean lngth x depth (bp)
				Min (LxD)	Min LxD
				Max (LxD)	Max LxD
				Sum(LxD)	Sum of all scffolds (bp)
S3.2 Fig 3 PCoA	Fig 3. PCoA plots for SAE3	858	8	Domain	Archaea or Bacteria
				Phylum	Phylum assignment - legacy (pre 2021)
				Phylum Updates	Phylum assignment - includes new names
				GENUS	Genus assignment
				OXYGEN REQUIREMENT	Aerobic, Facultative, Anaerobic, Micro
				Prin1	Principal Component 1
				Prin2	Principal Component 2
				Prin3	Principal Component 3
S3.3 Fig 4 Domain & CH4 Pies Fig	WMS-U Pie charts of Bacteria, Archaea, and methane	3	14	Domain	Archaea or Bacteria
				WMS 0 Months	RPM
				WMS 4 Months	RPM
				WMS 23 Month	RPM
				WMS 39 Months	RPM
				16S 0 Months	RPM
				16S 4 Months	RPM
				16S 23 Months	RPM
				16S 39 Months	RPM
				Methane	Methane or Other
				Baseline	% methane saturation
				4 Months	% methane saturation
				23 Months	% methane saturation
				39 Months	% methane saturation
S3.4 Fig 5 Phylum Cell Plot	WMS-U Phlym level cell plot in JMP, dummy variables: rows 46-62		27	Phylum	Pre-2021 phyla name
		61		Phylum New	New Phyla Name
				Sum(nRPM SAE3-00)	WMS-U Timeline, RPM
				Sum(nRPM SAE3-04)	WMS-U Timeline, RPM
				Sum(nRPM HSE6-04)	WMS-U Timeline, RPM
				Sum(nRPM SAE3-23)	WMS-U Timeline, RPM
				Sum(nRPM HSE6-23)	WMS-U Timeline, RPM
				Sum(nRPM SAE3-39)	WMS-U Timeline, RPM
				16S Mean nRPM SAE3-0	16S Timline RPM
				16S Mean nRPM SAE3-4	16S Timline RPM
				16S Mean nRPM HSE6-4	16S Timline RPM
				16S Mean nRPM SAE3-23	16S Timline RPM
				16S Mean nRPM HSE6-23	16S Timline RPM
				16S Mean nRPM SAE3-39	16S Timline RPM
				SAE3-00 WMS Binned	Graphing value for cell plot, numeric, ordinal data
				SAE3-04 WMS Binned	Graphing value for cell plot, numeric, ordinal data
				HSE6-04 WMS Binned	Graphing value for cell plot, numeric, ordinal data
				SAE3-23 WMS Binned	Graphing value for cell plot, numeric, ordinal data
				HSE6-23 WMS Binned	Graphing value for cell plot, numeric, ordinal data
				SAE3-39 WMS Binned	Graphing value for cell plot, numeric, ordinal data
				Blank 2	Blank column for spacing
				SAE3-00 16S Binned	Graphing value for cell plot, numeric, ordinal data
				SAE3-04 16S Binned	Graphing value for cell plot, numeric, ordinal data
				HSE6-04 16S Binned	Graphing value for cell plot, numeric, ordinal data
				SAE3-23 16S Binned	Graphing value for cell plot, numeric, ordinal data
				HSE6-23 16S Binned	Graphing value for cell plot, numeric, ordinal data
				SAE3-39 16S Binned	Graphing value for cell plot, numeric, ordinal data
S3.5 Fig 5 Class Cell Plot	WMS-U classes of selected phyla cell plots, dummy variatbles: rows 23-36		27	Phylum	Pre-2021 phyla name
		48		Phylum New	New Phyla Name, & Dummy Variables
				Class	Class-level designation
				Sum(nRPM SAE3-00)	WMS-U Timeline, RPM
				Sum(nRPM SAE3-04)	WMS-U Timeline, RPM
				Sum(nRPM HSE6-04)	WMS-U Timeline, RPM
				Sum(nRPM SAE3-23)	WMS-U Timeline, RPM
				Sum(nRPM HSE6-23)	WMS-U Timeline, RPM
				Sum(nRPM SAE3-39)	WMS-U Timeline, RPM
				Sum(16S Mean nRPM SAE3-0)	16S Timline RPM
				Sum(16S Mean nRPM SAE3-4)	16S Timline RPM
				Sum(16S Mean nRPM HSE6-4)	16S Timline RPM
				Sum(16S Mean nRPM SAE3-23)	16S Timline RPM
				Sum(16S Mean nRPM HSE6-23)	16S Timline RPM
				Sum(16S Mean nRPM SAE3-39)	16S Timline RPM
				SAE3-00 WMS Binned	Graphing value for cell plot, numeric, ordinal data
				SAE3-04 WMS Binned	Graphing value for cell plot, numeric, ordinal data
				HSE6-04 WMS Binned	Graphing value for cell plot, numeric, ordinal data
				SAE3-23 WMS Binned	Graphing value for cell plot, numeric, ordinal data
				HSE6-23 WMS Binned	Graphing value for cell plot, numeric, ordinal data
				SAE3-39 WMS Binned	Graphing value for cell plot, numeric, ordinal data
				Blank 2	Blank column for spacing
				SAE3-00 16S Binned	Graphing value for cell plot, numeric, ordinal data
				SAE3-04 16S Binned	Graphing value for cell plot, numeric, ordinal data
				HSE6-04 16S Binned	Graphing value for cell plot, numeric, ordinal data
				SAE3-23 16S Binned	Graphing value for cell plot, numeric, ordinal data
				HSE6-23 16S Binned	Graphing value for cell plot, numeric, ordinal data
				SAE3-39 16S Binned	Graphing value for cell plot, numeric, ordinal data
S3.6 Fig 6 FIP OHRG	WMS-U genus-level cell plot - increase in abundance genomes in IMG that contain rdh genes, dummy variable 34-45	45	27	Domain	Archea or Bacteria
				Phylum	Pre-2021 phyla name
				Phylum New	New Phyla Name, & Dummy Variables
				Class	Class-level designation
				Order	Order-level designation
				Family	Family-level designation
				Genus	Order-level designation
				nRPM SAE3-00	WMS-U Timeline, RPM
				nRPM SAE3-04	WMS-U Timeline, RPM
				nRPM HSE6-04	WMS-U Timeline, RPM
				nRPM SAE3-23	WMS-U Timeline, RPM
				nRPM HSE6-23	WMS-U Timeline, RPM
				nRPM SAE3-39	WMS-U Timeline, RPM
				16S Mean nRPM SAE3-0	16S Timline RPM
				16S Mean nRPM SAE3-4	16S Timline RPM
				16S Mean nRPM HSE6-4	16S Timline RPM
				16S Mean nRPM SAE3-23	16S Timline RPM
				16S Mean nRPM HSE6-23	16S Timline RPM
				16S Mean nRPM SAE3-39	16S Timline RPM
				SAE3-00 WMS Binned	Graphing value for cell plot, numeric, ordinal data
				SAE3-04 WMS Binned	Graphing value for cell plot, numeric, ordinal data
				HSE6-04 WMS Binned	Graphing value for cell plot, numeric, ordinal data
				SAE3-23 WMS Binned	Graphing value for cell plot, numeric, ordinal data
				HSE6-23 WMS Binned	Graphing value for cell plot, numeric, ordinal data
				SAE3-39 WMS Binned	Graphing value for cell plot, numeric, ordinal data
				Blank	Blank column for spacing
				SAE3-00 16S Binned	Graphing value for cell plot, numeric, ordinal data
				SAE3-04 16S Binned	Graphing value for cell plot, numeric, ordinal data
				HSE6-04 16S Binned	Graphing value for cell plot, numeric, ordinal data
				SAE3-23 16S Binned	Graphing value for cell plot, numeric, ordinal data
				HSE6-23 16S Binned	Graphing value for cell plot, numeric, ordinal data
				SAE3-39 16S Binned	Graphing value for cell plot, numeric, ordinal data
S3.7 Fig 7 Selected OHRG	WMS-U & 16SrRNA timlines in SAE3 with cVOC overlay	194	12	Genus	Data for Fig. 6A
				Sample	Data for Fig. 6A
				Method	Data for Fig. 6A
				Months	Data for Fig. 6A
				RPM	Data for Fig. 6A
				Figure	Data for Fig. 6A
				Genus	Data for Fig. 6B
				Sample	Data for Fig. 6B
				Method	Data for Fig. 6B
				Months	Data for Fig. 6B
				RPM	Data for Fig. 6B
				Figure	Data for Fig. 6B
				Months	OH data for overlay
				Mol Fraction PCE	OH data for overlay
				Mol Fraction TCE	OH data for overlay
				Mol Fraction DCE	OH data for overlay
				Mol Fraction VC	OH data for overlay
				Mol Fraction Ethene	OH data for overlay
S3.8 Fig 8 OH respiration profile	OH repiration profile and abundance of strains, rows 17-27 are dummy variables	32	17	Genus	Genus-level Designation
				Genome Name	IMG designation
				PCE, TCE	Ability to respire PCE and/or TCE (Yes/No)
				DCE	Ability to respire DCE (Yes/No)
				VC	Ability to respire VC (Yes/No)
				nRPM SAE3-00	WMS-U Timeline, RPM
				nRPM SAE3-04	WMS-U Timeline, RPM
				nRPM HSE6-04	WMS-U Timeline, RPM
				nRPM SAE3-23	WMS-U Timeline, RPM
				nRPM HSE3-23	WMS-U Timeline, RPM
				nRPM SAE3-39	WMS-U Timeline, RPM
				nRPM SAE3-00 Binned	Graphing value for cell plot, numeric, ordinal data
				nRPM SAE3-04 Binned	Graphing value for cell plot, numeric, ordinal data
				nRPM HSE6-04 Binned	Graphing value for cell plot, numeric, ordinal data
				nRPM SAE3-23 Binned	Graphing value for cell plot, numeric, ordinal data
				nRPM HSE3-23 Binned	Graphing value for cell plot, numeric, ordinal data
				nRPM SAE3-39 Binned	Graphing value for cell plot, numeric, ordinal data
S3.9 Fig 10 Selected COMG	WMS-U & 16S timlines in SAE3 with cVOC and methane overlays	194	12	Genus	Data for Fig. 10A
				Sample	Data for Fig. 10A
				Method	Data for Fig. 10A
				Months	Data for Fig. 10A
				RPM	Data for Fig. 10A
				Figure	Data for Fig. 10A
				Genus	Data for Fig. 10B
				Sample	Data for Fig. 10B
				Method	Data for Fig. 10B
				Months	Data for Fig. 10B
				RPM	Data for Fig. 10B
				Figure	Data for Fig. 10B
				Months	OH data for overlay
				Mol Fraction PCE	OH data for overlay
				Mol Fraction TCE	OH data for overlay
				Mol Fraction DCE	OH data for overlay
				Mol Fraction VC	OH data for overlay
				Mol Fraction Ethene	OH data for overlay
				Date	Sampling date
				Months	# months since start
				% Methane	% methane saturation
S3.10 Fig 11 Dark O2	Potential Dark O2 producers that increase. Rows 13-23 are dummy variables	23	26	Genus	Genus-level Designation
				Sum(nRPM SAE3-00)	WMS-U Timeline, RPM
				Sum(nRPM SAE3-04)	WMS-U Timeline, RPM
				Sum(nRPM HSE6-04)	WMS-U Timeline, RPM
				Sum(nRPM SAE3-23)	WMS-U Timeline, RPM
				Sum(nRPM HSE6-23)	WMS-U Timeline, RPM
				Sum(nRPM SAE3-39)	WMS-U Timeline, RPM
				16S Mean nRPM SAE3-0	16S Timline RPM
				16S Mean nRPM SAE3-4	16S Timline RPM
				16S Mean nRPM HSE6-4	16S Timline RPM
				16S Mean nRPM SAE3-23	16S Timline RPM
				16S Mean nRPM HSE6-23	16S Timline RPM
				16S Mean nRPM SAE3-39	16S Timline RPM
				Sum(nRPM SAE3-00) Binned	Graphing value for cell plot, numeric, ordinal data
				Sum(nRPM SAE3-04) Binned	Graphing value for cell plot, numeric, ordinal data
				Sum(nRPM HSE6-04) Binned	Graphing value for cell plot, numeric, ordinal data
				Sum(nRPM SAE3-23) Binned	Graphing value for cell plot, numeric, ordinal data
				Sum(nRPM HSE6-23) Binned	Graphing value for cell plot, numeric, ordinal data
				Sum(nRPM SAE3-39) Binned	Graphing value for cell plot, numeric, ordinal data
				Blank	Blank column for spacing
				16S Mean nRPM SAE3-0 Binned	Graphing value for cell plot, numeric, ordinal data
				16S Mean nRPM SAE3-4 Binned	Graphing value for cell plot, numeric, ordinal data
				16S Mean nRPM HSE6-4 Binned	Graphing value for cell plot, numeric, ordinal data
				16S Mean nRPM SAE3-23 Binned	Graphing value for cell plot, numeric, ordinal data
				16S Mean nRPM HSE6-23 Binned	Graphing value for cell plot, numeric, ordinal data
				16S Mean nRPM SAE3-39 Binned	Graphing value for cell plot, numeric, ordinal data
S3.11 Fig S1 FIP-selected COMG				Genus	Genus-level Designation
				Sum(nRPM SAE3-00)	WMS-U Timeline, RPM
				Sum(nRPM SAE3-04)	WMS-U Timeline, RPM
				Sum(nRPM HSE6-04)	WMS-U Timeline, RPM
				Sum(nRPM SAE3-23)	WMS-U Timeline, RPM
				Sum(nRPM HSE6-23)	WMS-U Timeline, RPM
				Sum(nRPM SAE3-39)	WMS-U Timeline, RPM
				16S Mean nRPM SAE3-0	16S Timline RPM
				16S Mean nRPM SAE3-4	16S Timline RPM
				16S Mean nRPM HSE6-4	16S Timline RPM
				16S Mean nRPM SAE3-23	16S Timline RPM
				16S Mean nRPM HSE6-23	16S Timline RPM
				16S Mean nRPM SAE3-39	16S Timline RPM
				SAE3-00 WMS Binned	Graphing value for cell plot, numeric, ordinal data
				SAE3-05 WMS Binned	Graphing value for cell plot, numeric, ordinal data
				HSE6-05 WMS Binned	Graphing value for cell plot, numeric, ordinal data
				SAE3-23 WMS Binned	Graphing value for cell plot, numeric, ordinal data
				HSE6-23 WMS Binned	Graphing value for cell plot, numeric, ordinal data
				SAE3-39 WMS Binned	Graphing value for cell plot, numeric, ordinal data
				Blank	Blank column for spacing
				SAE3-00 16S Binned	Graphing value for cell plot, numeric, ordinal data
				SAE3-05 16S Binned	Graphing value for cell plot, numeric, ordinal data
				HSE6-05 16S Binned	Graphing value for cell plot, numeric, ordinal data
				SAE3-23 16S Binned	Graphing value for cell plot, numeric, ordinal data
				HSE6-23 16S Binned	Graphing value for cell plot, numeric, ordinal data
				SAE3-39 16S Binned	Graphing value for cell plot, numeric, ordinal data
S3.12 Fig S2 FIP hdh	NRAP genera with hdh scaffolds not described previously	49	32	Domain	Archaea or Bacteria
				Phylum	Phylum
				Phylum New	Pre-2021 phyla name
				Class	Class-level designation
				Order	Order-level designation
				Family	Family-level designation
				Genus	Genus-level designation
				OHRG Or COMG	Lit Validation
				Sum(nRPM SAE3-00)	WMS-U Timeline, RPM
				Sum(nRPM SAE3-04)	WMS-U Timeline, RPM
				Sum(nRPM HSE6-04)	WMS-U Timeline, RPM
				Sum(nRPM SAE3-23)	WMS-U Timeline, RPM
				Sum(nRPM HSE6-23)	WMS-U Timeline, RPM
				Sum(nRPM SAE3-39)	WMS-U Timeline, RPM
				16S Mean nRPM SAE3-0	16S Timline RPM
				16S Mean nRPM SAE3-4	16S Timline RPM
				16S Mean nRPM HSE6-4	16S Timline RPM
				16S Mean nRPM SAE3-23	16S Timline RPM
				16S Mean nRPM HSE6-23	16S Timline RPM
				16S Mean nRPM SAE3-39	16S Timline RPM
				SAE3-00 WMS Binned	Graphing value for cell plot, numeric, ordinal data
				SAE3-05 WMS Binned	Graphing value for cell plot, numeric, ordinal data
				HSE6-05 WMS Binned	Graphing value for cell plot, numeric, ordinal data
				SAE3-23 WMS Binned	Graphing value for cell plot, numeric, ordinal data
				HSE6-23 WMS Binned	Graphing value for cell plot, numeric, ordinal data
				SAE3-39 WMS Binned	Graphing value for cell plot, numeric, ordinal data
				Blank	Blank column for spacing
				SAE3-00 16S Binned	Graphing value for cell plot, numeric, ordinal data
				SAE3-05 16S Binned	Graphing value for cell plot, numeric, ordinal data
				HSE6-05 16S Binned	Graphing value for cell plot, numeric, ordinal data
				SAE3-23 16S Binned	Graphing value for cell plot, numeric, ordinal data
				HSE6-23 16S Binned	Graphing value for cell plot, numeric, ordinal data
				SAE3-39 16S Binned	Graphing value for cell plot, numeric, ordinal data

## Sheet: S3.1 Fig 2 Overview
Fig 2A. L Filtered Biomass
Well	Months	Date	L filtered	ug DNA/L
SAE3	0	2007-06-13	430	1.35
SAE3	4	2007-11-19	29	16.05
SAE3	23	2009-06-15	40	36.08
SAE3	39	2010-10-22	26.5	28.39
HSE6	0	2007-06-13	400	0.03
HSE6	4	2007-11-19	6.25	100.8
HSE6	23	2009-06-15	42	162.39
Fig 2B. WMS-U Results by Sample
Sample	Well	Months	Filtered Raw Data	# Reads IDed
SAE3-00	SAE3	0	92029566	173596
SAE3-04	SAE3	4	109931044	2511640
HSE6-04	HSE6	4	128284954	2944944
SAE3-23	SAE3	23	105748376	3347195
HSE6-23	HSE6	23	112008068	5142674
SAE3-39	SAE39	39	79781254	4470966
Fig 2C. WMS-A Scaffold Results
Sample	# Scaffolds	Mean (LxD)	Min (LxD)	Max (LxD)	Sum(LxD)
SAE3-0	9418761	3.27337e+06	556	966334704	10045978306
SAE3-5	78703252681	43583.9	155	443840720	12227081618
SAE3-23	101923116516	34374.1	152	363178053	10974072444
SAE3-39	266215753521	16820.7	151	541422147	8678819950

## Sheet: S3.2 Fig 3  PCoA
Domain	Phylum	Phylum Updates	GENUS	OXYGEN REQUIREMENT	Prin1	Prin2	Prin3
Bacteria	Proteobacteria	Pseudomonadota	Geobacter	Anaerobe	6.51519	-0.142939	-0.00820158
Bacteria	Proteobacteria	Pseudomonadota	Desulfobulbus	Anaerobe	6.42157	-0.357806	0.66089
Archaea	Euryarchaeota	Euryachaeota	Methanoregula	Anaerobe	5.57271	-1.70711	-0.869307
Bacteria	Firmicutes	Bacilliota	Clostridium	Anaerobe	6.27186	-0.681675	0.390536
Bacteria	Proteobacteria	Pseudomonadota	Desulfovibrio	Anaerobe	5.86402	-0.334291	-0.557649
Bacteria	Firmicutes	Bacilliota	Syntrophomonas	Not Documented	5.43721	-1.6315	-0.168241
Archaea	Euryarchaeota	Euryachaeota	Methanosaeta	Not Documented	4.10759	-1.63748	-2.32859
Bacteria	Firmicutes	Bacilliota	Desulfotomaculum	Not Documented	5.57958	-0.791986	0.252944
Bacteria	Firmicutes	Bacilliota	Ruminiclostridium	Anaerobe	5.16288	-1.10465	0.655069
Bacteria	Firmicutes	Bacilliota	Paenibacillus	Facultative	5.51308	-0.339036	0.110292
Bacteria	Bacteroidetes	Bacteroidetes	Bacteroides	Not Documented	4.94122	-0.453661	0.841584
Bacteria	Firmicutes	Bacilliota	Bacillus	Aerobe	5.26076	-0.105634	0.133953
Bacteria	Lentisphaerae	Lentisphaerae	Victivallis	Not Documented	4.39472	-2.03765	0.208764
Archaea	Euryarchaeota	Euryachaeota	Methanosarcina	Anaerobe	4.85267	-0.841691	0.270699
Bacteria	Firmicutes	Bacilliota	Desulfosporosinus	Obligate anaerobe	4.74912	-0.429793	0.539512
Bacteria	Proteobacteria	Pseudomonadota	Sulfurospirillum	Microaerophilic	4.77152	-0.286998	0.734282
Bacteria	Firmicutes	Bacilliota	Pelosinus	Not Documented	4.29825	-1.28683	-0.374428
Bacteria	Proteobacteria	Pseudomonadota	Burkholderia	Aerobe	5.20982	3.74058	0.50289
Bacteria	Chloroflexi	Chloroflexota	Anaerolinea	Not Documented	4.78348	0.129264	0.129131
Archaea	Euryarchaeota	Euryachaeota	Methanospirillum	Anaerobe	4.00252	-1.17741	-0.522926
Bacteria	Proteobacteria	Pseudomonadota	Bradyrhizobium	Aerobe	4.16692	1.42494	-1.09007
Bacteria	Firmicutes	Bacilliota	Acetobacterium	Not Documented	3.9295	-1.35335	-0.146509
Bacteria	Spirochaetes	Spirochaetes	Treponema	Not Documented	4.14857	-0.771667	0.0134049
Bacteria	Proteobacteria	Pseudomonadota	Sulfuricurvum	Anaerobe	3.84763	-0.872032	0.238013
Bacteria	Proteobacteria	Pseudomonadota	Smithella	Not Documented	3.52232	-0.404587	-0.785121
Bacteria	Proteobacteria	Pseudomonadota	Syntrophus	Not Documented	3.50793	-0.461416	-0.815686
Archaea	Euryarchaeota	Euryachaeota	Methanobacterium	Not Documented	3.64655	-0.383218	-1.01379
Bacteria	Proteobacteria	Pseudomonadota	Pseudomonas	Facultative	4.6935	1.35803	-0.0268998
Bacteria	Proteobacteria	Pseudomonadota	Syntrophorhabdus	Not Documented	3.34714	-0.443336	-1.13686
Bacteria	Proteobacteria	Pseudomonadota	Desulfosarcina	Not Documented	3.79978	-0.208987	-0.270349
Bacteria	Ignavibacteriae	Ignavibacteriae	Ignavibacterium	Not Documented	3.99926	-0.0891688	0.524227
Bacteria	Firmicutes	Bacilliota	Desulfitobacterium	Not Documented	3.69812	-0.814316	0.39263
Bacteria	Proteobacteria	Pseudomonadota	Desulfomonile	Not Documented	3.334	-0.431619	-0.818077
Bacteria	Spirochaetes	Spirochaetes	Spirochaeta	Not Documented	3.59008	-0.920093	-0.0298333
Bacteria	Firmicutes	Bacilliota	Syntrophothermus	Not Documented	3.24869	-1.65293	-0.0994134
Bacteria	Bacteroidetes	Bacteroidetes	Draconibacterium	Not Documented	3.40387	-0.943203	0.6099
Bacteria	Ignavibacteriae	Ignavibacteriae	Melioribacter	Not Documented	3.88106	0.155685	0.470015
Bacteria	Proteobacteria	Pseudomonadota	Thermodesulforhabdus	Not Documented	2.81684	-1.03386	-0.41258
Bacteria	Firmicutes	Bacilliota	Lachnoclostridium	Anaerobe	3.43176	-0.904658	0.464229
Bacteria	Proteobacteria	Pseudomonadota	Desulfuromonas	Anaerobe	3.57271	0.0434824	0.0258056
Bacteria	Firmicutes	Bacilliota	Sporomusa	Not Documented	3.15266	-1.40441	0.0775429
Bacteria	Bacteroidetes	Bacteroidetes	Flavobacterium	Aerobe	4.19168	1.17855	0.41072
Archaea	Euryarchaeota	Euryachaeota	Methanocella	Anaerobe	2.76291	-0.623014	-1.09388
Bacteria	Actinobacteria	Actinobacteria	Streptomyces	Aerobe	3.68884	0.556951	-0.346408
Bacteria	Bacteroidetes	Bacteroidetes	Prolixibacter	Not Documented	3.22112	-0.835564	0.548218
Bacteria	Planctomycetes	Planctomycetes	Rhodopirellula	Not Documented	3.28357	0.125194	-0.645012
Bacteria	Bacteroidetes	Bacteroidetes	Parabacteroides	Not Documented	3.23856	-0.459379	0.869406
Bacteria	Planctomycetes	Planctomycetes	Pirellula	Not Documented	2.82519	-0.0492058	-1.12832
Bacteria	Proteobacteria	Pseudomonadota	Dechloromonas	Not Documented	3.58137	1.00203	0.378502
Bacteria	Planctomycetes	Planctomycetes	Blastopirellula	Not Documented	2.70186	-0.268301	-1.09596
Bacteria	Proteobacteria	Pseudomonadota	Desulfonema	Not Documented	2.90854	-0.484281	-0.308242
Bacteria	Proteobacteria	Pseudomonadota	Desulfatibacillum	Not Documented	2.9035	-0.519215	-0.389578
Bacteria	Chloroflexi	Chloroflexota	Dehalococcoides	Anaerobe	2.51076	-0.419175	-1.25844
Bacteria	Proteobacteria	Pseudomonadota	Stenotrophomonas	Aerobe	4.00174	2.86327	0.398143
Bacteria	Firmicutes	Bacilliota	Anaerovorax	Not Documented	2.13769	-1.46358	1.30549
Bacteria	Bacteroidetes	Bacteroidetes	Prevotella	Not Documented	3.20205	-0.251004	0.37886
Bacteria	Firmicutes	Bacilliota	Ruminococcus	Anaerobe	2.99905	-0.701599	0.302954
Bacteria	Proteobacteria	Pseudomonadota	Desulfatirhabdium	Not Documented	2.68832	-0.707989	-0.187828
Archaea	Euryarchaeota	Euryachaeota	Methanoplanus	Anaerobe	2.55799	-1.04678	-0.665506
Bacteria	Proteobacteria	Pseudomonadota	Desulfobacca	Anaerobe	2.26566	-0.665996	-0.807007
Archaea	Euryarchaeota	Euryachaeota	Methanoculleus	Anaerobe	2.4518	-1.03305	-0.78061
Bacteria	Firmicutes	Bacilliota	Eubacterium	Anaerobe	2.84098	-0.840625	0.344355
Bacteria	Firmicutes	Bacilliota	Oscillibacter	Not Documented	2.46143	-1.66603	0.40633
Bacteria	Firmicutes	Bacilliota	Acetivibrio	Not Documented	2.39858	-1.58373	0.699948
Bacteria	Spirochaetes	Spirochaetes	Leptospira	Not Documented	3.36077	0.566705	-0.0019382
Bacteria	Planctomycetes	Planctomycetes	Singulisphaera	Not Documented	2.86548	0.411205	-0.703624
Bacteria	Proteobacteria	Pseudomonadota	Legionella	Not Documented	3.27442	1.04844	-0.489105
Bacteria	Proteobacteria	Pseudomonadota	Desulfobacter	Not Documented	2.57667	-0.498857	-0.457883
Bacteria	Firmicutes	Bacilliota	Dehalobacter	Not Documented	2.38344	-1.30284	0.684148
Bacteria	Bacteroidetes	Bacteroidetes	Paludibacter	Not Documented	2.57381	-0.825027	0.707504
Bacteria	Firmicutes	Bacilliota	Thermincola	Not Documented	2.44775	-1.07716	0.0461739
Bacteria	Bacteroidetes	Bacteroidetes	Alistipes	Anaerobe	2.56549	-0.924824	0.363531
Bacteria	Proteobacteria	Pseudomonadota	Desulfatiglans	Anaerobe	2.39544	-0.209237	-0.510579
Bacteria	Bacteroidetes	Bacteroidetes	Pedobacter	Not Documented	3.16581	0.591226	0.333691
Bacteria	Proteobacteria	Pseudomonadota	Pelobacter	Not Documented	2.70392	-0.0792421	-0.0527992
Bacteria	Firmicutes	Bacilliota	Butyrivibrio	Not Documented	2.72426	-0.435987	0.2069
Bacteria	Firmicutes	Bacilliota	Peptoclostridium	Not Documented	2.45881	-0.95693	0.443612
Bacteria	Firmicutes	Bacilliota	Brevibacillus	Not Documented	2.59052	-0.429033	0.154851
Bacteria	Proteobacteria	Pseudomonadota	Desulforegula	Not Documented	2.41871	-0.530995	0.0247646
Bacteria	Proteobacteria	Pseudomonadota	Azospirillum	Microaerophilic	2.78408	0.165162	0.244282
Bacteria	Caldithrixae	Caldithrixae	Caldithrix	Not Documented	2.57117	-0.062814	-0.0899663
Archaea	Euryarchaeota	Euryachaeota	Methanolinea	Not Documented	1.91129	-0.911232	-0.807381
Bacteria	Firmicutes	Bacilliota	Sporolituus	Not Documented	2.09513	-1.07574	0.257389
Bacteria	Proteobacteria	Pseudomonadota	Candidatus Magnetoglobus	Not Documented	2.4297	-0.0573555	-0.282014
Bacteria	Planctomycetes	Planctomycetes	Schlesneria	Not Documented	2.4592	0.793339	-0.745029
Bacteria	Proteobacteria	Pseudomonadota	Vibrio	Facultative	2.77266	0.490762	0.0298173
Bacteria	Proteobacteria	Pseudomonadota	Sideroxydans	Aerobe	2.44068	3.45827	-0.394277
Bacteria	Spirochaetes	Spirochaetes	Sphaerochaeta	Anaerobe	1.93665	-1.39134	0.0729458
Bacteria	Chloroflexi	Chloroflexota	Caldilinea	Not Documented	2.37283	0.215963	-0.357154
Archaea	Euryarchaeota	Euryachaeota	Methanofollis	Not Documented	1.78536	-1.05792	-0.742016
Bacteria	Firmicutes	Bacilliota	Moorella	Anaerobe	2.1682	-0.763884	-0.00191523
Bacteria	Proteobacteria	Pseudomonadota	Desulfotignum	Anaerobe	2.14362	-0.420948	-0.172049
Bacteria	Actinobacteria	Actinobacteria	Rhodococcus	Aerobe	3.17352	2.6208	0.292938
Bacteria	Proteobacteria	Pseudomonadota	Desulfocapsa	Anaerobe	1.86788	-0.826143	0.132449
Bacteria	Proteobacteria	Pseudomonadota	Methylobacter	Not Documented	2.66067	0.621502	0.134774
Bacteria	Proteobacteria	Pseudomonadota	Sulfurimonas	Not Documented	2.1319	0.430326	1.20354
Bacteria	Planctomycetes	Planctomycetes	Planctomyces	Not Documented	2.29406	0.585783	-0.58964
Bacteria	Proteobacteria	Pseudomonadota	Desulfobacula	Not Documented	1.91889	-0.539052	-0.0940832
Bacteria	Nitrospirae	Nitrospirae	Thermodesulfovibrio	Not Documented	2.07104	-0.0499299	-0.600711
Bacteria	Firmicutes	Bacilliota	Selenomonas	Not Documented	2.18304	-0.509744	0.120041
Bacteria	Proteobacteria	Pseudomonadota	Desulfococcus	Obligate anaerobe	2.06428	-0.336938	-0.25513
Bacteria	Firmicutes	Bacilliota	Lactobacillus	Not Documented	2.42192	0.13395	-0.0572887
Bacteria	Bacteroidetes	Bacteroidetes	Dysgonomonas	Not Documented	1.91719	-0.825979	0.824561
Archaea	Euryarchaeota	Euryachaeota	Methanolobus	Not Documented	1.82758	-0.56956	-0.65526
Bacteria	Proteobacteria	Pseudomonadota	Methylocystis	Not Documented	1.9371	-0.578685	-0.374616
Bacteria	Proteobacteria	Pseudomonadota	Rhizobium	Aerobe	2.48782	0.652582	-0.164624
Bacteria	Firmicutes	Bacilliota	Desulfitibacter	Not Documented	1.89996	-0.92219	0.360629
Bacteria	Proteobacteria	Pseudomonadota	Desulfospira	Not Documented	1.76237	-0.64919	-0.155597
Bacteria	Proteobacteria	Pseudomonadota	Geoalkalibacter	Anaerobe	2.09212	0.0608116	0.0414687
Bacteria	Proteobacteria	Pseudomonadota	Desulfonatronum	Not Documented	1.8252	-0.476933	-0.358868
Bacteria	Proteobacteria	Pseudomonadota	Magnetospirillum	Microaerophilic	2.28962	0.467927	0.458758
Bacteria	Firmicutes	Bacilliota	Caldicellulosiruptor	Not Documented	1.93816	-0.70374	0.163898
Bacteria	Firmicutes	Bacilliota	Natronincola	Not Documented	1.74253	-1.09723	0.515934
Bacteria	Firmicutes	Bacilliota	Alicyclobacillus	Not Documented	2.10148	-0.185443	-0.064971
Bacteria	Firmicutes	Bacilliota	Thermoanaerobacter	Anaerobe	1.88145	-0.799274	0.177568
Bacteria	Nitrospirae	Nitrospirae	Candidatus Magnetobacterium	Not Documented	1.88382	-0.129634	-0.475777
Bacteria	Firmicutes	Bacilliota	Thermacetogenium	Not Documented	1.74749	-1.02648	-0.119527
Bacteria	Chloroflexi	Chloroflexota	Thermoflexus	Not Documented	2.02973	0.224231	-0.353107
Bacteria	Acidobacteria	Acidobacteria	Holophaga	Not Documented	1.86384	-0.581027	0.503958
Bacteria	Planctomycetes	Planctomycetes	Zavarzinella	Not Documented	2.09545	0.538648	-0.521269
Bacteria	Firmicutes	Bacilliota	Acetonema	Not Documented	1.56161	-1.32575	0.305294
Bacteria	Firmicutes	Bacilliota	Caloramator	Not Documented	1.75605	-0.88345	0.341238
Bacteria	Firmicutes	Bacilliota	Alkaliphilus	Not Documented	1.60805	-1.12261	0.560357
Bacteria	Firmicutes	Bacilliota	Streptococcus	Not Documented	2.12942	0.0402461	0.0987667
Bacteria	Bacteroidetes	Bacteroidetes	Anaerophaga	Not Documented	1.93853	-0.375068	0.548757
Bacteria	Actinobacteria	Actinobacteria	Mycobacterium	Aerobe	2.25835	0.751184	-0.26867
Bacteria	Synergistetes	Synergistetes	Cloacibacillus	Not Documented	1.24428	-1.68882	0.737028
Bacteria	Acidobacteria	Acidobacteria	Geothrix	Not Documented	1.70306	-0.331922	0.450814
Bacteria	Firmicutes	Bacilliota	Thermoanaerobacterium	Not Documented	1.57968	-1.16242	0.233812
Bacteria	Proteobacteria	Pseudomonadota	Gallionella	Aerobe	2.10594	3.40586	-0.00948278
Bacteria	Proteobacteria	Pseudomonadota	Desulfurivibrio	Not Documented	1.2363	-0.280628	-0.605779
Bacteria	Firmicutes	Bacilliota	Mahella	Not Documented	1.43011	-1.30944	0.116566
Bacteria	Planctomycetes	Planctomycetes	Gemmata	Not Documented	1.89496	0.550623	-0.574054
Bacteria	Bacteroidetes	Bacteroidetes	Chryseobacterium	Not Documented	2.18279	0.469409	0.27604
Bacteria	Proteobacteria	Pseudomonadota	Desulfarculus	Not Documented	1.38202	-0.58995	-0.486056
Bacteria	Proteobacteria	Pseudomonadota	Methylomonas	Not Documented	2.09982	0.64519	0.457102
Bacteria	Synergistetes	Synergistetes	Synergistes	Not Documented	1.01249	-1.96846	0.736119
Bacteria	Proteobacteria	Pseudomonadota	Methylobacterium	Aerobe	2.56816	2.27937	0.0534828
Bacteria	Proteobacteria	Pseudomonadota	Thauera	Not Documented	2.04095	1.12815	0.785652
Bacteria	Firmicutes	Bacilliota	Thermanaeromonas	Not Documented	1.5306	-0.74949	-0.0996734
Bacteria	Proteobacteria	Pseudomonadota	Thioalkalivibrio	Facultative	2.17206	0.994162	-0.120764
Bacteria	Bacteroidetes	Bacteroidetes	Sphingobacterium	Not Documented	2.08411	0.420786	0.398944
Bacteria	Fusobacteria	Fusobacteria	Fusobacterium	Not Documented	1.78363	-0.246004	0.124888
Archaea	Euryarchaeota	Euryachaeota	Thermococcus	Not Documented	1.47789	-0.212611	-0.694397
Bacteria	Proteobacteria	Pseudomonadota	Bacteriovorax	Not Documented	1.80097	0.401476	-0.336788
Bacteria	Proteobacteria	Pseudomonadota	Myxococcus	Aerobe	1.94091	0.662479	-0.359275
Bacteria	Bacteroidetes	Bacteroidetes	Odoribacter	Anaerobe	1.46125	-0.933863	0.481762
Bacteria	Deinococcus-Thermus	Deinococcus-Thermus	Deinococcus	Not Documented	1.81186	0.135511	-0.210168
Archaea	Euryarchaeota	Euryachaeota	Archaeoglobus	Obligate anaerobe	1.38049	-0.309247	-0.751153
Bacteria	Firmicutes	Bacilliota	Caldicoprobacter	Not Documented	1.32487	-1.14459	0.368933
Bacteria	Proteobacteria	Pseudomonadota	Rhodopseudomonas	Facultative	1.66312	0.57286	-0.574834
Bacteria	Bacteroidetes	Bacteroidetes	Butyricimonas	Not Documented	1.45433	-0.884668	0.489697
Bacteria	Verrucomicrobia	Verrucomicrobia	Diplosphaera	Not Documented	1.48503	-0.501398	-0.337264
Bacteria	Proteobacteria	Pseudomonadota	Arcobacter	Facultative	1.5701	-0.483134	0.354972
Bacteria	Firmicutes	Bacilliota	Enterococcus	Not Documented	1.56165	-0.611198	0.126656
Bacteria	Bacteroidetes	Bacteroidetes	Proteiniphilum	Not Documented	1.32483	-1.03639	0.575835
Bacteria	Firmicutes	Bacilliota	Desulfovirgula	Not Documented	1.45409	-0.648592	-0.0206799
Bacteria	Proteobacteria	Pseudomonadota	Acinetobacter	Aerobe	2.02526	0.62752	0.0523592
Bacteria	Firmicutes	Bacilliota	Desulfurispora	Not Documented	1.21644	-1.21204	0.129985
Bacteria	Proteobacteria	Pseudomonadota	Geopsychrobacter	Not Documented	1.51117	-0.174487	-0.0206832
Bacteria	Thermodesulfobacteria	Thermodesulfobacteria	Thermodesulfatator	Anaerobe	1.41996	-0.204499	-0.465169
Bacteria	Bacteroidetes	Bacteroidetes	Runella	Not Documented	1.90982	0.424253	0.219465
Bacteria	Firmicutes	Bacilliota	Geobacillus	Facultative	1.59664	-0.291541	0.0813405
Bacteria	Proteobacteria	Pseudomonadota	Acidovorax	Aerobe	2.06731	1.6163	0.465836
Bacteria	Firmicutes	Bacilliota	Blautia	Not Documented	1.37624	-0.806396	0.384201
Bacteria	Proteobacteria	Pseudomonadota	Bdellovibrio	Not Documented	1.77966	0.435549	-0.194139
Bacteria	Cyanobacteria	Cyanobacteria	Calothrix	Aerobe	1.69766	0.234984	-0.117619
Bacteria	Firmicutes	Bacilliota	Halanaerobium	Not Documented	1.41807	-0.494141	-0.0315055
Bacteria	Proteobacteria	Pseudomonadota	Azospira	Facultative	0.848288	0.631896	0.708285
Bacteria	Bacteroidetes	Bacteroidetes	Alkaliflexus	Not Documented	1.45694	-0.404398	0.592714
Bacteria	Firmicutes	Bacilliota	Thermosediminibacter	Not Documented	1.352	-0.604071	0.00231936
Bacteria	Firmicutes	Bacilliota	Sedimentibacter	Not Documented	1.0383	-1.11073	0.803541
Bacteria	Bacteroidetes	Bacteroidetes	Saccharicrinis	Not Documented	1.40494	-0.433422	0.673088
Bacteria	Bacteroidetes	Bacteroidetes	Porphyromonas	Not Documented	1.48259	-0.365804	0.338343
Bacteria	Bacteroidetes	Bacteroidetes	Hymenobacter	Not Documented	1.81992	0.53381	0.0986379
Bacteria	Firmicutes	Bacilliota	Carboxydothermus	Not Documented	1.22086	-0.864691	0.0157565
Bacteria	Bacteroidetes	Bacteroidetes	Spirosoma	Not Documented	1.69779	0.254248	0.134538
Bacteria	Chloroflexi	Chloroflexota	Ktedonobacter	Not Documented	1.50244	0.182722	-0.272338
Bacteria	Proteobacteria	Pseudomonadota	Pseudoalteromonas	Not Documented	1.68145	0.347031	-0.000234101
Bacteria	Proteobacteria	Pseudomonadota	Cupriavidus	Aerobe	2.01449	1.5936	0.124061
Bacteria	Proteobacteria	Pseudomonadota	Afipia	Not Documented	0.959969	0.935934	-0.939909
Bacteria	Proteobacteria	Pseudomonadota	Mesorhizobium	Aerobe	1.68574	0.79011	-0.204051
Bacteria	Thermodesulfobacteria	Thermodesulfobacteria	Thermodesulfobacterium	Not Documented	1.1588	-0.309443	-0.473328
Bacteria	Proteobacteria	Pseudomonadota	Beggiatoa	Aerobe	1.61554	0.599876	-0.128466
Bacteria	Bacteroidetes	Bacteroidetes	Flexithrix	Not Documented	1.55085	0.220888	0.401407
Bacteria	Nitrospirae	Nitrospirae	Nitrospira	Not Documented	1.70472	1.19908	-0.316369
Bacteria	Bacteroidetes	Bacteroidetes	Aquimarina	Aerobe	1.68303	0.562384	0.396678
Bacteria	Bacteroidetes	Bacteroidetes	Marinilabilia	Not Documented	1.19781	-0.483221	0.646324
Bacteria	Deinococcus-Thermus	Deinococcus-Thermus	Meiothermus	Aerobe	1.34054	0.131959	-0.244397
Bacteria	Bacteroidetes	Bacteroidetes	Dyadobacter	Not Documented	1.51226	0.19665	0.279343
Bacteria	Proteobacteria	Pseudomonadota	Azoarcus	Facultative	1.49744	1.21783	0.831812
Bacteria	Firmicutes	Bacilliota	Anaeromusa	Not Documented	0.963404	-0.941682	0.165601
Archaea	Euryarchaeota	Euryachaeota	Methanobrevibacter	Anaerobe	0.970128	-0.461517	-0.545347
Bacteria	Proteobacteria	Pseudomonadota	Dechlorobacter	Not Documented	1.47553	0.867365	0.317838
Bacteria	Proteobacteria	Pseudomonadota	Methylocaldum	Not Documented	1.41477	0.662492	-0.263952
Bacteria	Firmicutes	Bacilliota	Syntrophobotulus	Not Documented	0.921086	-1.06	0.389765
Bacteria	Actinobacteria	Actinobacteria	Nocardia	Not Documented	1.44534	0.647138	-0.294937
Bacteria	Proteobacteria	Pseudomonadota	Methylomicrobium	Obligate aerobe	1.51366	0.592099	0.102095
Bacteria	Proteobacteria	Pseudomonadota	Desulfotalea	Not Documented	0.354557	-1.70876	0.413556
Bacteria	Chlorobi	Chlorobi	Chlorobium	Facultative	1.12345	-0.203325	-0.208218
Bacteria	Bacteroidetes	Bacteroidetes	Pontibacter	Not Documented	1.5513	0.54022	0.326788
Bacteria	Spirochaetes	Spirochaetes	Brachyspira	Not Documented	1.13538	-0.358897	0.0565285
Bacteria	Firmicutes	Bacilliota	Acidaminobacter	Not Documented	0.408496	-1.67273	0.720214
Bacteria	Firmicutes	Bacilliota	Peptoniphilus	Not Documented	1.1107	-0.386296	0.0681173
Bacteria	Bacteroidetes	Bacteroidetes	Tannerella	Not Documented	0.983256	-0.650068	0.540661
Bacteria	Bacteroidetes	Bacteroidetes	Niastella	Not Documented	1.70681	1.15925	0.313275
Bacteria	Bacteroidetes	Bacteroidetes	Algoriphagus	Not Documented	1.36665	0.249335	0.270476
Bacteria	Bacteroidetes	Bacteroidetes	Thermophagus	Not Documented	0.906508	-0.755793	0.573837
Bacteria	Proteobacteria	Pseudomonadota	Desulfomicrobium	Anaerobe	0.930393	-0.433128	-0.071318
Bacteria	Synergistetes	Synergistetes	Aminobacterium	Not Documented	0.618677	-1.2745	-0.233681
Bacteria	Bacteroidetes	Bacteroidetes	Cytophaga	Not Documented	1.3826	0.388679	0.419023
Bacteria	Proteobacteria	Pseudomonadota	Sphingomonas	Aerobe	1.60619	1.33297	-0.132176
Bacteria	Armatimonadetes	Armatimonadetes	Chthonomonas	Not Documented	0.858025	-0.213978	-0.492099
Bacteria	Proteobacteria	Pseudomonadota	Halomonas	Aerobe	1.37313	0.605254	-0.0142482
Bacteria	Proteobacteria	Pseudomonadota	Sulfuricella	Not Documented	1.60682	2.28044	0.506222
Bacteria	Proteobacteria	Pseudomonadota	Herbaspirillum	Aerobe	1.56871	1.40084	0.0234728
Archaea	Euryarchaeota	Euryachaeota	Methanocaldococcus	Obligate anaerobe	0.849575	-0.0494008	-0.641653
Bacteria	Thermotogae	Thermotogae	Mesotoga	Not Documented	0.665866	-1.03898	-0.0339877
Bacteria	Proteobacteria	Pseudomonadota	Albidiferax	Not Documented	0.834568	1.35517	-0.498302
Bacteria	Proteobacteria	Pseudomonadota	Desulfuromusa	Not Documented	0.893479	-0.304473	0.018045
Bacteria	Proteobacteria	Pseudomonadota	Anaeromyxobacter	Anaerobe	1.09446	0.468538	-0.296487
Bacteria	Proteobacteria	Pseudomonadota	Ralstonia	Not Documented	1.68113	1.94275	0.180022
Bacteria	Thermotogae	Thermotogae	Thermotoga	Anaerobe	0.786972	-0.512914	-0.249305
Bacteria	Proteobacteria	Pseudomonadota	Methyloversatilis	Not Documented	1.69874	2.39727	0.494611
Archaea	Euryarchaeota	Euryachaeota	Methanomethylovorans	Obligate anaerobe	0.468824	-0.744205	-0.643292
Bacteria	Proteobacteria	Pseudomonadota	Shewanella	Anaerobe	1.1966	0.38657	-0.0510617
Bacteria	Proteobacteria	Pseudomonadota	Sorangium	Not Documented	1.18679	0.638083	-0.235221
Bacteria	Actinobacteria	Actinobacteria	Arthrobacter	Not Documented	1.06125	0.244422	-0.215569
Bacteria	Firmicutes	Bacilliota	Tepidanaerobacter	Not Documented	0.692671	-0.878133	0.170201
Bacteria	Proteobacteria	Pseudomonadota	Thiothrix	Not Documented	1.26758	0.708348	-0.0905478
Bacteria	Firmicutes	Bacilliota	Caldanaerobius	Not Documented	0.669124	-0.963695	0.172335
Bacteria	Firmicutes	Bacilliota	Caldanaerobacter	Not Documented	0.584478	-1.11074	0.0382617
Bacteria	Proteobacteria	Pseudomonadota	Nitrosococcus	Aerobe	1.23022	0.908509	-0.219922
Bacteria	Chloroflexi	Chloroflexota	Herpetosiphon	Not Documented	0.970766	0.115249	-0.194831
Bacteria	Chloroflexi	Chloroflexota	Thermobaculum	Not Documented	0.75644	-0.178448	-0.45699
Bacteria	Firmicutes	Bacilliota	Staphylococcus	Not Documented	0.991706	-0.110466	0.0825005
Bacteria	Chloroflexi	Chloroflexota	Oscillochloris	Not Documented	0.870669	0.07328	-0.336653
Bacteria	Bacteroidetes	Bacteroidetes	Cyclobacterium	Not Documented	0.815065	-0.522619	0.16659
Bacteria	Firmicutes	Bacilliota	Megasphaera	Not Documented	0.680104	-0.809713	0.0645593
Bacteria	Proteobacteria	Pseudomonadota	Methylosinus	Not Documented	0.282669	-0.550875	-0.770674
Bacteria	Proteobacteria	Pseudomonadota	Hippea	Anaerobe	0.708543	-0.329677	-0.372424
Bacteria	Proteobacteria	Pseudomonadota	Nitrosomonas	Aerobe	1.43848	1.42781	0.0520665
Bacteria	Chloroflexi	Chloroflexota	Chloroflexus	Anaerobe	0.847879	0.176472	-0.332045
Bacteria	Actinobacteria	Actinobacteria	Amycolatopsis	Not Documented	1.00699	0.438124	-0.243408
Bacteria	Bacteroidetes	Bacteroidetes	Flexibacter	Not Documented	1.22501	0.580926	0.363086
Bacteria	Bacteroidetes	Bacteroidetes	Fulvivirga	Not Documented	1.17196	0.466117	0.479729
Bacteria	Nitrospinae	Nitrospinae	Nitrospina	Not Documented	1.09106	0.728132	-0.316098
Bacteria	Proteobacteria	Pseudomonadota	Marinobacter	Facultative	1.11594	0.560585	-0.0819865
Bacteria	Bacteroidetes	Bacteroidetes	Niabella	Not Documented	1.25512	0.785489	0.208355
Bacteria	Proteobacteria	Pseudomonadota	Cystobacter	Not Documented	1.04092	0.615503	-0.306122
Bacteria	Chloroflexi	Chloroflexota	Sphaerobacter	Not Documented	0.802435	0.342444	-0.494569
Bacteria	Bacteroidetes	Bacteroidetes	Haliscomenobacter	Not Documented	1.15959	0.530013	0.293561
Bacteria	Acidobacteria	Acidobacteria	Candidatus Koribacter	Not Documented	0.875822	0.2805	-0.298977
Bacteria	Proteobacteria	Pseudomonadota	Escherichia	Anaerobe	1.24177	0.790225	0.248139
Bacteria	Firmicutes	Bacilliota	Subdoligranulum	Not Documented	-0.327848	-2.9858	0.162753
Bacteria	Bacteroidetes	Bacteroidetes	Arenibacter	Not Documented	0.947815	0.0328333	0.321069
Bacteria	Bacteroidetes	Bacteroidetes	Rhodothermus	Not Documented	0.847339	0.109891	-0.225479
Bacteria	Proteobacteria	Pseudomonadota	Thiobacillus	Facultative	1.35149	1.84422	0.0659561
Bacteria	Firmicutes	Bacilliota	Cohnella	Not Documented	0.616642	-0.674362	0.115637
Bacteria	Verrucomicrobia	Verrucomicrobia	Coraliomargarita	Not Documented	0.650769	-0.331705	-0.243178
Bacteria	Firmicutes	Bacilliota	Aneurinibacillus	Not Documented	0.598382	-0.751841	0.244039
Bacteria	Proteobacteria	Pseudomonadota	Hyphomicrobium	Facultative	0.895294	0.565963	-0.441876
Bacteria	Proteobacteria	Pseudomonadota	Campylobacter	Not Documented	0.772431	-0.280593	0.0894581
Bacteria	Cyanobacteria	Cyanobacteria	Anabaena	Not Documented	0.91675	0.23886	-0.108186
Bacteria	Firmicutes	Bacilliota	Orenia	Anaerobe	0.587978	-0.635239	-0.0525079
Bacteria	Proteobacteria	Pseudomonadota	Propionivibrio	Not Documented	1.043	0.668969	0.192841
Bacteria	Proteobacteria	Pseudomonadota	Methylovulum	Not Documented	0.596876	0.311574	-0.50614
Bacteria	Firmicutes	Bacilliota	Ammonifex	Not Documented	0.345433	-0.933177	-0.327684
Bacteria	Firmicutes	Bacilliota	Zymophilus	Not Documented	0.230544	-1.16134	0.738442
Bacteria	Proteobacteria	Pseudomonadota	Methylosarcina	Not Documented	0.917922	0.436985	0.0606131
Bacteria	Chlamydiae	Chlamydiae	Simkania	Not Documented	0.516719	0.238437	-0.735611
Bacteria	Actinobacteria	Actinobacteria	Corynebacterium	Not Documented	0.774944	0.159586	-0.235182
Bacteria	Bacteroidetes	Bacteroidetes	Lewinella	Not Documented	0.974906	0.381917	0.201127
Archaea	Euryarchaeota	Euryachaeota	Methanococcoides	Anaerobe	0.184032	-0.467721	-0.772999
Bacteria	Bacteroidetes	Bacteroidetes	Sporocytophaga	Not Documented	1.02819	0.519375	0.30918
Bacteria	Aquificae	Aquificae	Desulfurobacterium	Anaerobe	0.509554	-0.310086	-0.357012
Bacteria	Firmicutes	Bacilliota	Clostridiisalibacter	Not Documented	0.255477	-1.12604	0.613472
Bacteria	Synergistetes	Synergistetes	Aminiphilus	Not Documented	0.438635	-0.697494	-0.0635323
Bacteria	Firmicutes	Bacilliota	Caldanaerovirga	Not Documented	0.493783	-0.5591	-0.0281417
Bacteria	Proteobacteria	Pseudomonadota	Xanthomonas	Not Documented	1.14971	1.19832	0.0636405
Archaea	Euryarchaeota	Euryachaeota	Pyrococcus	Not Documented	0.392475	-0.170164	-0.647945
Bacteria	Bacteroidetes	Bacteroidetes	Capnocytophaga	Microaerophilic	0.882471	0.279939	0.334396
Bacteria	Firmicutes	Bacilliota	Veillonella	Not Documented	0.628382	-0.271718	0.0637636
Bacteria	Synergistetes	Synergistetes	Anaerobaculum	Not Documented	0.399195	-0.637576	-0.175428
Bacteria	Firmicutes	Bacilliota	Acetohalobium	Anaerobe	0.353005	-0.775049	-0.12795
Bacteria	Proteobacteria	Pseudomonadota	Desulfovermiculus	Anaerobe	0.17656	-0.631715	-0.303258
Bacteria	Actinobacteria	Actinobacteria	Frankia	Aerobe	0.720346	0.495348	-0.353456
Bacteria	Proteobacteria	Pseudomonadota	Helicobacter	Not Documented	0.64213	-0.125229	-0.0110871
Bacteria	Proteobacteria	Pseudomonadota	Chondromyces	Not Documented	0.772128	0.584741	-0.302297
Bacteria	Proteobacteria	Pseudomonadota	Stigmatella	Not Documented	0.741782	0.575676	-0.32092
Bacteria	Proteobacteria	Pseudomonadota	Azonexus	Not Documented	0.577124	0.48959	0.380558
Bacteria	Firmicutes	Bacilliota	Phascolarctobacterium	Not Documented	-0.350916	-0.766562	1.35904
Bacteria	Bacteroidetes	Bacteroidetes	Solitalea	Not Documented	0.929747	0.595329	0.491054
Archaea	Euryarchaeota	Euryachaeota	Methanothermobacter	Obligate anaerobe	0.151711	-0.460592	-0.702097
Bacteria	Proteobacteria	Pseudomonadota	Desulfocurvus	Not Documented	0.111048	-0.492824	-0.476064
Bacteria	Proteobacteria	Pseudomonadota	Lamprocystis	Not Documented	0.686945	0.519714	-0.176766
Bacteria	Tenericutes	Tenericutes	Mycoplasma	Not Documented	0.683401	0.162934	0.0490476
Bacteria	Proteobacteria	Pseudomonadota	Haliangium	Not Documented	0.748758	0.694525	-0.278229
Bacteria	Deinococcus-Thermus	Deinococcus-Thermus	Thermus	Not Documented	0.508389	0.164942	-0.380679
Bacteria	Proteobacteria	Pseudomonadota	Janthinobacterium	Not Documented	0.96891	1.22058	0.0608474
Bacteria	Proteobacteria	Pseudomonadota	Comamonas	Aerobe	0.995674	1.39022	0.469891
Bacteria	Bacteroidetes	Bacteroidetes	Aureispira	Not Documented	1.22022	1.82557	0.380819
Bacteria	Actinobacteria	Actinobacteria	Rubrobacter	Not Documented	0.412374	0.0801429	-0.396318
Bacteria	Proteobacteria	Pseudomonadota	Klebsiella	Microaerophilic	0.553937	0.398117	0.880496
Bacteria	Bacteroidetes	Bacteroidetes	Segetibacter	Not Documented	0.930376	0.902942	0.195288
Bacteria	Proteobacteria	Pseudomonadota	Coxiella	Not Documented	0.344439	0.351191	-0.723668
Bacteria	Chlamydiae	Chlamydiae	Parachlamydia	Not Documented	0.424769	0.272842	-0.462593
Bacteria	Deferribacteres	Deferribacteres	Deferribacter	Not Documented	0.212692	-0.493875	-0.365602
Bacteria	Bacteroidetes	Bacteroidetes	Crocinitomix	Not Documented	1.17909	2.02494	0.68324
Bacteria	Bacteroidetes	Bacteroidetes	Fluviicola	Not Documented	1.02959	1.31976	0.600928
Bacteria	Proteobacteria	Pseudomonadota	Variovorax	Not Documented	0.866477	1.21769	0.0658204
Bacteria	Chloroflexi	Chloroflexota	Nitrolancea	Aerobe	0.412503	0.346421	-0.496962
Bacteria	Caldiserica	Caldiserica	Caldisericum	Not Documented	-0.00937907	-0.985565	-0.405757
Archaea	Euryarchaeota	Euryachaeota	Methanohalobium	Anaerobe	-0.183602	-0.580669	-0.812816
Bacteria	Firmicutes	Bacilliota	Listeria	Facultative	0.211291	-0.747283	0.120391
Bacteria	Bacteroidetes	Bacteroidetes	Gillisia	Not Documented	0.668801	0.342518	0.377742
Bacteria	Actinobacteria	Actinobacteria	Bifidobacterium	Anaerobe	0.378265	-0.243754	-0.0345741
Bacteria	Actinobacteria	Actinobacteria	Microbacterium	Not Documented	1.00104	1.60953	0.0287221
Bacteria	Bacteroidetes	Bacteroidetes	Rikenella	Not Documented	0.0212357	-1.16593	0.41142
Bacteria	Actinobacteria	Actinobacteria	Actinomyces	Not Documented	0.488095	0.199149	-0.145944
Bacteria	Proteobacteria	Pseudomonadota	Sphingobium	Aerobe	0.833949	1.08664	-0.036513
Bacteria	Actinobacteria	Actinobacteria	Nocardiopsis	Not Documented	0.462192	0.258103	-0.221322
Bacteria	Proteobacteria	Pseudomonadota	Corallococcus	Not Documented	0.511334	0.495869	-0.315687
Archaea	Euryarchaeota	Euryachaeota	Methanosalsum	Anaerobe	-0.253926	-0.595284	-0.836309
Bacteria	Acidobacteria	Acidobacteria	Terriglobus	Not Documented	0.412625	0.252077	-0.318123
Bacteria	Firmicutes	Bacilliota	Lysinibacillus	Not Documented	0.227176	-0.611476	0.219896
Bacteria	Firmicutes	Bacilliota	Acidaminococcus	Not Documented	-0.0852656	-0.826358	0.773234
Bacteria	Actinobacteria	Actinobacteria	Cellulomonas	Facultative	0.295116	0.480172	-0.413303
Bacteria	Aquificae	Aquificae	Persephonella	Microaerophilic	0.28164	-0.0935118	-0.205174
Bacteria	Firmicutes	Bacilliota	Anaeroarcus	Not Documented	-0.174398	-1.29495	0.0550431
Bacteria	Firmicutes	Bacilliota	Halonatronum	Not Documented	-0.0289262	-0.985461	-0.0616283
Bacteria	Firmicutes	Bacilliota	Thermaerobacter	Not Documented	0.262356	0.0598424	-0.314261
Bacteria	Verrucomicrobia	Verrucomicrobia	Methylacidiphilum	Not Documented	-0.0168859	-0.115983	-0.684481
Bacteria	Firmicutes	Bacilliota	Gottschalkia	Not Documented	-0.0984371	-1.12475	0.596596
Bacteria	Spirochaetes	Spirochaetes	Leptonema	Not Documented	0.317409	-0.174953	0.123724
Bacteria	Spirochaetes	Spirochaetes	Turneriella	Not Documented	0.52906	0.455486	0.0349938
Bacteria	Proteobacteria	Pseudomonadota	Methylotenera	Not Documented	0.754808	1.44882	0.0468388
Bacteria	Bacteroidetes	Bacteroidetes	Owenweeksia	Not Documented	0.609491	0.616646	0.435414
Bacteria	Cyanobacteria	Cyanobacteria	Nostoc	Aerobe	0.187795	-0.165478	-0.177235
Bacteria	Bacteroidetes	Bacteroidetes	Barnesiella	Not Documented	-0.032941	-0.877357	0.486015
Bacteria	Proteobacteria	Pseudomonadota	Aeromonas	Anaerobe	0.611333	0.783182	0.102956
Bacteria	Bacteroidetes	Bacteroidetes	Maribacter	Not Documented	0.455984	0.275831	0.28767
Bacteria	Tenericutes	Tenericutes	Acholeplasma	Not Documented	-0.0244063	-0.729284	0.601604
Bacteria	Firmicutes	Bacilliota	Symbiobacterium	Not Documented	0.214001	-0.0581939	0.0413053
Bacteria	Actinobacteria	Actinobacteria	Solirubrobacter	Not Documented	0.208468	0.205358	-0.351636
Bacteria	Proteobacteria	Pseudomonadota	Glaciecola	Aerobe	0.369267	0.222423	0.0265945
Bacteria	Proteobacteria	Pseudomonadota	Caulobacter	Not Documented	0.861489	2.32749	-0.0560205
Bacteria	Proteobacteria	Pseudomonadota	Nannocystis	Not Documented	0.398043	0.685098	-0.300853
Bacteria	Firmicutes	Bacilliota	Cellulosilyticum	Not Documented	-0.235322	-1.23543	0.567814
Bacteria	Thermotogae	Thermotogae	Pseudothermotoga	Anaerobe	-0.163644	-0.842628	-0.194793
Bacteria	Fusobacteria	Fusobacteria	Leptotrichia	Not Documented	0.0622087	-0.49721	0.0677722
Bacteria	Firmicutes	Bacilliota	Halobacteroides	Not Documented	-0.0780754	-0.727212	-0.0741643
Bacteria	Proteobacteria	Pseudomonadota	Thiorhodococcus	Not Documented	0.370107	0.568386	-0.0859075
Archaea	Euryarchaeota	Euryachaeota	Ferroglobus	Anaerobe	-0.265275	-0.307167	-0.811775
Bacteria	Firmicutes	Bacilliota	Tepidimicrobium	Not Documented	-0.360164	-1.50116	0.377467
Bacteria	Proteobacteria	Pseudomonadota	Enterobacter	Aerobe	0.393149	0.347844	0.376668
Bacteria	Proteobacteria	Pseudomonadota	Phaeospirillum	Not Documented	0.0943438	0.116566	-0.295928
Bacteria	Firmicutes	Bacilliota	Thermobrachium	Not Documented	-0.218217	-1.13167	0.421426
Bacteria	Synergistetes	Synergistetes	Aminomonas	Obligate anaerobe	-0.237717	-1.10206	0.0205676
Bacteria	Firmicutes	Bacilliota	Anaerobranca	Not Documented	-0.127724	-0.879291	0.139636
Bacteria	Proteobacteria	Pseudomonadota	Azovibrio	Not Documented	0.330516	0.831907	0.3802
Bacteria	Chrysiogenetes	Chrysiogenetes	Chrysiogenes	Not Documented	0.00144779	-0.299334	-0.00360694
Bacteria	Firmicutes	Bacilliota	Anoxybacillus	Not Documented	-0.0146215	-0.527852	0.142293
Bacteria	Cyanobacteria	Cyanobacteria	Scytonema	Not Documented	0.15086	0.222496	-0.211544
Bacteria	Bacteroidetes	Bacteroidetes	Mucilaginibacter	Facultative	0.334719	0.327555	0.331881
Bacteria	Proteobacteria	Pseudomonadota	Hahella	Not Documented	0.313418	0.510238	-0.0832618
Bacteria	Proteobacteria	Pseudomonadota	Alcanivorax	Aerobe	0.36348	0.740147	-0.122981
Bacteria	Firmicutes	Bacilliota	Megamonas	Not Documented	-0.31594	-1.16562	0.281674
Bacteria	Proteobacteria	Pseudomonadota	Sinorhizobium	Aerobe	0.232299	0.339534	-0.0832738
Archaea	Euryarchaeota	Euryachaeota	Methanotorris	Anaerobe	-0.223111	-0.315	-0.590562
Bacteria	Proteobacteria	Pseudomonadota	Bordetella	Aerobe	0.492624	1.2096	-0.0613933
Bacteria	Nitrospirae	Nitrospirae	Leptospirillum	Not Documented	0.157581	0.425979	-0.370261
Bacteria	Firmicutes	Bacilliota	Sporolactobacillus	Not Documented	-0.0697869	-0.579373	0.232397
Archaea	Euryarchaeota	Euryachaeota	Methanohalophilus	Anaerobe	-0.638946	-0.875002	-0.776039
Bacteria	Firmicutes	Bacilliota	Oribacterium	Not Documented	-0.169657	-0.825812	0.268538
Bacteria	Actinobacteria	Actinobacteria	Actinoplanes	Not Documented	0.0420461	0.0979696	-0.261791
Bacteria	Firmicutes	Bacilliota	Dorea	Not Documented	-0.254226	-0.980098	0.427102
Bacteria	Proteobacteria	Pseudomonadota	Polaromonas	Aerobe	0.491355	1.59385	0.139457
Bacteria	Chlamydiae	Chlamydiae	Candidatus Protochlamydia	Not Documented	0.255916	0.998151	-0.434467
Bacteria	Proteobacteria	Pseudomonadota	Thiomicrospira	Microaerophilic	0.276854	0.500319	0.0430824
Bacteria	Bacteroidetes	Bacteroidetes	Gracilimonas	Not Documented	0.0931133	-0.0130715	0.0235708
Bacteria	Proteobacteria	Pseudomonadota	Serratia	Facultative	0.235796	0.403613	-0.0150551
Bacteria	Bacteroidetes	Bacteroidetes	Cellulophaga	Not Documented	0.222491	0.26837	0.387585
Bacteria	Synergistetes	Synergistetes	Thermovirga	Not Documented	-0.47449	-1.18437	-0.200814
Bacteria	Proteobacteria	Pseudomonadota	Methylophaga	Not Documented	0.371128	0.954093	-0.0826645
Bacteria	Bacteroidetes	Bacteroidetes	Echinicola	Not Documented	0.0229561	-0.186877	0.36345
Bacteria	Proteobacteria	Pseudomonadota	Skermanella	Not Documented	0.117997	0.106635	0.178289
Bacteria	Acidobacteria	Acidobacteria	Granulicella	Not Documented	-0.0411349	0.13317	-0.299823
Bacteria	Bacteroidetes	Bacteroidetes	Adhaeribacter	Not Documented	0.178831	0.252467	0.303383
Bacteria	Proteobacteria	Pseudomonadota	Desulfonatronovibrio	Anaerobe	-0.375212	-0.555334	-0.281429
Bacteria	Proteobacteria	Pseudomonadota	Sandaracinus	Not Documented	0.149963	0.657647	-0.276312
Bacteria	Deferribacteres	Deferribacteres	Calditerrivibrio	Not Documented	-0.2773	-0.547291	-0.216782
Bacteria	Proteobacteria	Pseudomonadota	Bilophila	Not Documented	-0.297464	-0.622429	-0.111576
Bacteria	Actinobacteria	Actinobacteria	Gordonia	Not Documented	0.177995	0.68968	-0.225455
Bacteria	Actinobacteria	Actinobacteria	Geodermatophilus	Not Documented	-0.000266622	0.415207	-0.320149
Bacteria	Firmicutes	Bacilliota	Terrisporobacter	Not Documented	-0.443368	-1.14379	0.463779
Bacteria	Proteobacteria	Pseudomonadota	Marinobacterium	Not Documented	0.12638	0.488815	-0.0365153
Bacteria	Bacteroidetes	Bacteroidetes	Arcticibacter	Not Documented	0.0887789	0.19103	0.350563
Bacteria	Proteobacteria	Pseudomonadota	Rhodanobacter	Facultative	0.171198	0.793709	-0.154273
Bacteria	Actinobacteria	Actinobacteria	Micromonospora	Not Documented	-0.0835636	0.270849	-0.303309
Bacteria	Aquificae	Aquificae	Thermocrinis	Not Documented	-0.196182	0.077413	-0.465338
Bacteria	Proteobacteria	Pseudomonadota	Brevundimonas	Not Documented	0.334385	1.50813	-0.229535
Archaea	Euryarchaeota	Euryachaeota	Methanococcus	Anaerobe	-0.34031	-0.273832	-0.48601
Bacteria	Firmicutes	Bacilliota	Pseudobutyrivibrio	Not Documented	-0.374529	-0.858341	0.230505
Bacteria	Proteobacteria	Pseudomonadota	Agrobacterium	Not Documented	0.039083	0.351729	-0.0698052
Archaea	Euryarchaeota	Euryachaeota	Methanocorpusculum	Anaerobe	-0.688288	-0.999353	-0.572524
Bacteria	Bacteroidetes	Bacteroidetes	Nafulsella	Not Documented	0.0525885	0.237754	0.481283
Bacteria	Proteobacteria	Pseudomonadota	Thiocapsa	Not Documented	-0.00154646	0.460089	-0.120593
Bacteria	Synergistetes	Synergistetes	Thermanaerovibrio	Not Documented	-0.329501	-0.529242	-0.0861448
Bacteria	Proteobacteria	Pseudomonadota	Nitrosospira	Aerobe	0.331859	1.48268	-0.00207999
Archaea	Euryarchaeota	Euryachaeota	Methanothermococcus	Anaerobe	-0.465836	-0.389255	-0.554624
Bacteria	Firmicutes	Bacilliota	Ethanoligenens	Not Documented	-0.56743	-1.1872	0.503591
Bacteria	Planctomycetes	Planctomycetes	Phycisphaera	Not Documented	-0.34478	-0.302925	-0.233981
Bacteria	Verrucomicrobia	Verrucomicrobia	Verrucomicrobium	Not Documented	-0.491564	-0.00423922	-0.68526
Bacteria	Firmicutes	Bacilliota	Tumebacillus	Not Documented	-0.346232	-0.616267	0.226535
Bacteria	Proteobacteria	Pseudomonadota	Thermithiobacillus	Not Documented	0.0562653	0.87162	-0.0905218
Bacteria	Proteobacteria	Pseudomonadota	Acidithiobacillus	Obligate aerobe	0.196781	1.07315	-0.0730269
Bacteria	Proteobacteria	Pseudomonadota	Massilia	Not Documented	0.216569	1.26248	0.0193343
Bacteria	Firmicutes	Bacilliota	Propionispira	Not Documented	-1.06854	-2.09096	0.574345
Bacteria	Firmicutes	Bacilliota	Carnobacterium	Not Documented	-0.53705	-0.984176	0.151401
Bacteria	Firmicutes	Bacilliota	Succinispira	Not Documented	-0.629834	-1.02664	0.582783
Bacteria	Firmicutes	Bacilliota	Proteiniclasticum	Not Documented	-0.661357	-1.21226	0.191619
Bacteria	Proteobacteria	Pseudomonadota	Rhodospirillum	Facultative	-0.19603	0.156076	-0.191105
Bacteria	Thermotogae	Thermotogae	Marinitoga	Anaerobe	-0.481899	-0.742895	-0.0302368
Bacteria	Proteobacteria	Pseudomonadota	Thiocystis	Not Documented	-0.0135699	0.582243	0.103011
Bacteria	Chlorobi	Chlorobi	Chlorobaculum	Obligate anaerobe	-0.459628	-0.368056	-0.289026
Bacteria	Proteobacteria	Pseudomonadota	Photobacterium	Facultative	-0.187728	0.0728817	-0.097483
Bacteria	Proteobacteria	Pseudomonadota	Aromatoleum	Facultative	8.64897e-05	1.37719	0.857515
Bacteria	Deferribacteres	Deferribacteres	Geovibrio	Not Documented	-0.463583	-0.559234	-0.11481
Bacteria	Firmicutes	Bacilliota	Thermicanus	Not Documented	-0.471466	-0.739543	0.119982
Bacteria	Proteobacteria	Pseudomonadota	Novosphingobium	Obligate aerobe	0.170085	1.15756	-0.112492
Bacteria	Fibrobacteres	Fibrobacteres	Chitinivibrio	Not Documented	-0.522851	-0.633413	-0.166825
Archaea	Thaumarchaeota	Thaumarchaeota	Nitrosopumilus	Aerobe	0.435078	1.89193	0.455485
Bacteria	Actinobacteria	Actinobacteria	Nocardioides	Aerobe	-0.29226	0.235218	-0.341194
Bacteria	Chlorobi	Chlorobi	Pelodictyon	Not Documented	-0.379612	-0.17136	-0.220719
Bacteria	Proteobacteria	Pseudomonadota	Asticcacaulis	Not Documented	0.126854	1.01287	-0.0679435
Bacteria	Chlamydiae	Chlamydiae	Waddlia	Not Documented	-0.456471	0.023087	-0.459069
Bacteria	Proteobacteria	Pseudomonadota	Roseomonas	Not Documented	-0.0411283	0.706953	-0.156646
Archaea	Euryarchaeota	Euryachaeota	Methanothermus	Not Documented	-0.693698	-0.334147	-0.77291
Bacteria	Proteobacteria	Pseudomonadota	Uliginosibacterium	Not Documented	-0.0789577	0.478791	0.436362
Bacteria	Firmicutes	Bacilliota	Kyrpidia	Not Documented	-0.607999	-0.705604	-0.203036
Bacteria	Proteobacteria	Pseudomonadota	Thiorhodovibrio	Not Documented	-0.185159	0.330204	-0.0536237
Bacteria	Chrysiogenetes	Chrysiogenetes	Desulfurispirillum	Not Documented	-0.372034	-0.200675	-0.0311853
Bacteria	Firmicutes	Bacilliota	Faecalibacterium	Not Documented	-0.760368	-1.3512	0.277461
Bacteria	Firmicutes	Bacilliota	Butyricicoccus	Not Documented	-0.703189	-1.15428	0.521642
Bacteria	Actinobacteria	Actinobacteria	Pseudonocardia	Not Documented	-0.1719	0.565278	-0.249736
Bacteria	Gemmatimonadetes	Gemmatimonadetes	Gemmatimonas	Not Documented	-0.295199	0.478215	-0.360268
Bacteria	Proteobacteria	Pseudomonadota	Rheinheimera	Not Documented	-0.176774	0.293321	0.0522754
Bacteria	Bacteroidetes	Bacteroidetes	Fibrisoma	Not Documented	-0.233209	0.0843347	0.175128
Bacteria	Proteobacteria	Pseudomonadota	Lysobacter	Not Documented	-0.174561	0.621665	-0.15266
Bacteria	Proteobacteria	Pseudomonadota	Pseudogulbenkiania	Not Documented	0.0252601	1.01917	0.131708
Bacteria	Proteobacteria	Pseudomonadota	Dyella	Not Documented	-0.00467923	0.956426	-0.0653993
Bacteria	Firmicutes	Bacilliota	Anaerotruncus	Not Documented	-0.956233	-1.60537	0.478759
Bacteria	Bacteroidetes	Bacteroidetes	Flectobacillus	Not Documented	-0.153515	0.297555	0.456051
Bacteria	Actinobacteria	Actinobacteria	Propionibacterium	Not Documented	-0.315909	0.271871	-0.253435
Bacteria	Actinobacteria	Actinobacteria	Actinomadura	Not Documented	-0.449708	0.121508	-0.323171
Bacteria	Proteobacteria	Pseudomonadota	Achromobacter	Aerobe	-0.0795554	0.892252	-0.0325627
Bacteria	Firmicutes	Bacilliota	Anaerococcus	Not Documented	-0.522478	-0.48307	0.0886934
Bacteria	Actinobacteria	Actinobacteria	Salinispora	Not Documented	-0.424206	0.122667	-0.279026
Bacteria	Firmicutes	Bacilliota	Thermodesulfobium	Not Documented	-0.692714	-0.565945	-0.32788
Bacteria	Firmicutes	Bacilliota	Roseburia	Not Documented	-0.627615	-0.761405	0.41372
Archaea	Euryarchaeota	Euryachaeota	Haloferax	Not Documented	-0.525581	-0.00205446	-0.406379
Bacteria	Proteobacteria	Pseudomonadota	Psychromonas	Not Documented	-0.346948	0.0274042	0.0913882
Bacteria	Proteobacteria	Pseudomonadota	Methylococcus	Not Documented	-0.214689	0.785973	-0.164188
Bacteria	Deferribacteres	Deferribacteres	Denitrovibrio	Obligate anaerobe	-0.602297	-0.50419	-0.0724872
Bacteria	Bacteroidetes	Bacteroidetes	Tenacibaculum	Not Documented	-0.0530268	0.728957	0.504016
Bacteria	Actinobacteria	Actinobacteria	Conexibacter	Not Documented	-0.458603	0.22755	-0.334785
Bacteria	Firmicutes	Bacilliota	Fictibacillus	Not Documented	-0.655363	-0.740579	0.176021
Bacteria	Firmicutes	Bacilliota	Sulfobacillus	Anaerobe	-0.532037	-0.177047	-0.178714
Bacteria	Cyanobacteria	Cyanobacteria	Prochloron	Not Documented	0.114981	1.5288	0.108327
Bacteria	Bacteroidetes	Bacteroidetes	Terrimonas	Not Documented	0.231866	1.9438	0.471626
Archaea	Thaumarchaeota	Thaumarchaeota	Nitrososphaera	Not Documented	-0.403513	0.535478	-0.437651
Bacteria	Firmicutes	Bacilliota	Peptostreptococcus	Not Documented	-0.663793	-0.660359	0.118294
Bacteria	Proteobacteria	Pseudomonadota	Francisella	Not Documented	-0.648958	-0.468036	-0.135714
Bacteria	Proteobacteria	Pseudomonadota	Microvirga	Aerobe	-0.224466	0.733253	-0.115492
Bacteria	Bacteroidetes	Bacteroidetes	Cesiribacter	Not Documented	-0.276122	0.306159	0.442729
Bacteria	Cyanobacteria	Cyanobacteria	Prochlorococcus	Not Documented	-0.447543	0.158637	-0.213809
Bacteria	Fusobacteria	Fusobacteria	Ilyobacter	Not Documented	-0.727046	-0.768532	0.147256
Bacteria	Proteobacteria	Pseudomonadota	Curvibacter	Not Documented	-0.149742	1.15265	0.191215
Bacteria	Chloroflexi	Chloroflexota	Thermogemmatispora	Not Documented	-0.634977	-0.048461	-0.326037
Bacteria	Bacteroidetes	Bacteroidetes	Pseudosphingobacterium	Aerobe	-0.330794	0.23706	0.349803
Bacteria	Fibrobacteres	Fibrobacteres	Fibrobacter	Not Documented	-0.658329	-0.440803	0.0103285
Bacteria	Proteobacteria	Pseudomonadota	Citrobacter	Aerobe	-0.640075	-0.0521966	0.145803
Bacteria	Thermotogae	Thermotogae	Fervidobacterium	Not Documented	-0.86844	-0.828047	-0.16969
Bacteria	Bacteroidetes	Bacteroidetes	Aquiflexum	Not Documented	-0.473393	-0.0725154	0.301923
Bacteria	Firmicutes	Bacilliota	Mitsuokella	Not Documented	-0.82701	-0.858273	0.0930359
Bacteria	Bacteroidetes	Bacteroidetes	Polaribacter	Not Documented	-0.268372	0.484349	0.511982
Bacteria	Proteobacteria	Pseudomonadota	Methyloglobulus	Not Documented	-0.451031	0.350872	-0.0631411
Bacteria	Bacteroidetes	Bacteroidetes	Emticicia	Not Documented	-0.292564	0.416382	0.361446
Bacteria	Proteobacteria	Pseudomonadota	Acetobacter	Aerobe	0.0860502	1.67424	0.284204
Bacteria	Proteobacteria	Pseudomonadota	Chitinimonas	Not Documented	-0.161026	1.10429	0.203396
Bacteria	Acidobacteria	Acidobacteria	Acidobacterium	Not Documented	-0.677958	0.0800961	-0.40033
Bacteria	Bacteroidetes	Bacteroidetes	Myroides	Not Documented	-0.317598	0.386549	0.490917
Bacteria	Proteobacteria	Pseudomonadota	Nevskia	Not Documented	-0.36474	0.619721	-0.12326
Bacteria	Proteobacteria	Pseudomonadota	Hydrogenophaga	Not Documented	-0.605393	1.51892	1.11142
Bacteria	Bacteroidetes	Bacteroidetes	Marivirga	Not Documented	-0.39733	0.238989	0.580915
Bacteria	Aquificae	Aquificae	Thermovibrio	Not Documented	-0.802037	-0.197495	-0.490665
Bacteria	Proteobacteria	Pseudomonadota	Neisseria	Not Documented	-0.321053	0.598983	-0.000147093
Bacteria	unclassified Bacteria	unclassified Bacteria	Haloplasma	Not Documented	-0.868152	-0.779964	0.544763
Bacteria	Deferribacteres	Deferribacteres	Flexistipes	Not Documented	-0.870448	-0.541442	-0.262645
Bacteria	Actinobacteria	Actinobacteria	Eggerthella	Not Documented	-0.734954	-0.390185	0.137666
Bacteria	Proteobacteria	Pseudomonadota	Dickeya	Not Documented	-0.415891	0.411022	0.0820724
Bacteria	Bacteroidetes	Bacteroidetes	Leeuwenhoekiella	Not Documented	-0.448432	0.256691	0.340276
Bacteria	Proteobacteria	Pseudomonadota	Pantoea	Not Documented	-0.479403	0.328429	0.0216456
Bacteria	Proteobacteria	Pseudomonadota	Thalassospira	Not Documented	-0.592774	0.0367723	-0.0252607
Bacteria	Bacteroidetes	Bacteroidetes	Aequorivita	Not Documented	-0.408751	0.376735	0.340348
Bacteria	Proteobacteria	Pseudomonadota	Inquilinus	Not Documented	-0.486411	0.374066	-0.0363628
Bacteria	Aquificae	Aquificae	Sulfurihydrogenibium	Microaerophilic	-0.82668	-0.155868	-0.378592
Bacteria	Firmicutes	Bacilliota	Paenisporosarcina	Not Documented	-0.777404	-0.459002	0.281149
Bacteria	Firmicutes	Bacilliota	Holdemania	Not Documented	-0.826177	-0.241726	0.697876
Bacteria	Firmicutes	Bacilliota	Saccharibacillus	Not Documented	-0.908059	-0.680348	0.187028
Bacteria	Proteobacteria	Pseudomonadota	Ectothiorhodospira	Not Documented	-0.372073	0.975764	-0.0577358
Bacteria	Firmicutes	Bacilliota	Dialister	Not Documented	-0.927485	-0.661216	0.058249
Archaea	Euryarchaeota	Euryachaeota	Halorubrum	Aerobe	-0.778083	0.0628078	-0.355915
Bacteria	Proteobacteria	Pseudomonadota	Marinomonas	Not Documented	-0.618862	0.205578	0.0151715
Bacteria	Firmicutes	Bacilliota	Caldalkalibacillus	Not Documented	-0.845024	-0.308319	-0.059223
Bacteria	Firmicutes	Bacilliota	Anaerovibrio	Not Documented	-1.19938	-1.28179	0.166497
Bacteria	Proteobacteria	Pseudomonadota	Microbulbifer	Not Documented	-0.582478	0.512816	-0.131686
Bacteria	Fusobacteria	Fusobacteria	Sebaldella	Not Documented	-0.947329	-0.682505	0.288453
Bacteria	Bacteroidetes	Bacteroidetes	Rudanella	Not Documented	-0.612181	0.190055	0.16734
Archaea	Euryarchaeota	Euryachaeota	Palaeococcus	Not Documented	-1.16483	-0.428539	-0.6637
Bacteria	Proteobacteria	Pseudomonadota	Desulfurella	Not Documented	-1.09869	-0.578632	-0.38693
Bacteria	Proteobacteria	Pseudomonadota	Formivibrio	Not Documented	-0.574898	0.585565	0.107658
Bacteria	Proteobacteria	Pseudomonadota	Haemophilus	Not Documented	-0.726963	0.0236549	-0.0348138
Bacteria	Proteobacteria	Pseudomonadota	Rickettsia	Not Documented	-0.659844	0.227621	-0.0575139
Bacteria	Proteobacteria	Pseudomonadota	Methylomarinum	Not Documented	-0.644327	0.332533	0.142398
Archaea	Crenarchaeota	Crenarchaeota	Sulfolobus	Obligate aerobe	-0.961873	-0.178302	-0.384677
Bacteria	Cyanobacteria	Cyanobacteria	Rivularia	Not Documented	-0.736827	0.0907294	-0.059173
Bacteria	Proteobacteria	Pseudomonadota	Wolbachia	Not Documented	-0.59834	0.314382	0.545132
Bacteria	Proteobacteria	Pseudomonadota	Methylohalobius	Not Documented	-0.628939	0.618486	-0.0925706
Bacteria	Bacteroidetes	Bacteroidetes	Olivibacter	Not Documented	-0.749413	-0.0359089	0.542676
Bacteria	Proteobacteria	Pseudomonadota	Solimonas	Not Documented	-0.529173	0.932652	-0.129579
Bacteria	Bacteroidetes	Bacteroidetes	Thermonema	Not Documented	-0.62983	0.297271	0.236874
Bacteria	Bacteroidetes	Bacteroidetes	Salinimicrobium	Not Documented	-0.717487	0.0742767	0.366393
Bacteria	Proteobacteria	Pseudomonadota	Thioflavicoccus	Not Documented	-0.667689	0.707793	-0.132379
Bacteria	Proteobacteria	Pseudomonadota	Rickettsiella	Not Documented	-1.27542	-0.416073	-0.664434
Bacteria	Proteobacteria	Pseudomonadota	Mariprofundus	Aerobe	-0.4992	1.10849	-0.0922958
Archaea	Euryarchaeota	Euryachaeota	Methanomicrobium	Not Documented	-1.61702	-1.25757	-0.706968
Archaea	Euryarchaeota	Euryachaeota	Halococcus	Not Documented	-1.13755	-0.261459	-0.482999
Bacteria	Firmicutes	Bacilliota	Coprococcus	Not Documented	-1.27778	-1.13352	0.55056
Bacteria	Proteobacteria	Pseudomonadota	Pleomorphomonas	Not Documented	-0.984636	-0.288595	-0.0534091
Bacteria	Proteobacteria	Pseudomonadota	Alteromonas	Aerobe	-0.700969	0.371004	0.0155254
Bacteria	Firmicutes	Bacilliota	Coprobacillus	Not Documented	-0.972853	-0.440924	0.404981
Bacteria	Cyanobacteria	Cyanobacteria	Tolypothrix	Not Documented	-0.884749	0.0351928	-0.113494
Bacteria	Bacteroidetes	Bacteroidetes	Saprospira	Not Documented	-0.567877	0.598356	0.362054
Bacteria	Actinobacteria	Actinobacteria	Atopobium	Not Documented	-1.1334	-0.642494	-0.0708341
Bacteria	Proteobacteria	Pseudomonadota	Salmonella	Facultative	-0.603656	0.611289	0.149382
Bacteria	Thermotogae	Thermotogae	Thermosipho	Not Documented	-1.34199	-1.06913	-0.209836
Bacteria	Firmicutes	Bacilliota	Thermobacillus	Not Documented	-1.04822	-0.474582	0.152355
Bacteria	Synergistetes	Synergistetes	Pyramidobacter	Not Documented	-1.62801	-1.84448	0.0910549
Bacteria	Firmicutes	Bacilliota	Desmospora	Not Documented	-1.00744	-0.336593	0.111206
Bacteria	Fusobacteria	Fusobacteria	Psychrilyobacter	Not Documented	-1.1989	-0.804997	0.0826811
Bacteria	Proteobacteria	Pseudomonadota	Cycloclasticus	Aerobe	-0.59308	0.996913	-0.0638901
Bacteria	Proteobacteria	Pseudomonadota	Paracoccus	Not Documented	-0.763755	0.594156	-0.131107
Bacteria	Proteobacteria	Pseudomonadota	Piscirickettsia	Not Documented	-1.14034	-0.138873	-0.444305
Bacteria	Proteobacteria	Pseudomonadota	Ferrimonas	Facultative	-0.858538	0.248029	-0.0359227
Bacteria	Proteobacteria	Pseudomonadota	Niveispirillum	Not Documented	-0.913116	-0.020494	0.209417
Bacteria	Proteobacteria	Pseudomonadota	Psychrobacter	Not Documented	-0.788609	0.362753	0.0281879
Bacteria	Cyanobacteria	Cyanobacteria	Cylindrospermum	Aerobe	-0.984322	0.0484324	-0.153012
Bacteria	Firmicutes	Bacilliota	Virgibacillus	Aerobe	-1.19789	-0.720715	0.124556
Bacteria	Aquificae	Aquificae	Aquifex	Not Documented	-1.28409	-0.431824	-0.450474
Bacteria	Proteobacteria	Pseudomonadota	Chromobacterium	Facultative	-0.728998	0.617024	0.128834
Bacteria	Proteobacteria	Pseudomonadota	Pseudoxanthomonas	Not Documented	-0.794098	0.545893	-0.0497205
Bacteria	Bacteroidetes	Bacteroidetes	Rhodonellum	Not Documented	-0.865257	0.111502	0.387143
Bacteria	Bacteroidetes	Bacteroidetes	Mariniradius	Not Documented	-0.907622	0.0219395	0.401673
Bacteria	Proteobacteria	Pseudomonadota	Azohydromonas	Not Documented	-0.667505	1.07297	0.263027
Bacteria	Proteobacteria	Pseudomonadota	Allochromatium	Anaerobe	-0.918564	0.526416	-0.144505
Bacteria	Bacteroidetes	Bacteroidetes	Gramella	Not Documented	-0.881094	0.139292	0.323278
Bacteria	Firmicutes	Bacilliota	Halobacillus	Not Documented	-1.05614	-0.236782	0.135203
Bacteria	Bacteroidetes	Bacteroidetes	Fibrella	Not Documented	-0.974611	-0.060072	0.245445
Bacteria	Proteobacteria	Pseudomonadota	Hyphomonas	Not Documented	-0.711863	0.928863	-0.0880668
Bacteria	Spirochaetes	Spirochaetes	Borrelia	Not Documented	-1.19524	-0.513895	0.0440083
Bacteria	Actinobacteria	Actinobacteria	Collinsella	Not Documented	-1.3565	-0.799434	-0.0252093
Bacteria	Firmicutes	Bacilliota	Lactococcus	Not Documented	-1.04679	-0.146895	0.138149
Bacteria	Firmicutes	Bacilliota	Marvinbryantia	Anaerobe	-1.41863	-1.055	0.381298
Bacteria	Actinobacteria	Actinobacteria	Saccharomonospora	Not Documented	-1.08088	0.192136	-0.242762
Bacteria	Proteobacteria	Pseudomonadota	Ochrobactrum	Not Documented	-0.863934	0.532709	-0.0704915
Bacteria	Proteobacteria	Pseudomonadota	Caenispirillum	Not Documented	-1.0154	0.175606	-0.104068
Bacteria	Firmicutes	Bacilliota	Turicibacter	Not Documented	-1.24116	-0.628924	0.379954
Bacteria	Proteobacteria	Pseudomonadota	Methylobacillus	Not Documented	-0.696736	1.19981	0.225948
Bacteria	Actinobacteria	Actinobacteria	Saccharopolyspora	Not Documented	-1.17054	-0.0308439	-0.262789
Bacteria	Bacteroidetes	Bacteroidetes	Anditalea	Not Documented	-1.01293	-0.0553839	0.438201
Bacteria	Proteobacteria	Pseudomonadota	Marinospirillum	Aerobe	-0.892785	0.464872	0.0165018
Bacteria	Bacteroidetes	Bacteroidetes	Salinibacter	Aerobe	-1.18621	-0.160916	-0.195558
Bacteria	Proteobacteria	Pseudomonadota	Colwellia	Not Documented	-1.01031	0.102767	0.0456402
Bacteria	Bacteroidetes	Bacteroidetes	Paraprevotella	Not Documented	-1.49543	-1.1714	0.367821
Bacteria	Proteobacteria	Pseudomonadota	Idiomarina	Not Documented	-0.93543	0.421635	-0.0969759
Bacteria	Chlamydiae	Chlamydiae	Chlamydia	Not Documented	-1.37773	-0.190099	-0.478436
Bacteria	Proteobacteria	Pseudomonadota	Nitrobacter	Facultative	-1.07357	0.418955	-0.380473
Bacteria	Bacteroidetes	Bacteroidetes	Formosa	Not Documented	-0.872724	0.375198	0.450872
Bacteria	Firmicutes	Bacilliota	Pontibacillus	Not Documented	-1.37064	-0.822927	0.179722
Bacteria	Proteobacteria	Pseudomonadota	Yersinia	Not Documented	-1.06945	0.00458824	0.0249492
Bacteria	Actinobacteria	Actinobacteria	Patulibacter	Not Documented	-1.17555	0.104839	-0.340477
Bacteria	Bacteroidetes	Bacteroidetes	Balneola	Not Documented	-1.23664	-0.413049	0.000475101
Bacteria	Firmicutes	Bacilliota	Gracilibacillus	Aerobe	-1.34888	-0.732382	0.134394
Bacteria	Proteobacteria	Pseudomonadota	Rudaea	Not Documented	-1.19731	0.229136	-0.33508
Bacteria	Proteobacteria	Pseudomonadota	Andreprevotia	Not Documented	-0.878757	0.708454	0.0713553
Bacteria	Proteobacteria	Pseudomonadota	Oceanibaculum	Not Documented	-0.929567	0.418505	-0.0101178
Bacteria	Bacteroidetes	Bacteroidetes	Elizabethkingia	Not Documented	-0.937266	0.257027	0.427821
Bacteria	Actinobacteria	Actinobacteria	Nonomuraea	Not Documented	-1.19893	0.123375	-0.304411
Bacteria	Proteobacteria	Pseudomonadota	Zooshikella	Not Documented	-1.14483	0.0511713	-0.13066
Bacteria	Proteobacteria	Pseudomonadota	Chitinilyticum	Not Documented	-0.897782	0.620506	0.0985522
Bacteria	Bacteroidetes	Bacteroidetes	Psychroserpens	Not Documented	-0.913115	0.383391	0.47205
Archaea	Euryarchaeota	Euryachaeota	Methanopyrus	Anaerobe	-1.80763	-0.611019	-0.941575
Bacteria	Proteobacteria	Pseudomonadota	Arenimonas	Not Documented	-0.921419	0.773901	-0.143607
Bacteria	Actinobacteria	Actinobacteria	Actinopolymorpha	Not Documented	-1.46998	-0.391473	-0.378712
Bacteria	Cyanobacteria	Cyanobacteria	Dolichospermum	Anaerobe	-1.30026	-0.249737	-0.148211
Bacteria	Deinococcus-Thermus	Deinococcus-Thermus	Truepera	Not Documented	-1.29386	-0.0492202	-0.255295
Bacteria	Firmicutes	Bacilliota	Sporosarcina	Not Documented	-1.3408	-0.576914	0.178411
Bacteria	Firmicutes	Bacilliota	Lachnoanaerobaculum	Not Documented	-1.43174	-0.81141	0.310075
Bacteria	Firmicutes	Bacilliota	Oceanobacillus	Not Documented	-1.38007	-0.629706	0.132006
Bacteria	Proteobacteria	Pseudomonadota	Luteimonas	Not Documented	-1.06961	0.540354	-0.184102
Bacteria	Aquificae	Aquificae	Hydrogenobacter	Aerobe	-1.45301	-0.304622	-0.440098
Bacteria	Proteobacteria	Pseudomonadota	Methylophilus	Not Documented	-0.819181	1.07067	0.0766413
Bacteria	Bacteroidetes	Bacteroidetes	Cecembia	Not Documented	-1.03659	0.203777	0.399195
Bacteria	Proteobacteria	Pseudomonadota	Dongia	Not Documented	-1.02698	0.397756	0.0283142
Bacteria	Proteobacteria	Pseudomonadota	Fluoribacter	Not Documented	-1.11241	0.800055	-0.468162
Bacteria	Proteobacteria	Pseudomonadota	Pandoraea	Not Documented	-0.731051	1.63005	0.0326728
Bacteria	Bacteroidetes	Bacteroidetes	Olleya	Not Documented	-0.979667	0.454588	0.45501
Bacteria	Proteobacteria	Pseudomonadota	Ruegeria	Aerobe	-1.15639	0.160084	-0.0259405
Bacteria	Actinobacteria	Actinobacteria	Slackia	Not Documented	-1.54305	-0.715955	-0.0348873
Bacteria	Firmicutes	Bacilliota	Coprothermobacter	Not Documented	-1.57405	-0.623626	-0.297446
Bacteria	Actinobacteria	Actinobacteria	Kribbella	Not Documented	-1.36435	-0.0704298	-0.218591
Bacteria	Proteobacteria	Pseudomonadota	Ensifer	Not Documented	-1.15269	0.434473	-0.108618
Bacteria	Proteobacteria	Pseudomonadota	Luteibacter	Not Documented	-1.10837	0.551774	-0.0434264
Bacteria	Bacteroidetes	Bacteroidetes	Mesoflavibacter	Not Documented	-1.09866	0.311721	0.522911
Bacteria	Actinobacteria	Actinobacteria	Kutzneria	Not Documented	-1.54712	-0.363598	-0.248707
Bacteria	Proteobacteria	Pseudomonadota	Devosia	Not Documented	-1.34037	-0.0461756	-0.0715087
Bacteria	Firmicutes	Bacilliota	Kurthia	Not Documented	-1.55477	-0.746467	0.159327
Bacteria	Bacteroidetes	Bacteroidetes	Salisaeta	Not Documented	-1.35916	-0.00404187	-0.182188
Bacteria	Bacteroidetes	Bacteroidetes	Leadbetterella	Not Documented	-1.28613	-0.124401	0.372169
Bacteria	Proteobacteria	Pseudomonadota	Limnohabitans	Not Documented	-0.896152	1.42373	0.219875
Archaea	Crenarchaeota	Crenarchaeota	Thermofilum	Not Documented	-1.75434	-0.527421	-0.547749
Bacteria	Proteobacteria	Pseudomonadota	Alicycliphilus	Not Documented	-0.933118	1.43615	0.4989
Bacteria	Proteobacteria	Pseudomonadota	Oceanicola	Not Documented	-1.25793	0.341032	-0.0525483
Bacteria	Proteobacteria	Pseudomonadota	Nitrospirillum	Not Documented	-1.14351	0.397201	0.174004
Bacteria	Deinococcus-Thermus	Deinococcus-Thermus	Marinithermus	Not Documented	-1.44951	0.122829	-0.343205
Bacteria	Proteobacteria	Pseudomonadota	Nitratireductor	Not Documented	-1.27883	0.321812	-0.0420009
Bacteria	Proteobacteria	Pseudomonadota	Rhodovulum	Not Documented	-1.24891	0.464292	-0.145135
Bacteria	Firmicutes	Bacilliota	Thermoactinomyces	Not Documented	-1.6275	-0.595757	-0.0833975
Bacteria	Bacteroidetes	Bacteroidetes	Riemerella	Not Documented	-1.26294	0.113542	0.340481
Bacteria	Proteobacteria	Pseudomonadota	Nitrococcus	Aerobe	-1.27417	0.57895	-0.186363
Bacteria	Proteobacteria	Pseudomonadota	Acidiphilium	Facultative	-1.2633	0.454728	-0.119819
Bacteria	Bacteroidetes	Bacteroidetes	Dokdonia	Not Documented	-1.14915	0.432269	0.458938
Bacteria	Proteobacteria	Pseudomonadota	Cronobacter	Not Documented	-1.25754	0.296357	0.0900028
Bacteria	Proteobacteria	Pseudomonadota	Oxalobacter	Anaerobe	-1.15255	0.640351	0.0117098
Archaea	Euryarchaeota	Euryachaeota	Haloarcula	Not Documented	-1.60906	-0.1262	-0.450653
Bacteria	Proteobacteria	Pseudomonadota	Kaistia	Not Documented	-1.46622	0.166823	-0.311268
Bacteria	Proteobacteria	Pseudomonadota	Amphritea	Not Documented	-1.29658	0.411055	-0.0186449
Bacteria	Firmicutes	Bacilliota	Amphibacillus	Not Documented	-1.73573	-0.904594	0.115392
Bacteria	Proteobacteria	Pseudomonadota	Ottowia	Not Documented	-1.13782	0.813573	0.118231
Bacteria	Actinobacteria	Actinobacteria	Thermoleophilum	Not Documented	-1.61681	0.085224	-0.511217
Bacteria	Proteobacteria	Pseudomonadota	Oceanospirillum	Not Documented	-1.21486	0.498981	0.0758178
Bacteria	Proteobacteria	Pseudomonadota	Novispirillum	Not Documented	-1.3378	0.18263	0.0353317
Bacteria	Bacteroidetes	Bacteroidetes	Alloprevotella	Not Documented	-1.61904	-0.631917	0.30143
Bacteria	Firmicutes	Bacilliota	Shimazuella	Not Documented	-1.94966	-1.38973	0.131807
Bacteria	Bacteroidetes	Bacteroidetes	Psychroflexus	Not Documented	-1.24419	0.291744	0.409841
Bacteria	Proteobacteria	Pseudomonadota	Marinimicrobium	Not Documented	-1.21029	0.63867	-0.00476688
Bacteria	Proteobacteria	Pseudomonadota	Salinisphaera	Not Documented	-1.39992	0.252511	-0.195747
Bacteria	Proteobacteria	Pseudomonadota	Thioalkalimicrobium	Not Documented	-1.27554	0.472294	-0.0118998
Bacteria	Bacteroidetes	Bacteroidetes	Belliella	Not Documented	-1.3921	-0.0358014	0.301167
Bacteria	Proteobacteria	Pseudomonadota	Rhodobacter	Anaerobe	-1.26197	0.91265	-0.297978
Bacteria	Deinococcus-Thermus	Deinococcus-Thermus	Oceanithermus	Not Documented	-1.40488	0.296274	-0.148023
Bacteria	Proteobacteria	Pseudomonadota	Thalassobaculum	Not Documented	-1.36099	0.233173	-0.0696243
Bacteria	Actinobacteria	Actinobacteria	Kitasatospora	Not Documented	-1.45719	0.316214	-0.304329
Bacteria	Firmicutes	Bacilliota	Anaerostipes	Not Documented	-1.90368	-1.18429	0.45597
Bacteria	Actinobacteria	Actinobacteria	Ilumatobacter	Not Documented	-1.19851	0.981894	-0.184903
Bacteria	Proteobacteria	Pseudomonadota	Bartonella	Not Documented	-1.53421	-0.134863	-0.0889106
Bacteria	Actinobacteria	Actinobacteria	Nitriliruptor	Not Documented	-1.56015	0.0946614	-0.25851
Bacteria	Proteobacteria	Pseudomonadota	Fodinicurvata	Facultative	-1.33905	0.406599	-0.036337
Bacteria	Deferribacteres	Deferribacteres	Mucispirillum	Not Documented	-1.70003	-0.414472	-0.150138
Bacteria	Actinobacteria	Actinobacteria	Actinokineospora	Not Documented	-1.54522	0.196357	-0.276878
Bacteria	Actinobacteria	Actinobacteria	Blastococcus	Not Documented	-1.51106	0.436794	-0.32098
Bacteria	Firmicutes	Bacilliota	Dielma	Not Documented	-1.6659	-0.468878	0.620799
Bacteria	Proteobacteria	Pseudomonadota	Rugamonas	Not Documented	-1.20597	1.17435	-0.0344794
Bacteria	Proteobacteria	Pseudomonadota	Xanthobacter	Facultative	-1.50953	0.273623	-0.219096
Bacteria	Firmicutes	Bacilliota	Tuberibacillus	Not Documented	-1.80259	-0.743604	0.103324
Bacteria	Bacteroidetes	Bacteroidetes	Zunongwangia	Not Documented	-1.43814	0.102345	0.502478
Bacteria	Firmicutes	Bacilliota	Planococcus	Not Documented	-1.72424	-0.585738	0.180269
Archaea	Euryarchaeota	Euryachaeota	Natrialba	Not Documented	-1.73145	-0.0695361	-0.424983
Bacteria	Cyanobacteria	Cyanobacteria	Prochlorothrix	Not Documented	-1.47953	0.292406	-0.0835439
Bacteria	Actinobacteria	Actinobacteria	Intrasporangium	Not Documented	-1.62879	0.091255	-0.229112
Bacteria	Cyanobacteria	Cyanobacteria	Aphanizomenon	Not Documented	-1.58078	0.0073616	-0.0712918
Bacteria	Proteobacteria	Pseudomonadota	Terasakiella	Not Documented	-1.52116	0.0721696	-0.0316519
Bacteria	Proteobacteria	Pseudomonadota	Rhodomicrobium	Not Documented	-1.52912	0.16821	-0.112514
Bacteria	Proteobacteria	Pseudomonadota	Endozoicomonas	Not Documented	-1.64482	-0.10997	-0.107191
Bacteria	Proteobacteria	Pseudomonadota	Providencia	Not Documented	-1.57662	-0.0669763	0.0461874
Bacteria	Actinobacteria	Actinobacteria	Olsenella	Not Documented	-1.81791	-0.616544	0.00890687
Bacteria	Bacteroidetes	Bacteroidetes	Nonlabens	Not Documented	-1.34943	0.427954	0.306282
Bacteria	Proteobacteria	Pseudomonadota	Catenovulum	Not Documented	-1.58126	0.0062177	0.0625275
Bacteria	Proteobacteria	Pseudomonadota	Photorhabdus	Not Documented	-1.50264	0.222731	-0.0139836
Bacteria	Fusobacteria	Fusobacteria	Cetobacterium	Not Documented	-1.69152	-0.362642	0.174599
Bacteria	Bacteroidetes	Bacteroidetes	Indibacter	Not Documented	-1.51409	0.044826	0.435821
Bacteria	Proteobacteria	Pseudomonadota	Marichromatium	Not Documented	-1.53256	0.541057	-0.151007
Bacteria	Proteobacteria	Pseudomonadota	Herminiimonas	Not Documented	-1.28024	1.36639	0.0854179
Bacteria	Bacteroidetes	Bacteroidetes	Lutibacter	Not Documented	-1.33598	0.644626	0.277778
Bacteria	Firmicutes	Bacilliota	Helcococcus	Not Documented	-1.76111	-0.39476	0.156938
Bacteria	Actinobacteria	Actinobacteria	Leifsonia	Not Documented	-1.55329	0.427564	-0.168121
Bacteria	Proteobacteria	Pseudomonadota	Delftia	Not Documented	-1.31165	1.02357	0.248486
Bacteria	Firmicutes	Bacilliota	Facklamia	Not Documented	-2.02364	-0.926984	0.00843181
Bacteria	Firmicutes	Bacilliota	Caldibacillus	Not Documented	-1.93491	-0.674812	0.0221541
Bacteria	Firmicutes	Bacilliota	Lachnospira	Not Documented	-1.9047	-0.725488	0.384728
Bacteria	Proteobacteria	Pseudomonadota	Giesbergeria	Not Documented	-1.33561	1.13075	0.570459
Bacteria	Proteobacteria	Pseudomonadota	Bosea	Not Documented	-1.57943	0.507641	-0.143061
Bacteria	Proteobacteria	Pseudomonadota	Leucothrix	Not Documented	-1.58898	0.327973	-0.0865982
Bacteria	Firmicutes	Bacilliota	Pseudoramibacter	Not Documented	-2.18348	-1.30655	0.196579
Bacteria	Proteobacteria	Pseudomonadota	Thiorhodospira	Not Documented	-1.58348	0.426163	-0.0224745
Bacteria	Proteobacteria	Pseudomonadota	Chelativorans	Not Documented	-1.5316	0.566279	-0.0281352
Bacteria	Proteobacteria	Pseudomonadota	Leeia	Not Documented	-1.45671	0.812544	0.270712
Bacteria	Proteobacteria	Pseudomonadota	Pasteurella	Not Documented	-1.74624	-0.139811	0.0506899
Bacteria	Proteobacteria	Pseudomonadota	Collimonas	Not Documented	-1.30726	1.37128	0.0524839
Bacteria	Bacteroidetes	Bacteroidetes	Zhouia	Not Documented	-1.55054	0.291452	0.467596
Bacteria	Proteobacteria	Pseudomonadota	Nitrincola	Not Documented	-1.60786	0.404494	0.000203902
Bacteria	Proteobacteria	Pseudomonadota	Thioclava	Not Documented	-1.66125	0.520111	-0.216953
Bacteria	Bacteroidetes	Bacteroidetes	Eudoraea	Not Documented	-1.59108	0.297394	0.22804
Archaea	Euryarchaeota	Euryachaeota	Haloterrigena	Not Documented	-2.02384	-0.257772	-0.423586
Bacteria	Actinobacteria	Actinobacteria	Enterorhabdus	Not Documented	-1.9754	-0.546378	0.089468
Bacteria	Aquificae	Aquificae	Hydrogenobaculum	Aerobe	-2.07388	-0.412229	-0.371922
Bacteria	Proteobacteria	Pseudomonadota	Sulfitobacter	Not Documented	-1.6916	0.344268	-0.0810699
Bacteria	Proteobacteria	Pseudomonadota	Kiloniella	Not Documented	-1.69137	0.182224	0.106178
Bacteria	Firmicutes	Bacilliota	Finegoldia	Not Documented	-1.99348	-0.572839	0.0917188
Bacteria	Proteobacteria	Pseudomonadota	Sutterella	Not Documented	-1.92544	-0.309117	-0.0175014
Archaea	Euryarchaeota	Euryachaeota	Thermoplasma	Not Documented	-2.30008	-0.785319	-0.483146
Bacteria	Bacteroidetes	Bacteroidetes	Joostella	Not Documented	-1.72092	0.085678	0.555276
Bacteria	Synergistetes	Synergistetes	Jonquetella	Not Documented	-2.16965	-0.863636	-0.0186811
Bacteria	Proteobacteria	Pseudomonadota	Erythrobacter	Not Documented	-1.61961	0.676915	-0.100748
Archaea	Euryarchaeota	Euryachaeota	Methanosphaera	Anaerobe	-2.1385	-0.396063	-0.429689
Bacteria	Proteobacteria	Pseudomonadota	Methylovorus	Facultative	-1.45125	1.34625	0.261449
Bacteria	Bacteroidetes	Bacteroidetes	Salegentibacter	Not Documented	-1.8313	-0.0815788	0.437764
Bacteria	Proteobacteria	Pseudomonadota	Chitiniphilus	Not Documented	-1.60177	0.67284	0.227692
Bacteria	Proteobacteria	Pseudomonadota	Ramlibacter	Not Documented	-1.4882	1.82601	0.314759
Bacteria	Proteobacteria	Pseudomonadota	Derxia	Not Documented	-1.59437	0.898871	0.137597
Bacteria	Proteobacteria	Pseudomonadota	Nisaea	Not Documented	-1.79013	0.222449	-0.018905
Bacteria	Proteobacteria	Pseudomonadota	Tistrella	Not Documented	-1.79374	0.357862	-0.103555
Bacteria	Actinobacteria	Actinobacteria	Propionicicella	Not Documented	-2.48405	-1.14659	-0.407906
Bacteria	Bacteroidetes	Bacteroidetes	Muricauda	Facultative	-1.91587	-0.140769	0.297602
Bacteria	Proteobacteria	Pseudomonadota	Enterovibrio	Not Documented	-2.05209	-0.32962	0.0311784
Bacteria	Actinobacteria	Actinobacteria	Brevibacterium	Not Documented	-1.89469	0.259771	-0.183158
Bacteria	Proteobacteria	Pseudomonadota	Paludibacterium	Not Documented	-1.7925	0.466939	0.111182
Archaea	Crenarchaeota	Crenarchaeota	Vulcanisaeta	Not Documented	-2.20456	-0.178766	-0.500518
Bacteria	Proteobacteria	Pseudomonadota	Komagataeibacter	Not Documented	-1.92769	0.142466	-0.132337
Bacteria	Actinobacteria	Actinobacteria	Streptosporangium	Not Documented	-2.1728	-0.252984	-0.268327
Bacteria	Proteobacteria	Pseudomonadota	Wolinella	Not Documented	-2.25427	-0.834566	0.369722
Bacteria	Firmicutes	Bacilliota	Erysipelothrix	Not Documented	-2.03957	-0.220195	0.684844
Bacteria	Proteobacteria	Pseudomonadota	Pusillimonas	Not Documented	-1.71336	0.960681	0.0202596
Bacteria	Actinobacteria	Actinobacteria	Catelliglobosispora	Not Documented	-2.07823	-0.0190258	-0.17749
Bacteria	Firmicutes	Bacilliota	Lachnobacterium	Not Documented	-2.54867	-1.49842	0.380197
Bacteria	Proteobacteria	Pseudomonadota	Oceanimonas	Not Documented	-1.82381	0.431764	0.105232
Bacteria	Actinobacteria	Actinobacteria	Curtobacterium	Not Documented	-1.98719	0.274298	-0.211051
Bacteria	Cyanobacteria	Cyanobacteria	Nodularia	Not Documented	-2.12655	-0.135668	-0.178878
Bacteria	Proteobacteria	Pseudomonadota	Hylemonella	Not Documented	-1.71461	1.61015	-0.00139
Bacteria	Proteobacteria	Pseudomonadota	Erwinia	Not Documented	-1.96222	0.114925	0.0218178
Bacteria	Actinobacteria	Actinobacteria	Hamadaea	Not Documented	-2.1973	-0.172217	-0.271053
Bacteria	Firmicutes	Bacilliota	Parvimonas	Not Documented	-2.01949	-0.101073	0.235985
Bacteria	Proteobacteria	Pseudomonadota	Arhodomonas	Aerobe	-1.81705	0.949634	-0.177674
Bacteria	Firmicutes	Bacilliota	Paucisalibacillus	Not Documented	-2.18229	-0.488797	0.24793
Bacteria	Firmicutes	Bacilliota	Ureibacillus	Not Documented	-2.47567	-1.16323	0.156273
Bacteria	Proteobacteria	Pseudomonadota	Caldimonas	Not Documented	-1.62368	1.21746	0.346113
Bacteria	Proteobacteria	Pseudomonadota	Roseobacter	Facultative	-1.95637	0.267415	-0.0195394
Bacteria	Proteobacteria	Pseudomonadota	Xenorhabdus	Not Documented	-2.17373	-0.287868	-0.0168602
Bacteria	Proteobacteria	Pseudomonadota	Azorhizobium	Not Documented	-1.93747	0.569086	-0.206334
Bacteria	Proteobacteria	Pseudomonadota	Tolumonas	Not Documented	-2.10699	-0.16702	0.115919
Bacteria	Firmicutes	Bacilliota	Salinicoccus	Not Documented	-2.35877	-0.803704	0.105343
Bacteria	Proteobacteria	Pseudomonadota	Cellvibrio	Not Documented	-1.85035	0.632614	0.0933799
Bacteria	Bacteroidetes	Bacteroidetes	Arenitalea	Not Documented	-1.90961	0.321633	0.505727
Bacteria	Proteobacteria	Pseudomonadota	Oligotropha	Not Documented	-2.66217	0.438465	-0.703833
Bacteria	Proteobacteria	Pseudomonadota	Sneathiella	Not Documented	-2.09082	-0.0158061	0.105447
Archaea	Euryarchaeota	Euryachaeota	Halopiger	Not Documented	-2.35185	-0.0993114	-0.3852
Archaea	Crenarchaeota	Crenarchaeota	Acidianus	Facultative	-2.34703	-0.0438314	-0.459171
Bacteria	Proteobacteria	Pseudomonadota	Alcaligenes	Not Documented	-1.80189	0.919217	0.21361
Bacteria	Proteobacteria	Pseudomonadota	Moraxella	Not Documented	-2.08374	0.242403	-0.112562
Bacteria	Proteobacteria	Pseudomonadota	Maricaulis	Not Documented	-1.84111	0.85175	0.0228166
Bacteria	Tenericutes	Tenericutes	Spiroplasma	Not Documented	-2.25589	-0.204477	-0.0655428
Bacteria	Bacteroidetes	Bacteroidetes	Gelidibacter	Not Documented	-1.92785	0.441187	0.438861
Archaea	Euryarchaeota	Euryachaeota	Natronorubrum	Not Documented	-2.3102	-0.141087	-0.266394
Bacteria	Proteobacteria	Pseudomonadota	Methylocapsa	Aerobe	-2.30691	-0.0674999	-0.313308
Bacteria	Bacteroidetes	Bacteroidetes	Galbibacter	Not Documented	-2.03632	0.184813	0.421979
Bacteria	Firmicutes	Bacilliota	Leuconostoc	Not Documented	-2.23699	-0.186239	0.0132809
Bacteria	Proteobacteria	Pseudomonadota	Methylopila	Not Documented	-2.11421	0.402202	-0.192183
Bacteria	Proteobacteria	Pseudomonadota	Tepidiphilus	Not Documented	-1.9711	0.675627	0.0998653
Bacteria	Proteobacteria	Pseudomonadota	Alishewanella	Not Documented	-2.13683	0.0918801	0.0708654
Bacteria	Bacteroidetes	Bacteroidetes	Imtechella	Not Documented	-1.9242	0.52259	0.568133
Archaea	Euryarchaeota	Euryachaeota	Natronococcus	Not Documented	-2.31896	-0.214942	-0.157684
Bacteria	Proteobacteria	Pseudomonadota	Sphingopyxis	Not Documented	-1.96312	0.838845	-0.140172
Bacteria	Bacteroidetes	Bacteroidetes	Ornithobacterium	Not Documented	-2.10945	0.0488649	0.292551
Bacteria	Actinobacteria	Actinobacteria	Modestobacter	Not Documented	-2.23341	0.212707	-0.225112
Bacteria	Proteobacteria	Pseudomonadota	Pseudacidovorax	Not Documented	-1.92079	1.00643	0.1971
Bacteria	Proteobacteria	Pseudomonadota	Loktanella	Not Documented	-2.16116	0.197019	-0.127878
Bacteria	Bacteroidetes	Bacteroidetes	Empedobacter	Not Documented	-2.14164	-0.0115879	0.452036
Bacteria	Bacteroidetes	Bacteroidetes	Winogradskyella	Not Documented	-2.10486	0.0792488	0.380628
Bacteria	Proteobacteria	Pseudomonadota	Edwardsiella	Not Documented	-2.07539	0.328763	0.0348649
Bacteria	Firmicutes	Bacilliota	Candidatus Stoquefichus	Not Documented	-2.74134	-1.41035	0.46064
Bacteria	Bacteroidetes	Bacteroidetes	Gaetbulibacter	Not Documented	-2.07209	0.214491	0.516682
Bacteria	Proteobacteria	Pseudomonadota	Advenella	Aerobe	-2.01431	0.629032	0.0375724
Bacteria	Proteobacteria	Pseudomonadota	Frateuria	Not Documented	-2.0491	0.58127	-0.0810758
Bacteria	Proteobacteria	Pseudomonadota	Martelella	Not Documented	-2.13512	0.416525	-0.0590258
Bacteria	Firmicutes	Bacilliota	Ornithinibacillus	Not Documented	-2.42969	-0.610019	0.24754
Archaea	Euryarchaeota	Euryachaeota	Natrinema	Not Documented	-2.52002	-0.301621	-0.389202
Archaea	Crenarchaeota	Crenarchaeota	Desulfurococcus	Anaerobe	-2.51254	-0.212425	-0.457596
Bacteria	Firmicutes	Bacilliota	Lentibacillus	Not Documented	-2.76747	-1.38435	0.217207
Bacteria	Proteobacteria	Pseudomonadota	Simplicispira	Not Documented	-2.10895	1.07745	0.611483
Bacteria	Proteobacteria	Pseudomonadota	Brachymonas	Aerobe	-1.98982	0.688928	0.265114
Bacteria	Proteobacteria	Pseudomonadota	Haliea	Not Documented	-2.0763	0.6646	-0.0692823
Bacteria	Cyanobacteria	Cyanobacteria	Microchaete	Not Documented	-2.48871	-0.429603	-0.138555
Bacteria	Proteobacteria	Pseudomonadota	Alkalilimnicola	Anaerobe	-2.13715	0.610896	-0.165632
Bacteria	Proteobacteria	Pseudomonadota	Rhodovibrio	Not Documented	-2.1902	0.141464	0.0465611
Bacteria	Actinobacteria	Actinobacteria	Glycomyces	Not Documented	-2.48525	-0.315051	-0.224708
Bacteria	Firmicutes	Bacilliota	Aerococcus	Not Documented	-3.01958	-1.82985	-0.0263031
Bacteria	Proteobacteria	Pseudomonadota	Chelatococcus	Not Documented	-2.21407	0.271504	-0.0496624
Bacteria	Firmicutes	Bacilliota	Thalassobacillus	Not Documented	-2.50169	-0.561488	0.131732
Bacteria	Actinobacteria	Actinobacteria	Jiangella	Not Documented	-2.81318	-0.981238	-0.300681
Archaea	Crenarchaeota	Crenarchaeota	Thermoproteus	Not Documented	-2.52743	-0.112609	-0.426702
Bacteria	Actinobacteria	Actinobacteria	Leucobacter	Not Documented	-2.36142	0.0281843	-0.144477
Bacteria	Proteobacteria	Pseudomonadota	Duganella	Not Documented	-2.02714	0.870003	0.162955
Bacteria	Proteobacteria	Pseudomonadota	Kangiella	Not Documented	-2.24485	0.372944	-0.175636
Bacteria	Proteobacteria	Pseudomonadota	Microvirgula	Facultative	-2.15208	0.600047	0.26303
Bacteria	Proteobacteria	Pseudomonadota	Kordiimonas	Not Documented	-2.27744	0.0829346	0.0268336
Bacteria	Firmicutes	Bacilliota	Solobacterium	Not Documented	-2.62449	-0.880299	0.413739
Bacteria	Proteobacteria	Pseudomonadota	Neptuniibacter	Not Documented	-2.29653	0.171966	-0.0653642
Bacteria	Firmicutes	Bacilliota	Mogibacterium	Not Documented	-2.71372	-1.07901	0.415301
Bacteria	Bacteroidetes	Bacteroidetes	Bergeyella	Not Documented	-2.26643	-0.00601853	0.40915
Bacteria	Proteobacteria	Pseudomonadota	Saccharophagus	Not Documented	-2.12676	0.48678	0.120054
Bacteria	Proteobacteria	Pseudomonadota	Moritella	Not Documented	-2.47236	-0.343756	-0.027079
Archaea	Euryarchaeota	Euryachaeota	Halorhabdus	Not Documented	-3.22537	-1.70588	-0.459407
Bacteria	Proteobacteria	Pseudomonadota	Polynucleobacter	Not Documented	-2.25748	0.373791	0.695722
Bacteria	Proteobacteria	Pseudomonadota	Hoeflea	Not Documented	-2.27506	0.311473	-0.0528935
Archaea	Crenarchaeota	Crenarchaeota	Staphylothermus	Not Documented	-2.86927	-0.740808	-0.562355
Archaea	Crenarchaeota	Crenarchaeota	Pyrobaculum	Facultative	-2.53466	-0.109726	-0.328126
Bacteria	Bacteroidetes	Bacteroidetes	Nitritalea	Not Documented	-2.21865	0.191321	0.339943
Bacteria	Bacteroidetes	Bacteroidetes	Robiginitalea	Not Documented	-2.20501	0.289147	0.293893
Bacteria	Proteobacteria	Pseudomonadota	Oceanicaulis	Aerobe	-2.18281	0.47393	0.0557929
Bacteria	Proteobacteria	Pseudomonadota	Methyloferula	Not Documented	-2.46924	0.0598052	-0.314183
Bacteria	Proteobacteria	Pseudomonadota	Saccharospirillum	Aerobe	-2.25685	0.455975	-0.081502
Bacteria	Actinobacteria	Actinobacteria	Brachybacterium	Not Documented	-2.48552	-0.0550195	-0.1885
Bacteria	Actinobacteria	Actinobacteria	Cryptosporangium	Not Documented	-2.63884	-0.363017	-0.254615
Bacteria	Actinobacteria	Actinobacteria	Actinospica	Not Documented	-2.62552	-0.246949	-0.267718
Bacteria	Proteobacteria	Pseudomonadota	Halothiobacillus	Aerobe	-2.29582	0.588537	-0.17329
Bacteria	Proteobacteria	Pseudomonadota	Pectobacterium	Not Documented	-2.32906	0.231443	0.0669259
Bacteria	Firmicutes	Bacilliota	Weissella	Not Documented	-2.64373	-0.520205	-0.0879798
Bacteria	Proteobacteria	Pseudomonadota	Aliivibrio	Not Documented	-2.41449	-0.0317921	0.126608
Archaea	Euryarchaeota	Euryachaeota	Methermicoccus	Not Documented	-3.40555	-0.702595	-1.20736
Bacteria	Proteobacteria	Pseudomonadota	Maritimibacter	Not Documented	-2.29939	0.430537	-0.0698117
Archaea	Crenarchaeota	Crenarchaeota	Ignisphaera	Not Documented	-2.66016	-0.0498393	-0.461366
Bacteria	Proteobacteria	Pseudomonadota	Thiohalospira	Not Documented	-2.09284	1.10141	0.00463329
Bacteria	Actinobacteria	Actinobacteria	Senegalimassilia	Not Documented	-3.15965	-1.74923	0.12335
Bacteria	Proteobacteria	Pseudomonadota	Azotobacter	Aerobe	-2.23013	0.676991	0.0997062
Bacteria	Actinobacteria	Actinobacteria	Thermobifida	Not Documented	-2.26402	0.681191	-0.123066
Bacteria	Actinobacteria	Actinobacteria	Denitrobacterium	Not Documented	-3.16289	-1.75851	0.0785212
Bacteria	Firmicutes	Bacilliota	Filifactor	Not Documented	-3.14123	-1.80431	0.279483
Archaea	Euryarchaeota	Euryachaeota	Haladaptatus	Not Documented	-2.98167	-0.912933	-0.403663
Bacteria	Bacteroidetes	Bacteroidetes	Mesonia	Not Documented	-2.37781	0.0739264	0.555503
Bacteria	Proteobacteria	Pseudomonadota	Hydrocarboniphaga	Not Documented	-2.28088	0.725601	-0.126154
Bacteria	Proteobacteria	Pseudomonadota	Gluconobacter	Aerobe	-2.41873	0.0890233	0.0232754
Bacteria	Proteobacteria	Pseudomonadota	Pseudovibrio	Not Documented	-2.57493	-0.295416	0.0434548
Archaea	Crenarchaeota	Crenarchaeota	Pyrolobus	Not Documented	-2.72792	-0.332522	-0.356176
Bacteria	Proteobacteria	Pseudomonadota	Thalassolituus	Not Documented	-2.32776	0.408299	0.0466852
Bacteria	Firmicutes	Bacilliota	Salsuginibacillus	Not Documented	-2.56292	-0.318445	0.148739

## Sheet: S3.3 Fig 4 Domain & CH4 Pies 
Domain	WMS 0 Months	WMS 4 Months	WMS 23 Month	WMS 39 Months	16S 0 Months	16S 4 Months	16S 23 Months	16S 39 Months	Methane	Baseline	4 Months	23 Months	39 Months
Archaea	16869.1	48284.4	95975.7	112626	4839.84	11907.4	119417	22571.8	Mean % Methane	0	0.251	0.159	0.195
Bacteria	983131	951716	904024	887374	1.00334e+06	990022	888523	985147	Other	1	0.749	0.841	0.805

## Sheet: S3.4 Fig 5 Phylum Cell Plot 
Phylum	Phylum New	Sum(nRPM SAE3-00)	Sum(nRPM SAE3-04)	Sum(nRPM HSE6-04)	Sum(nRPM SAE3-23)	Sum(nRPM HSE6-23)	Sum(nRPM SAE3-39)	16S Mean nRPM SAE3-0	16S Mean nRPM SAE3-4	16S Mean nRPM HSE6-4	16S Mean nRPM SAE3-23	16S Mean nRPM HSE6-23	16S Mean nRPM SAE3-39	SAE3-00 WMS Binned	SAE3-04 WMS Binned	HSE6-04 WMS Binned	SAE3-23 WMS Binned	HSE6-23 WMS Binned	SAE3-39 WMS Binned	Blank 2	SAE3-00 16S Binned	SAE3-04 16S Binned	HSE6-04 16S Binned	SAE3-23 16S Binned	HSE6-23 16S Binned	SAE3-39 16S Binned
Proteobacteria	Pseudomonadota	718334	262394	173611	258414	313105	375300	927174	957744	709802	424977	460791	564667	750000	500000	250000	500000	500000	500000		1000000	1000000	750000	500000	500000	750000
Bacteroidetes	Bacteroidota	84160.7	143776	96518.5	99763.8	125123	58618.4	18010.7	312.747	220.792	509.74	520.65	716.466	100000	250000	100000	100000	250000	75000		25000	500	500	1000	1000	1000
Actinobacteria	Actinomycetota	53728.1	19215.5	19951.1	23809.3	28162.1	29024.6	14285.1	54.3052	181.051	1104.17	636.64	1767.48	75000	25000	25000	25000	50000	50000		25000	100	500	2500	1000	2500
Firmicutes	Bacillota	39494.2	360551	541163	295491	264494	198739	4519.01	16119.8	265469	431539	163998	316727	50000	500000	750000	500000	500000	250000		5000	25000	500000	500000	250000	500000
Cyanobacteria	Cyanobacteriota	14823.3	17927.6	14084.9	25159.4	24968.7	26324.2							25000	25000	25000	50000	25000	50000
Planctomycetes	Planctomycetota	11691.1	9511.99	9594.97	16549	21869.8	32559.5	7657.97	19.0884	113.526	518.773	1356.29	174.828	25000	10000	10000	25000	25000	50000		10000	50	500	1000	2500	500
Methanobacteriota	Euryarchaeota	10645.1	38829.7	53147.8	120710	61390.8	107274	1223.3	638.529	23084.9	40460.3	198056	22510.6	25000	50000	75000	250000	75000	250000		2500	1000	25000	50000	250000	25000
Chloroflexi	Chloroflexota	10529.5	21773.8	10645.1	23153.8	24794.9	34833.2	2587.21	385.788	865.58	9746.32	17059.1	13086.3	25000	25000	25000	25000	25000	50000		5000	500	1000	10000	25000	25000
Spirochaetes	Spirochaetota	5542.14	24336.5	12506.8	21028.9	17256.6	19910.8	2635.47	12351.3	1291.32	77014.6	42355.3	42964.2	7500	25000	25000	25000	25000	25000		5000	25000	2500	100000	50000	50000
Acidobacteria	Acidobacteriota	5362.98	10420.4	4169.15	9015.47	11210.9	12052	4953.78	484.355	42.7195	3247.92	3249.75	2697.59	7500	25000	5000	10000	25000	25000		5000	500	50	5000	5000	5000
Chlorobi	Chlorobiota	4629.04	20800.9	3909.57	14071.4	14371.1	12482.7		39.3861		93.1743	112.776		5000	25000	5000	25000	25000	25000			50		100	500
Nitrospirae	Nitrospirota	3756.4	2089.57	2344.32	3672.9	4257.66	5627.87	6232.73	99.659	120.245	426.024	262.409	2315.51	5000	2500	2500	5000	5000	7500		7500	100	500	500	500	2500
Thaumarchaeota	Nitrososphaerota	3565.69	1082.02	758.12	1338.48	1510.06	1430.43							5000	2500	1000	2500	2500	2500
Crenarchaeota	Thermoproteota	2438.77	1129.41	1145.46	2754.08	2664.19	3075.08	3612.14	58.5612	32.6923	233.182	81.8421	61.1167	2500	2500	2500	5000	5000	5000		5000	100	50	500	100	100
Deinococcus-Thermus	Deinococcota	2068.91	2667.42	2044.86	3625.38	4028.2	4471.4	133.762						2500	5000	2500	5000	5000	5000		500
Chlamydiae	Chlamydiota	2011.12	1164.46	988.632	2185.87	3122.16	3429.51	6804.55	18.9144	61.2079	112.84	55.3218	93.1619	2500	2500	1000	2500	5000	5000		7500	50	100	500	100	100
Verrucomicrobia	Verrucomicrobiota	1855.08	11068.7	13858.8	16304.2	19223.5	18878.9	2132.18	18.854	31.9056	2650.64	3225.69	1199.76	2500	25000	25000	25000	25000	25000		2500	50	50	5000	5000	2500
Candidatus Microgenomates	Candidatus Microgenomates	1537.23	483.066	280.873	1583.88	959.575	1538.32							2500	500	500	2500	1000	2500
Aquificae	Aquificota	1178.93	2295.86	1756.55	4283.86	4001.23	4478.54							2500	2500	2500	5000	5000	5000
Tenericutes	Mycoplasmatota	878.42	2269.18	1902.9	1726.16	1435	1267.26	4656.97	207.968	548.176	1784.2	107870	4949.66	1000	2500	2500	2500	2500	2500		5000	500	1000	2500	250000	5000
Fusobacteria	Fusobacteriota	866.862	4057.68	4570.69	4170.57	3546.76	3036.29							1000	5000	5000	5000	5000	5000
Caldithrixae	Calditrichota	855.303	2448.78	986.604	2877.23	3271.51	2856.18							1000	2500	1000	5000	5000	5000
Gemmatimonadetes	Gemmatimonadota	820.629	461.163	352.865	491.992	615.276	840.603							1000	500	500	500	1000	1000
Synergistetes	Synergistota	728.164	7852.52	3614.5	7729.3	5466.3	6029.34	377.022	13193.5	139.856	18035.8	3372.23	33613.4	1000	10000	5000	10000	7500	7500		500	25000	500	25000	5000	50000
Candidatus Cloacimonetes	Candidatus Cloacimonetes	705.047	621.256	353.541	1351.04	1404.74	790.002							1000	1000	500	2500	2500	1000
Deferribacteres	Deferribacterota	681.931	1523.67	1127.21	2358.93	2223.88	2390.96							1000	2500	2500	2500	2500	2500
Thermodesulfobacteria	Thermodesulfobacteriota	681.931	1253.26	895.345	2189.45	2452.76	2913.47							1000	2500	1000	2500	2500	5000
Rhodothermia	Rhodothermota	658.815	932.282	545.184	1248.51	1548.47	1445.81							1000	1000	1000	2500	2500	2500
Thermotogae	Thermotogota	618.361	3759.4	2856.38	4891.82	4275.51	4742.69							1000	5000	5000	5000	5000	5000
candidate division SAR406	Candidatus Marinimicrobia	601.024	73.2764	55.769	123.745	134.422	117.475	259.251	54.6314	45.4387	343.588	58.5206	169.499	1000	100	100	500	500	500		500	100	50	500	100	500
Chrysiogenetes	Chrysiogenota	317.849	367.975	201.782	434.005	466.112	441.59							500	500	500	500	500	500
Balneolota	Balneolota	254.279	536.829	248.763	603.183	693.834	476.141							500	1000	500	1000	1000	500
Candidatus Saccharibacteria	Candidatus Saccharibacteria	248.5	841.882	667.876	3334.84	2233.38	2721.32							500	1000	1000	5000	2500	5000
Lentisphaerae	Lentisphaerota	202.268	16853.2	14925.8	10957.7	12963.3	9290.55							500	25000	25000	25000	25000	10000
Poribacteria	Candidatus Poribacteria	179.151	1518.89	1287.76	2235.78	2857.19	3304.46							500	2500	2500	2500	5000	5000
Caldiserica	Caldisericota	150.256	436.87	301.152	857.847	718.663	808.95							500	500	500	1000	1000	1000
Fibrobacteres	Fibrobacterota	104.023	326.956	261.945	419.957	441.672	356.437							500	500	500	500	500	500
Candidatus Thermoplasmatota	Candidatus Thermoplasmatota	57.7908	37.0364	25.0115	81.6001	102.611	102.317							100	50	50	100	500	500
candidate division SR1	Candidatus Absconditabacteria		270.804	272.423	1109.52	608.875	589.827								500	500	2500	1000	1000
Candidatus Geoarchaeota	Candidatus Geoarchaeota		76.064	85.5124	175.455	190.673	222.69								100	100	500	500	500
Dictyoglomi	Dictyoglomerota		920.335	779.075	1604.5	1559.33	1825.21								1000	1000	2500	2500	2500
Elusimicrobia	Elusimicrobiota		913.963	1078.54	5575.71	3779.72	2860.41								1000	2500	7500	5000	5000
Korarchaeota	Candidatus Korarchaeota		91.1972	92.2723	235.236	234.317	306.728								100	100	500	500	500
Nanoarchaeota	Nanoarchaeota		37.4347	31.7714	301.592	262.249	215.111								50	50	500	500	500
	Dummy 1000000	999999	999999	999999	999999	999999	999999	999999	999999	999999	999999	999999	999999	1000000	1000000	1000000	1000000	1000000	1000000		1000000	1000000	1000000	1000000	1000000	1000000
	Dummy 750000	749999	749999	749999	749999	749999	749999	749999	749999	749999	749999	749999	749999	750000	750000	750000	750000	750000	750000		750000	750000	750000	750000	750000	750000
	Dummy 500000	449999	449999	449999	449999	449999	449999	449999	449999	449999	449999	449999	449999	500000	500000	500000	500000	500000	500000		500000	500000	500000	500000	500000	500000
	Dummy 250000	249999	249999	249999	249999	249999	249999	249999	249999	249999	249999	249999	249999	250000	250000	250000	250000	250000	250000		250000	250000	250000	250000	250000	250000
	Dummy 100000	99999	99999	99999	99999	99999	99999	99999	99999	99999	99999	99999	99999	100000	100000	100000	100000	100000	100000		100000	100000	100000	100000	100000	100000
	Dummy 75000	74999	74999	74999	74999	74999	74999	74999	74999	74999	74999	74999	74999	75000	75000	75000	75000	75000	75000		75000	75000	75000	75000	75000	75000
	Dummy 50000	49999	49999	49999	49999	49999	49999	49999	49999	49999	49999	49999	49999	50000	50000	50000	50000	50000	50000		50000	50000	50000	50000	50000	50000
	Dummy 25000	24999	24999	24999	24999	24999	24999	24999	24999	24999	24999	24999	24999	25000	25000	25000	25000	25000	25000		25000	25000	25000	25000	25000	25000
	Dummy 10000	9999	9999	9999	9999	9999	9999	9999	9999	9999	9999	9999	9999	10000	10000	10000	10000	10000	10000		10000	10000	10000	10000	10000	10000
	Dummy 7500	7499	7499	7499	7499	7499	7499	7499	7499	7499	7499	7499	7499	7500	7500	7500	7500	7500	7500		7500	7500	7500	7500	7500	7500
	Dummy 5000	4900	4900	4900	4900	4900	4900	4900	4900	4900	4900	4900	4900	5000	5000	5000	5000	5000	5000		5000	5000	5000	5000	5000	5000
	Dummy 2500	2499	2499	2499	2499	2499	2499	2499	2499	2499	2499	2499	2499	2500	2500	2500	2500	2500	2500		2500	2500	2500	2500	2500	2500
	Dummy 1000	999	999	999	999	999	999	999	999	999	999	999	999	1000	1000	1000	1000	1000	1000		1000	1000	1000	1000	1000	1000
	Dummy 500	499	499	499	499	499	499	499	499	499	499	499	499	500	500	500	500	500	500		500	500	500	500	500	500
	Dummy 100	99	99	99	99	99	99	99	99	99	99	99	99	100	100	100	100	100	100		100	100	100	100	100	100
	Dummy 50	49	49	49	49	49	49	49	49	49	49	49	49	50	50	50	50	50	50		50	50	50	50	50	50
	Dummy 0

## Sheet: S3.5 Fig 5 Class Cell Plot
Phylum	Phylum New	Class	Sum(nRPM SAE3-00)	Sum(nRPM SAE3-04)	Sum(nRPM HSE6-04)	Sum(nRPM SAE3-23)	Sum(nRPM HSE6-23)	Sum(nRPM SAE3-39)	Sum(16S Mean nRPM SAE3-0)	Sum(16S Mean nRPM SAE3-4)	Sum(16S Mean nRPM HSE6-4)	Sum(16S Mean nRPM SAE3-23)	Sum(16S Mean nRPM HSE6-23)	Sum(16S Mean nRPM SAE3-39)	SAE3-00 WMS Binned	SAE3-04 WMS Binned	HSE6-04 WMS Binned	SAE3-23 WMS Binned	HSE6-23 WMS Binned	SAE3-39 WMS Binned	Blank 2	SAE3-00 16S Binned	SAE3-04 16S Binned	HSE6-04 16S Binned	SAE3-23 16S Binned	HSE6-23 16S Binned	SAE3-39 16S Binned
Chloroflexi	Chloroflexota	Anaerolineae	3224.73	10420.8	2582.61	5755.95	5463.39	9073.66	2509.61	356.412	844.222	9195.14	15993.8	9921.81	5000	25000	5000	7500	7500	10000		5000	500	1000	10000	25000	10000
Chloroflexi	Chloroflexota	Chloroflexi	1311.85	3450.36	2196.96	4404.61	5092.51	6625.85							2500	5000	2500	5000	7500	7500
Chloroflexi	Chloroflexota	Caldilineae	1005.56	1511.32	760.148	1578.2	2012.64	3062.6							2500	2500	1000	2500	2500	5000
Chloroflexi	Chloroflexota	Thermomicrobia	982.443	1110.69	1108.28	1924.03	2216.12	2906.56							1000	2500	2500	2500	2500	5000
Chloroflexi	Chloroflexota	Dehalococcoidia	947.769	1335.3	1174.19	4244.1	4003.95	5318.69	80.0832	29.3785	21.3598	551.261	1065.47	3164.52	1000	2500	2500	5000	5000	7500		100	50	50	1000	2500	5000
Chloroflexi	Chloroflexota	Thermoflexia	855.303	1269.19	721.617	1422.47	1794.23	2640.4							1000	2500	1000	2500	2500	5000
Chloroflexi	Chloroflexota	Ktedonobacteria	809.071	1045.78	889.937	1437.72	1560.3	1892.31							1000	2500	1000	2500	2500	2500
Chloroflexi	Chloroflexota	Chloroflexia	629.919												1000
Chloroflexi	Chloroflexota	[Chloroflexota, natc]	479.663	1050.16	749.67	1403.04	1633.04	2005.77							500	2500	1000	2500	2500	2500
Chloroflexi	Chloroflexota	Thermobacula	283.175	580.237	461.699	983.685	1018.74	1307.38							500	1000	500	1000	2500	2500
Firmicutes	Bacillota	Clostridia	22393.9	279931	423335	224565	178759	140141	3573.4	15082	263879	419916	117762	276272	25000	500000	500000	250000	250000	250000		5000	25000	500000	500000	250000	500000
Firmicutes	Bacillota	Bacilli	13881.3	47041.8	62183.1	45067.2	41166.1	34967	581.422	61.4002	126.335	402.183	613.014	4252.74	25000	50000	75000	50000	50000	50000		1000	100	500	500	1000	5000
Firmicutes	Bacillota	Negativicutes	2496.56	30119	51153.3	23466.5	41907.8	21951.1	293.469	943.814	791.282	6712.4	5939.56	35877.3	2500	50000	75000	25000	50000	25000		500	1000	1000	7500	7500	50000
Firmicutes	Bacillota	Erysipelotrichia	629.919	3376.29	4408.45	2321.87	2571.09	1584.02							1000	5000	5000	2500	5000	2500
Firmicutes	Bacillota	[Bacillota, natc]	57.7908	83.2324	83.1465	70.2419	90.1965	95.6295	74.4103	32.6568	674.191	4513.05	39685.1	326.331	100	100	100	100	100	100		100	50	1000	5000	50000	500
Firmicutes	Bacillota	Tissierellia	34.6745												50
Methanobacteriota	Euryarchaeota	Methanomicrobia	4646.38	31395.7	28372.2	97710.6	39435.9	84001.3	909.906	574.84	2918.99	29696.7	192100	18784.8	5000	50000	50000	100000	50000	100000		1000	1000	5000	50000	250000	25000
Methanobacteriota	Euryarchaeota	Halobacteria	1699.05	1240.52	1185.68	2159.86	2243.86	2659.35							2500	2500	2500	2500	2500	5000
Methanobacteriota	Euryarchaeota	Methanobacteria	1600.8	2160.86	18059.3	10806.5	8260.45	8890.65	314.419	63.6922	20166	10763.8	5957.58	3725.9	2500	2500	25000	25000	10000	10000		500	100	25000	25000	7500	5000
Methanobacteriota	Euryarchaeota	Methanococci	780.175	1355.21	1457.09	3057.76	2710.36	3023.36							1000	2500	2500	5000	5000	5000
Methanobacteriota	Euryarchaeota	Thermococci	722.385	1151.31	1166.42	2733.75	2657.4	3334.55							1000	2500	2500	5000	5000	5000
Methanobacteriota	Euryarchaeota	Archaeoglobi	479.663	688.559	656.384	1649.04	1572.13	2280.62							500	1000	1000	2500	2500	2500
Methanobacteriota	Euryarchaeota	Thermoplasmata	439.21	780.552	2172.62	2375.97	4305.77	2823.41							500	1000	2500	2500	5000	5000
Methanobacteriota	Euryarchaeota	[Euryarchaeota, natc]	231.163												500
Methanobacteriota	Euryarchaeota	Methanopyri	46.2326	56.9485	78.0765	216.405	205.027	260.808							50	100	100	500	500	500
Proteobacteria	Pseudomonadota	Betaproteobacteria	456385	46899.7	24890.2	21857.5	33727.3	42297.4	653403	47563.6	2311.67	6784.97	7478.02	14415.5	500000	50000	25000	25000	50000	50000		500000	50000	2500	7500	7500	25000
Proteobacteria	Pseudomonadota	Gammaproteobacteria	141847	50926.7	41119.3	50163.2	62316.9	60182.4	99561	1327.65	2711.2	7020.81	32247.2	9291.68	250000	75000	50000	75000	75000	75000		100000	2500	5000	7500	50000	10000
Proteobacteria	Pseudomonadota	Alphaproteobacteria	74457.6	30258	28966.4	38427.4	41296	52338.1	150066	2938.07	3487.06	17732.6	16360.1	16879.2	75000	50000	50000	50000	50000	75000		250000	5000	5000	25000	25000	25000
Proteobacteria	Pseudomonadota	Deltaproteobacteria	38107.2	121752	70988.8	123642	164471	201464	14318.3	396694	700104	275135	305414	464998	50000	250000	75000	250000	250000	250000		25000	500000	500000	500000	500000	500000
Proteobacteria	Pseudomonadota	Epsilonproteobacteria	5253.18	10896.3	6833.89	20467.9	8110.51	17046.8	10675.9	509223	1189.89	118307	99297.9	59086.1	7500	25000	7500	25000	10000	25000		25000	500000	2500	250000	100000	75000
Proteobacteria	Pseudomonadota	Oligoflexia	2282.74	1013.13	535.72	2776.5	2124.95	1473.23							2500	2500	1000	5000	2500	2500
Proteobacteria	Pseudomonadota	[Pseudomonadota, natc]		648.336	276.479	1079.03	1058.31	497.764								1000	500	2500	2500	500
		Dummy 500000	499999	499999	499999	499999	499999	499999	499999	499999	499999	499999	499999	499999	500000	500000	500000	500000	500000	500000		500000	500000	500000	500000	500000	500000
		Dummy 250000	249999	249999	249999	249999	249999	249999	249999	249999	249999	249999	249999	249999	250000	250000	250000	250000	250000	250000		250000	250000	250000	250000	250000	250000
		Dummy 100000	99999	99999	99999	99999	99999	99999	99999	99999	99999	99999	99999	99999	100000	100000	100000	100000	100000	100000		100000	100000	100000	100000	100000	100000
		Dummy 75000	74999	74999	74999	74999	74999	74999	74999	74999	74999	74999	74999	74999	75000	75000	75000	75000	75000	75000		75000	75000	75000	75000	75000	75000
		Dummy 50000	49999	49999	49999	49999	49999	49999	49999	49999	49999	49999	49999	49999	50000	50000	50000	50000	50000	50000		50000	50000	50000	50000	50000	50000
		Dummy 25000	24999	24999	24999	24999	24999	24999	24999	24999	24999	24999	24999	24999	25000	25000	25000	25000	25000	25000		25000	25000	25000	25000	25000	25000
		Dummy 10000	9999	9999	9999	9999	9999	9999	9999	9999	9999	9999	9999	9999	10000	10000	10000	10000	10000	10000		10000	10000	10000	10000	10000	10000
		Dummy 7500	7499	7499	7499	7499	7499	7499	7499	7499	7499	7499	7499	7499	7500	7500	7500	7500	7500	7500		7500	7500	7500	7500	7500	7500
		Dummy 5000	4900	4900	4900	4900	4900	4900	4900	4900	4900	4900	4900	4900	5000	5000	5000	5000	5000	5000		5000	5000	5000	5000	5000	5000
		Dummy 2500	2499	2499	2499	2499	2499	2499	2499	2499	2499	2499	2499	2499	2500	2500	2500	2500	2500	2500		2500	2500	2500	2500	2500	2500
		Dummy 1000	999	999	999	999	999	999	999	999	999	999	999	999	1000	1000	1000	1000	1000	1000		1000	1000	1000	1000	1000	1000
		Dummy 500	499	499	499	499	499	499	499	499	499	499	499	499	500	500	500	500	500	500		500	500	500	500	500	500
		Dummy 100	99	99	99	99	99	99	99	99	99	99	99	99	100	100	100	100	100	100		100	100	100	100	100	100
		Dummy 50	49	49	49	49	49	49	49	49	49	49	49	49	50	50	50	50	50	50		50	50	50	50	50	50
		Dummy 0

## Sheet: S3.6 Fig 6 FIP OHRG 
Kingdom	Phylum	Phylum New	Class	Order	Family	Genus	nRPM SAE3-00	nRPM SAE3-04	nRPM HSE6-04	nRPM SAE3-23	nRPM HSE6-23	nRPM SAE3-39	16S Mean nRPM SAE3-0	16S Mean nRPM SAE3-4	16S Mean nRPM HSE6-4	16S Mean nRPM SAE3-23	16S Mean nRPM HSE6-23	16S Mean nRPM SAE3-39	SAE3-00 WGS Binned	SAE3-04 WGS Binned	HSE6-04 WGS Binned	SAE3-23 WGS Binned	HSE6-23 WGS Binned	SAE3-39 WGS Binned	Blank	SAE3-00 16S Binned	SAE3-04 16S Binned	HSE6-04 16S Binned	SAE3-23 16S Binned	HSE6-23 16S Binned	SAE3-39 16S Binned
Bacteria	Caldithrixae	Calditrichota	Calditrichae	Calditrichales	Calditrichaceae	Caldithrix	855.303	2448.78	986.604	2877.23	3271.51	2856.18							1000	2500	1000	5000	5000	5000
Bacteria	Proteobacteria	Pseudomonadota	Deltaproteobacteria	Deltaproteobacteria, not assigned to order	Deltaproteobacteria, not assigned to family	Deferrisoma	722.385	958.566	555.662	1157.35	2339.29	2135.28							750	1000	750	2500	2500	2500
Bacteria	Proteobacteria	Pseudomonadota	Deltaproteobacteria	Syntrophobacterales	Syntrophaceae	Desulfomonile	710.827	2188.33	1173.85	3439.76	5089.22	8370.15	124.564	25.0152	31.417	350.728	1577.56	5496.16	750	2500	2500	5000	7500	10000		250	100	100	500	2500	7500
Bacteria	Chloroflexi	Chloroflexota	Dehalococcoidia	Dehalococcoidales	Dehalococcoidaceae	Dehalogenimonas	427.652	658.292	494.485	664.458	842.416	1759.23							500	750	500	750	1000	2500
Bacteria	Firmicutes	Bacillota	Clostridia	Eubacteriales	Peptococcaceae	Desulfitobacterium	410.314	6725.49	12736.6	5030.21	3407.88	2977	103.541	19.7009	736.382			2901.32	500	7500	15000	7500	5000	5000		250	100	750			5000
Bacteria	Firmicutes	Bacillota	Clostridia	Eubacteriales	Peptococcaceae	Desulfosporosinus	387.198	3672.58	9041.33	2543.95	1698.6	1615.45	220.854	1484.6	20573.8	208.914	1782.41	3890.38	500	5000	10000	5000	2500	2500		250	2500	21000	250	2500	5000
Bacteria	Proteobacteria	Pseudomonadota	Deltaproteobacteria	Desulfobacterales	Desulfobacteraceae	Desulfobacula	312.07	1990.81	659.426	1067.68	2064.43	2359.08	935.11	168.455		248.294	1218.98	1679.72	500	2500	750	2500	2500	2500		1000	250		250	2500	2500
Bacteria	Acidobacteria	Acidobacteriota	Holophagae	Holophagales	Holophagaceae	Holophaga	306.291	2923.09	640.836	1261.07	1133.76	1203.95							500	5000	750	2500	2500	2500
Bacteria	Chloroflexi	Chloroflexota	Dehalococcoidia	Dehalococcoidales	Dehalococcoidaceae	Dehalococcoides	225.384	457.579	372.469	2385.83	1835.16	1946.92	80.0215	29.3781	21.3598	551.255	1065.46	3164.51	250	500	500	2500	2500	2500		100	100	100	750	2500	5000
Bacteria	Firmicutes	Bacillota	Clostridia	Eubacteriales	Peptococcaceae	Dehalobacter	161.814	4433.22	4918.15	2348.47	4175.81	1228.03	132.274	585.787	9870.78	892.426	13416.5	771.753	250	5000	5000	2500	5000	2500		250	750	10000	1000	15000	1000
Bacteria	Proteobacteria	Pseudomonadota	Gammaproteobacteria	Thiotrichales	Thiotrichaceae	Leucothrix	156.035	154.518	113.566	206.541	191.061	220.683							250	250	250	250	250	250
Archaea	Methanobacteriota	Euryarchaeota	Archaeoglobi	Archaeoglobales	Archaeoglobaceae	Ferroglobus	144.477	181.598	221.386	460.01	482.988	686.794							250	250	250	500	500	750
Archaea	Methanobacteriota	Euryarchaeota	Methanomicrobia	Methanomicrobiales	Methanomicrobiaceae	Methanoplanus	144.477	681.39	499.217	1351.04	826.51	1614.33							250	750	500	2500	1000	2500
Archaea	Methanobacteriota	Euryarchaeota	Thermococci	Thermococcales	Thermococcaceae	Thermococcus	104.023	64.1168	71.9927	145.864	163.905	187.915							250	100	100	250	250	250
Bacteria	Proteobacteria	Pseudomonadota	Gammaproteobacteria	Alteromonadales	Ferrimonadaceae	Ferrimonas	69.3489	150.535	115.932	190.998	168.561	184.572							100	250	250	250	250	250
Bacteria	Firmicutes	Bacillota	Clostridia	Eubacteriales	Oscillospiraceae	Flavonifractor	69.3489	1503.76	3331.94	1810.75	546.028	621.035							100	2500	5000	2500	750	750
Bacteria	Proteobacteria	Pseudomonadota	Alphaproteobacteria	Hyphomicrobiales	Ahrensiaceae	Ahrensia	57.7908	45.0012	28.0535	59.4814	64.7863	53.9449							100	100	100	100	100	100
Bacteria	Thermotogae	Thermotogota	Thermotogae	Kosmotogales	Kosmotogaceae	Mesotoga	57.7908	631.212	464.741	646.524	533.226	613.455							100	750	500	750	750	750
Bacteria	Proteobacteria	Pseudomonadota	Alphaproteobacteria	Hyphomicrobiales	Phyllobacteriaceae	Nitratireductor	52.0117	61.3291	43.6012	64.2638	75.2607	84.261							100	100	100	100	100	100
Bacteria	Proteobacteria	Pseudomonadota	Alphaproteobacteria	Hyphomicrobiales	Stappiaceae	Roseibium	52.0117	86.0201	55.769	126.435	103.581	101.202							100	100	100	250	250	250
Bacteria	Proteobacteria	Pseudomonadota	Alphaproteobacteria	Hyphomicrobiales	Stappiaceae	Pseudovibrio	46.2326	124.251	81.1185	150.646	140.047	132.633							100	250	100	250	250	250
Bacteria	Proteobacteria	Pseudomonadota	Gammaproteobacteria	Alteromonadales	Psychromonadaceae	Psychromonas	40.4535	169.651	115.932	175.754	193.001	164.732							100	250	250	250	250	250
Bacteria	Proteobacteria	Pseudomonadota	Gammaproteobacteria	Vibrionales	Vibrionaceae	Vibrio	40.4535	105.136	79.0905	111.789	111.339	112.571							100	250	100	250	250	250
Bacteria	Proteobacteria	Pseudomonadota	Alphaproteobacteria	Rhodobacterales	Roseobacteraceae	Jannaschia	28.8954	39.4259	29.0675	37.0638	51.5963	43.6909							100	100	100	100	100	100
Bacteria	Proteobacteria	Pseudomonadota	Alphaproteobacteria	Rhodobacterales	Roseobacteraceae	Octadecabacter	17.3372	35.4435	40.5592	47.8243	45.3892	47.2575							100	100	100	100	100	100
Bacteria	Proteobacteria	Pseudomonadota	Alphaproteobacteria	Rhodobacterales	Roseobacteraceae	Roseobacter	17.3372	35.0452	20.6176	43.3407	49.0747	41.2388							100	100	100	100	100	100
Bacteria	Firmicutes	Bacillota	Clostridia	Eubacteriales	Clostridiaceae	Clostridioides	11.5582	795.686	1068.74	526.067	441.09	287.78							100	1000	2500	750	500	500
Bacteria	Proteobacteria	Pseudomonadota	Alphaproteobacteria	Rhodobacterales	Roseobacteraceae	Ruegeria	11.5582	20.3103	15.2097	34.3737	27.7379	23.1829							100	100	100	100	100	100
Bacteria	Proteobacteria	Pseudomonadota	Deltaproteobacteria	Desulfuromonadales	Geobacteraceae	Trichlorobacter		4411.71	2349.06	6854.71	4191.33	8651.68								5000	2500	7500	5000	10000
Bacteria	Firmicutes	Bacillota	Clostridia	Eubacteriales	Syntrophomonadaceae	Dethiobacter		1204.28	1494.95	1102.95	1135.7	1039.22								2500	2500	2500	2500	2500
Bacteria	Proteobacteria	Pseudomonadota	Alphaproteobacteria	Rhodobacterales	Roseobacteraceae	Leisingera		22.3015	15.5477	18.5319	29.0956	30.9849								100	100	100	100	100
Bacteria	Proteobacteria	Pseudomonadota	Alphaproteobacteria	Rhodobacterales	Roseobacteraceae	Phaeobacter		15.9296	11.1538	20.0264	21.1428	16.2726								100	100	100	100	100
						Dummy 0	0	0	0	0	0	0	0	0	0	0	0	0
						Dummy 100	99	99	99	99	99	99	99	99	99	99	99	99	100	100	100	100	100	100		100	100	100	100	100	100
						Dummy 250	249	249	249	249	249	249	249	249	249	249	249	249	250	250	250	250	250	250		250	250	250	250	250	250
						Dummy 500	499	499	499	499	499	499	499	499	499	499	499	499	500	500	500	500	500	500		500	500	500	500	500	500
						Dummy 750	749	749	749	749	749	749	749	749	749	749	749	749	750	750	750	750	750	750		750	750	750	750	750	750
						Dummy 1000	999	999	999	999	999	999	999	999	999	999	999	999	1000	1000	1000	1000	1000	1000		1000	1000	1000	1000	1000	1000
						Dummy 2500	2499	2499	2499	2499	2499	2499	2499	2499	2499	2499	2499	2499	2500	2500	2500	2500	2500	2500		2500	2500	2500	2500	2500	2500
						Dummy 5000	4999	4999	4999	4999	4999	4999	4999	4999	4999	4999	4999	4999	5000	5000	5000	5000	5000	5000		5000	5000	5000	5000	5000	5000
						Dummy 7500	7499	7499	7499	7499	7499	7499	7499	7499	7499	7499	7499	7499	7500	7500	7500	7500	7500	7500		7500	7500	7500	7500	7500	7500
						Dummy 10000	9999	9999	9999	9999	9999	9999	9999	9999	9999	9999	9999	9999	10000	10000	10000	10000	10000	10000		10000	10000	10000	10000	10000	10000
						Dummy 15000	14999	14999	14999	14999	14999	14999	14999	14999	14999	14999	14999	14999	15000	15000	15000	15000	15000	15000		15000	15000	15000	15000	15000	15000
						Dummy 21000	21000	21000	21000	21000	21000	21000	21000	21000	21000	21000	21000	21000	21000	21000	21000	21000	21000	21000		21000	21000	21000	21000	21000	21000

## Sheet: S3.7 Fig 7 Selected OHRG
Genus	Sample	Method	Months	RPM	Figure		Genus	Sample	Method	Months	RPM	Figure		cVOC +Ethene
Dehalobacter	Sum(nRPM SAE3-00)	WGS	0	184.93	Fig 6A		Geobacter	Sum(nRPM SAE3-00)	WGS	0	5131.82	Fig 6B		Months	Mol Fraction PCE	Mol Fraction TCE	Mol Fraction DCE	Mol Fraction VC	Mol Fraction Ethene
Dehalobacter	Sum(nRPM SAE3-04)	WGS	4	6748.59	Fig 6A		Geobacter	Sum(nRPM SAE3-04)	WGS	4	28489.8	Fig 6B		0	0.976719	0.00478846	0.018493	0	0
Dehalobacter	Sum(nRPM SAE3-23)	WGS	23	4267.12	Fig 6A		Geobacter	Sum(nRPM SAE3-23)	WGS	23	12398.4	Fig 6B		16	0.254536	0.103015	0.445314	0.127423	0.0697111
Dehalobacter	Sum(nRPM SAE3-39)	WGS	39	2406.34	Fig 6A		Geobacter	Sum(nRPM SAE3-39)	WGS	39	33634.4	Fig 6B		20	0.165743	0.0341101	0.624025	0.163439	0.0126827
Dehalobacter	nRPM SAE3-00_1	16S	0	270.392	Fig 6A		Geobacter	nRPM SAE3-00_1	16S	0	2343.4	Fig 6B		24	0.0499805	0.0367947	0.442305	0.318847	0.152073
Dehalobacter	nRPM SAE3-00_2	16S	0		Fig 6A		Geobacter	nRPM SAE3-00_2	16S	0	2147.97	Fig 6B		27	0.0668443	0.0595476	0.449707	0.274491	0.14941
Dehalobacter	nRPM SAE3-00_3	16S	0	83.4028	Fig 6A		Geobacter	nRPM SAE3-00_3	16S	0	1501.25	Fig 6B		38	0	0.00311247	0.0277651	0.0115763	0.957546
Dehalobacter	nRPM SAE3-00_4	16S	0	126.807	Fig 6A		Geobacter	nRPM SAE3-00_4	16S	0	6213.54	Fig 6B
Dehalobacter	nRPM SAE3-00_5	16S	0		Fig 6A		Geobacter	nRPM SAE3-00_5	16S	0	1272.26	Fig 6B
Dehalobacter	nRPM SAE3-00_6	16S	0		Fig 6A		Geobacter	nRPM SAE3-00_6	16S	0	2497.35	Fig 6B
Dehalobacter	nRPM SAE3-00_7	16S	0	74.4103	Fig 6A		Geobacter	nRPM SAE3-00_7	16S	0	2157.9	Fig 6B
Dehalobacter	nRPM SAE3-00_8	16S	0		Fig 6A		Geobacter	nRPM SAE3-00_8	16S	0	4718.73	Fig 6B
Dehalobacter	nRPM SAE3-00_9	16S	0		Fig 6A		Geobacter	nRPM SAE3-00_9	16S	0	1347.71	Fig 6B
Dehalobacter	nRPM SAE3-00_10	16S	0	153.527	Fig 6A		Geobacter	nRPM SAE3-00_10	16S	0	4145.24	Fig 6B
Dehalobacter	nRPM SAE3-00_11	16S	0	85.7412	Fig 6A		Geobacter	nRPM SAE3-00_11	16S	0	9945.98	Fig 6B
Dehalobacter	nRPM SAE3-4_1	16S	4	603.186	Fig 6A		Geobacter	nRPM SAE3-4_1	16S	4	269645	Fig 6B
Dehalobacter	nRPM SAE3-4_2	16S	4	612.563	Fig 6A		Geobacter	nRPM SAE3-4_2	16S	4	264153	Fig 6B
Dehalobacter	nRPM SAE3-4_3	16S	4	312.916	Fig 6A		Geobacter	nRPM SAE3-4_3	16S	4	269147	Fig 6B
Dehalobacter	nRPM SAE3-4_4	16S	4	592.279	Fig 6A		Geobacter	nRPM SAE3-4_4	16S	4	266956	Fig 6B
Dehalobacter	nRPM SAE3-4_5	16S	4	355.425	Fig 6A		Geobacter	nRPM SAE3-4_5	16S	4	268227	Fig 6B
Dehalobacter	nRPM SAE3-4_6	16S	4	621.424	Fig 6A		Geobacter	nRPM SAE3-4_6	16S	4	266227	Fig 6B
Dehalobacter	nRPM SAE3-4_7	16S	4	756.989	Fig 6A		Geobacter	nRPM SAE3-4_7	16S	4	267905	Fig 6B
Dehalobacter	nRPM SAE3-4_8	16S	4	960.29	Fig 6A		Geobacter	nRPM SAE3-4_8	16S	4	279035	Fig 6B
Dehalobacter	nRPM SAE3-4_9	16S	4	669.745	Fig 6A		Geobacter	nRPM SAE3-4_9	16S	4	268656	Fig 6B
Dehalobacter	nRPM SAE3-4_10	16S	4	434.16	Fig 6A		Geobacter	nRPM SAE3-4_10	16S	4	262601	Fig 6B
Dehalobacter	nRPM SAE3-4_11	16S	4	524.708	Fig 6A		Geobacter	nRPM SAE3-4_11	16S	4	263403	Fig 6B
Dehalobacter	nRPM SAE3-23_1	16S	23	839.866	Fig 6A		Geobacter	nRPM SAE3-23_1	16S	23	16890.6	Fig 6B
Dehalobacter	nRPM SAE3-23_2	16S	23	718.047	Fig 6A		Geobacter	nRPM SAE3-23_2	16S	23	18190.5	Fig 6B
Dehalobacter	nRPM SAE3-23_3	16S	23	1278.05	Fig 6A		Geobacter	nRPM SAE3-23_3	16S	23	20306.7	Fig 6B
Dehalobacter	nRPM SAE3-23_4	16S	23	540.76	Fig 6A		Geobacter	nRPM SAE3-23_4	16S	23	16628.4	Fig 6B
Dehalobacter	nRPM SAE3-23_5	16S	23	869.133	Fig 6A		Geobacter	nRPM SAE3-23_5	16S	23	19120.9	Fig 6B
Dehalobacter	nRPM SAE3-23_6	16S	23	676.682	Fig 6A		Geobacter	nRPM SAE3-23_6	16S	23	17729.1	Fig 6B
Dehalobacter	nRPM SAE3-23_7	16S	23	1268.14	Fig 6A		Geobacter	nRPM SAE3-23_7	16S	23	16626.7	Fig 6B
Dehalobacter	nRPM SAE3-23_8	16S	23	719.72	Fig 6A		Geobacter	nRPM SAE3-23_8	16S	23	16656.4	Fig 6B
Dehalobacter	nRPM SAE3-23_9	16S	23	979.17	Fig 6A		Geobacter	nRPM SAE3-23_9	16S	23	21897.8	Fig 6B
Dehalobacter	nRPM SAE3-23_10	16S	23	953.785	Fig 6A		Geobacter	nRPM SAE3-23_10	16S	23	15607.4	Fig 6B
Dehalobacter	nRPM SAE3-23_11	16S	23	973.425	Fig 6A		Geobacter	nRPM SAE3-23_11	16S	23	20539.3	Fig 6B
Dehalobacter	nRPM SAE3-39_1	16S	39	991.342	Fig 6A		Geobacter	nRPM SAE3-39_1	16S	39	169784	Fig 6B
Dehalobacter	nRPM SAE3-39_2	16S	39	657.624	Fig 6A		Geobacter	nRPM SAE3-39_2	16S	39	163748	Fig 6B
Dehalobacter	nRPM SAE3-39_3	16S	39	397.009	Fig 6A		Geobacter	nRPM SAE3-39_3	16S	39	163899	Fig 6B
Dehalobacter	nRPM SAE3-39_4	16S	39	1071.36	Fig 6A		Geobacter	nRPM SAE3-39_4	16S	39	168344	Fig 6B
Dehalobacter	nRPM SAE3-39_5	16S	39	1432.66	Fig 6A		Geobacter	nRPM SAE3-39_5	16S	39	160396	Fig 6B
Dehalobacter	nRPM SAE3-39_6	16S	39	720.701	Fig 6A		Geobacter	nRPM SAE3-39_6	16S	39	158499	Fig 6B
Dehalobacter	nRPM SAE3-39_7	16S	39	1072.58	Fig 6A		Geobacter	nRPM SAE3-39_7	16S	39	166198	Fig 6B
Dehalobacter	nRPM SAE3-39_8	16S	39	327.7	Fig 6A		Geobacter	nRPM SAE3-39_8	16S	39	167923	Fig 6B
Dehalobacter	nRPM SAE3-39_9	16S	39	404.18	Fig 6A		Geobacter	nRPM SAE3-39_9	16S	39	172354	Fig 6B
Dehalobacter	nRPM SAE3-39_10	16S	39	841.751	Fig 6A		Geobacter	nRPM SAE3-39_10	16S	39	164290	Fig 6B
Dehalobacter	nRPM SAE3-39_11	16S	39	572.41	Fig 6A		Geobacter	nRPM SAE3-39_11	16S	39	165935	Fig 6B
Dehalococcoides	Sum(nRPM SAE3-00)	WGS	0	520.117	Fig 6A		Trichlorobacter	Sum(nRPM SAE3-00)	WGS	0		Fig 6B
Dehalococcoides	Sum(nRPM SAE3-04)	WGS	4	677.01	Fig 6A		Trichlorobacter	Sum(nRPM SAE3-04)	WGS	4	4411.71	Fig 6B
Dehalococcoides	Sum(nRPM SAE3-23)	WGS	23	3579.65	Fig 6A		Trichlorobacter	Sum(nRPM SAE3-23)	WGS	23	6854.71	Fig 6B
Dehalococcoides	Sum(nRPM SAE3-39)	WGS	39	3559.47	Fig 6A		Trichlorobacter	Sum(nRPM SAE3-39)	WGS	39	8651.68	Fig 6B
Dehalococcoides	nRPM SAE3-00_1	16S	0		Fig 6A		Trichlorobacter	nRPM SAE3-00_1	16S	0		Fig 6B
Dehalococcoides	nRPM SAE3-00_2	16S	0		Fig 6A		Trichlorobacter	nRPM SAE3-00_2	16S	0		Fig 6B
Dehalococcoides	nRPM SAE3-00_3	16S	0	83.4028	Fig 6A		Trichlorobacter	nRPM SAE3-00_3	16S	0		Fig 6B
Dehalococcoides	nRPM SAE3-00_4	16S	0		Fig 6A		Trichlorobacter	nRPM SAE3-00_4	16S	0		Fig 6B
Dehalococcoides	nRPM SAE3-00_5	16S	0		Fig 6A		Trichlorobacter	nRPM SAE3-00_5	16S	0		Fig 6B
Dehalococcoides	nRPM SAE3-00_6	16S	0		Fig 6A		Trichlorobacter	nRPM SAE3-00_6	16S	0		Fig 6B
Dehalococcoides	nRPM SAE3-00_7	16S	0		Fig 6A		Trichlorobacter	nRPM SAE3-00_7	16S	0		Fig 6B
Dehalococcoides	nRPM SAE3-00_8	16S	0		Fig 6A		Trichlorobacter	nRPM SAE3-00_8	16S	0		Fig 6B
Dehalococcoides	nRPM SAE3-00_9	16S	0		Fig 6A		Trichlorobacter	nRPM SAE3-00_9	16S	0		Fig 6B
Dehalococcoides	nRPM SAE3-00_10	16S	0	76.7636	Fig 6A		Trichlorobacter	nRPM SAE3-00_10	16S	0		Fig 6B
Dehalococcoides	nRPM SAE3-00_11	16S	0		Fig 6A		Trichlorobacter	nRPM SAE3-00_11	16S	0		Fig 6B
Dehalococcoides	nRPM SAE3-4_1	16S	4		Fig 6A		Trichlorobacter	nRPM SAE3-4_1	16S	4		Fig 6B
Dehalococcoides	nRPM SAE3-4_2	16S	4		Fig 6A		Trichlorobacter	nRPM SAE3-4_2	16S	4		Fig 6B
Dehalococcoides	nRPM SAE3-4_3	16S	4		Fig 6A		Trichlorobacter	nRPM SAE3-4_3	16S	4		Fig 6B
Dehalococcoides	nRPM SAE3-4_4	16S	4		Fig 6A		Trichlorobacter	nRPM SAE3-4_4	16S	4		Fig 6B
Dehalococcoides	nRPM SAE3-4_5	16S	4		Fig 6A		Trichlorobacter	nRPM SAE3-4_5	16S	4		Fig 6B
Dehalococcoides	nRPM SAE3-4_6	16S	4		Fig 6A		Trichlorobacter	nRPM SAE3-4_6	16S	4		Fig 6B
Dehalococcoides	nRPM SAE3-4_7	16S	4	51.6129	Fig 6A		Trichlorobacter	nRPM SAE3-4_7	16S	4		Fig 6B
Dehalococcoides	nRPM SAE3-4_8	16S	4	17.7832	Fig 6A		Trichlorobacter	nRPM SAE3-4_8	16S	4		Fig 6B
Dehalococcoides	nRPM SAE3-4_9	16S	4		Fig 6A		Trichlorobacter	nRPM SAE3-4_9	16S	4		Fig 6B
Dehalococcoides	nRPM SAE3-4_10	16S	4		Fig 6A		Trichlorobacter	nRPM SAE3-4_10	16S	4		Fig 6B
Dehalococcoides	nRPM SAE3-4_11	16S	4	18.7396	Fig 6A		Trichlorobacter	nRPM SAE3-4_11	16S	4		Fig 6B
Dehalococcoides	nRPM SAE3-23_1	16S	23	653.229	Fig 6A		Trichlorobacter	nRPM SAE3-23_1	16S	23		Fig 6B
Dehalococcoides	nRPM SAE3-23_2	16S	23		Fig 6A		Trichlorobacter	nRPM SAE3-23_2	16S	23		Fig 6B
Dehalococcoides	nRPM SAE3-23_3	16S	23	284.01	Fig 6A		Trichlorobacter	nRPM SAE3-23_3	16S	23		Fig 6B
Dehalococcoides	nRPM SAE3-23_4	16S	23	540.76	Fig 6A		Trichlorobacter	nRPM SAE3-23_4	16S	23		Fig 6B
Dehalococcoides	nRPM SAE3-23_5	16S	23	372.486	Fig 6A		Trichlorobacter	nRPM SAE3-23_5	16S	23		Fig 6B
Dehalococcoides	nRPM SAE3-23_6	16S	23	541.345	Fig 6A		Trichlorobacter	nRPM SAE3-23_6	16S	23		Fig 6B
Dehalococcoides	nRPM SAE3-23_7	16S	23	422.714	Fig 6A		Trichlorobacter	nRPM SAE3-23_7	16S	23		Fig 6B
Dehalococcoides	nRPM SAE3-23_8	16S	23	616.903	Fig 6A		Trichlorobacter	nRPM SAE3-23_8	16S	23		Fig 6B
Dehalococcoides	nRPM SAE3-23_9	16S	23	890.155	Fig 6A		Trichlorobacter	nRPM SAE3-23_9	16S	23		Fig 6B
Dehalococcoides	nRPM SAE3-23_10	16S	23	606.954	Fig 6A		Trichlorobacter	nRPM SAE3-23_10	16S	23		Fig 6B
Dehalococcoides	nRPM SAE3-23_11	16S	23	584.055	Fig 6A		Trichlorobacter	nRPM SAE3-23_11	16S	23		Fig 6B
Dehalococcoides	nRPM SAE3-39_1	16S	39	3040.12	Fig 6A		Trichlorobacter	nRPM SAE3-39_1	16S	39		Fig 6B
Dehalococcoides	nRPM SAE3-39_2	16S	39	2959.31	Fig 6A		Trichlorobacter	nRPM SAE3-39_2	16S	39		Fig 6B
Dehalococcoides	nRPM SAE3-39_3	16S	39	3771.59	Fig 6A		Trichlorobacter	nRPM SAE3-39_3	16S	39		Fig 6B
Dehalococcoides	nRPM SAE3-39_4	16S	39	3400.41	Fig 6A		Trichlorobacter	nRPM SAE3-39_4	16S	39		Fig 6B
Dehalococcoides	nRPM SAE3-39_5	16S	39	2367.01	Fig 6A		Trichlorobacter	nRPM SAE3-39_5	16S	39		Fig 6B
Dehalococcoides	nRPM SAE3-39_6	16S	39	3104.56	Fig 6A		Trichlorobacter	nRPM SAE3-39_6	16S	39		Fig 6B
Dehalococcoides	nRPM SAE3-39_7	16S	39	4034.94	Fig 6A		Trichlorobacter	nRPM SAE3-39_7	16S	39		Fig 6B
Dehalococcoides	nRPM SAE3-39_8	16S	39	2855.67	Fig 6A		Trichlorobacter	nRPM SAE3-39_8	16S	39		Fig 6B
Dehalococcoides	nRPM SAE3-39_9	16S	39	3117.96	Fig 6A		Trichlorobacter	nRPM SAE3-39_9	16S	39		Fig 6B
Dehalococcoides	nRPM SAE3-39_10	16S	39	3168.94	Fig 6A		Trichlorobacter	nRPM SAE3-39_10	16S	39		Fig 6B
Dehalococcoides	nRPM SAE3-39_11	16S	39	2989.25	Fig 6A		Trichlorobacter	nRPM SAE3-39_11	16S	39		Fig 6B
Dehalogenimonas	Sum(nRPM SAE3-00)	WGS	0	427.652	Fig 6A		Sulfurospirillum	Sum(nRPM SAE3-00)	WGS	0	2138.26	Fig 6B
Dehalogenimonas	Sum(nRPM SAE3-04)	WGS	4	658.292	Fig 6A		Sulfurospirillum	Sum(nRPM SAE3-04)	WGS	4	5955.69	Fig 6B
Dehalogenimonas	Sum(nRPM SAE3-23)	WGS	23	664.458	Fig 6A		Sulfurospirillum	Sum(nRPM SAE3-23)	WGS	23	8919.82	Fig 6B
Dehalogenimonas	Sum(nRPM SAE3-39)	WGS	39	1759.23	Fig 6A		Sulfurospirillum	Sum(nRPM SAE3-39)	WGS	39	3362.19	Fig 6B
Dehalogenimonas	nRPM SAE3-00_1	16S	0		Fig 6A		Sulfurospirillum	nRPM SAE3-00_1	16S	0	270.392	Fig 6B
Dehalogenimonas	nRPM SAE3-00_2	16S	0		Fig 6A		Sulfurospirillum	nRPM SAE3-00_2	16S	0	2307.08	Fig 6B
Dehalogenimonas	nRPM SAE3-00_3	16S	0		Fig 6A		Sulfurospirillum	nRPM SAE3-00_3	16S	0	166.806	Fig 6B
Dehalogenimonas	nRPM SAE3-00_4	16S	0		Fig 6A		Sulfurospirillum	nRPM SAE3-00_4	16S	0	3296.98	Fig 6B
Dehalogenimonas	nRPM SAE3-00_5	16S	0		Fig 6A		Sulfurospirillum	nRPM SAE3-00_5	16S	0		Fig 6B
Dehalogenimonas	nRPM SAE3-00_6	16S	0		Fig 6A		Sulfurospirillum	nRPM SAE3-00_6	16S	0	227.032	Fig 6B
Dehalogenimonas	nRPM SAE3-00_7	16S	0		Fig 6A		Sulfurospirillum	nRPM SAE3-00_7	16S	0	372.051	Fig 6B
Dehalogenimonas	nRPM SAE3-00_8	16S	0		Fig 6A		Sulfurospirillum	nRPM SAE3-00_8	16S	0	4256.11	Fig 6B
Dehalogenimonas	nRPM SAE3-00_9	16S	0		Fig 6A		Sulfurospirillum	nRPM SAE3-00_9	16S	0	207.34	Fig 6B
Dehalogenimonas	nRPM SAE3-00_10	16S	0		Fig 6A		Sulfurospirillum	nRPM SAE3-00_10	16S	0	1074.69	Fig 6B
Dehalogenimonas	nRPM SAE3-00_11	16S	0		Fig 6A		Sulfurospirillum	nRPM SAE3-00_11	16S	0	11918	Fig 6B
Dehalogenimonas	nRPM SAE3-4_1	16S	4		Fig 6A		Sulfurospirillum	nRPM SAE3-4_1	16S	4	386247	Fig 6B
Dehalogenimonas	nRPM SAE3-4_2	16S	4		Fig 6A		Sulfurospirillum	nRPM SAE3-4_2	16S	4	392179	Fig 6B
Dehalogenimonas	nRPM SAE3-4_3	16S	4		Fig 6A		Sulfurospirillum	nRPM SAE3-4_3	16S	4	393061	Fig 6B
Dehalogenimonas	nRPM SAE3-4_4	16S	4		Fig 6A		Sulfurospirillum	nRPM SAE3-4_4	16S	4	381284	Fig 6B
Dehalogenimonas	nRPM SAE3-4_5	16S	4		Fig 6A		Sulfurospirillum	nRPM SAE3-4_5	16S	4	392863	Fig 6B
Dehalogenimonas	nRPM SAE3-4_6	16S	4		Fig 6A		Sulfurospirillum	nRPM SAE3-4_6	16S	4	395397	Fig 6B
Dehalogenimonas	nRPM SAE3-4_7	16S	4		Fig 6A		Sulfurospirillum	nRPM SAE3-4_7	16S	4	389419	Fig 6B
Dehalogenimonas	nRPM SAE3-4_8	16S	4		Fig 6A		Sulfurospirillum	nRPM SAE3-4_8	16S	4	376612	Fig 6B
Dehalogenimonas	nRPM SAE3-4_9	16S	4		Fig 6A		Sulfurospirillum	nRPM SAE3-4_9	16S	4	387236	Fig 6B
Dehalogenimonas	nRPM SAE3-4_10	16S	4		Fig 6A		Sulfurospirillum	nRPM SAE3-4_10	16S	4	395867	Fig 6B
Dehalogenimonas	nRPM SAE3-4_11	16S	4		Fig 6A		Sulfurospirillum	nRPM SAE3-4_11	16S	4	388321	Fig 6B
Dehalogenimonas	nRPM SAE3-23_1	16S	23		Fig 6A		Sulfurospirillum	nRPM SAE3-23_1	16S	23	43113.1	Fig 6B
Dehalogenimonas	nRPM SAE3-23_2	16S	23		Fig 6A		Sulfurospirillum	nRPM SAE3-23_2	16S	23	47630.4	Fig 6B
Dehalogenimonas	nRPM SAE3-23_3	16S	23		Fig 6A		Sulfurospirillum	nRPM SAE3-23_3	16S	23	45441.6	Fig 6B
Dehalogenimonas	nRPM SAE3-23_4	16S	23		Fig 6A		Sulfurospirillum	nRPM SAE3-23_4	16S	23	44342.3	Fig 6B
Dehalogenimonas	nRPM SAE3-23_5	16S	23		Fig 6A		Sulfurospirillum	nRPM SAE3-23_5	16S	23	49913.1	Fig 6B
Dehalogenimonas	nRPM SAE3-23_6	16S	23		Fig 6A		Sulfurospirillum	nRPM SAE3-23_6	16S	23	47909.1	Fig 6B
Dehalogenimonas	nRPM SAE3-23_7	16S	23		Fig 6A		Sulfurospirillum	nRPM SAE3-23_7	16S	23	43962.2	Fig 6B
Dehalogenimonas	nRPM SAE3-23_8	16S	23		Fig 6A		Sulfurospirillum	nRPM SAE3-23_8	16S	23	44725.5	Fig 6B
Dehalogenimonas	nRPM SAE3-23_9	16S	23		Fig 6A		Sulfurospirillum	nRPM SAE3-23_9	16S	23	46555.1	Fig 6B
Dehalogenimonas	nRPM SAE3-23_10	16S	23		Fig 6A		Sulfurospirillum	nRPM SAE3-23_10	16S	23	52631.6	Fig 6B
Dehalogenimonas	nRPM SAE3-23_11	16S	23		Fig 6A		Sulfurospirillum	nRPM SAE3-23_11	16S	23	51396.9	Fig 6B
Dehalogenimonas	nRPM SAE3-39_1	16S	39		Fig 6A		Sulfurospirillum	nRPM SAE3-39_1	16S	39	32780.4	Fig 6B
Dehalogenimonas	nRPM SAE3-39_2	16S	39		Fig 6A		Sulfurospirillum	nRPM SAE3-39_2	16S	39	34936.3	Fig 6B
Dehalogenimonas	nRPM SAE3-39_3	16S	39		Fig 6A		Sulfurospirillum	nRPM SAE3-39_3	16S	39	35797	Fig 6B
Dehalogenimonas	nRPM SAE3-39_4	16S	39		Fig 6A		Sulfurospirillum	nRPM SAE3-39_4	16S	39	32234	Fig 6B
Dehalogenimonas	nRPM SAE3-39_5	16S	39		Fig 6A		Sulfurospirillum	nRPM SAE3-39_5	16S	39	37685.3	Fig 6B
Dehalogenimonas	nRPM SAE3-39_6	16S	39		Fig 6A		Sulfurospirillum	nRPM SAE3-39_6	16S	39	36644.9	Fig 6B
Dehalogenimonas	nRPM SAE3-39_7	16S	39		Fig 6A		Sulfurospirillum	nRPM SAE3-39_7	16S	39	34884.3	Fig 6B
Dehalogenimonas	nRPM SAE3-39_8	16S	39		Fig 6A		Sulfurospirillum	nRPM SAE3-39_8	16S	39	33612.7	Fig 6B
Dehalogenimonas	nRPM SAE3-39_9	16S	39		Fig 6A		Sulfurospirillum	nRPM SAE3-39_9	16S	39	34875	Fig 6B
Dehalogenimonas	nRPM SAE3-39_10	16S	39		Fig 6A		Sulfurospirillum	nRPM SAE3-39_10	16S	39	31788.5	Fig 6B
Dehalogenimonas	nRPM SAE3-39_11	16S	39		Fig 6A		Sulfurospirillum	nRPM SAE3-39_11	16S	39	31609.7	Fig 6B
Desulfobacula	Sum(nRPM SAE3-00)	WGS	0	312.07	Fig 6A		Desulfomonile	Sum(nRPM SAE3-00)	WGS	0	710.827	Fig 6B
Desulfobacula	Sum(nRPM SAE3-04)	WGS	4	1990.81	Fig 6A		Desulfomonile	Sum(nRPM SAE3-04)	WGS	4	2188.33	Fig 6B
Desulfobacula	Sum(nRPM SAE3-23)	WGS	23	1067.68	Fig 6A		Desulfomonile	Sum(nRPM SAE3-23)	WGS	23	3439.76	Fig 6B
Desulfobacula	Sum(nRPM SAE3-39)	WGS	39	2359.08	Fig 6A		Desulfomonile	Sum(nRPM SAE3-39)	WGS	39	8370.15	Fig 6B
Desulfobacula	nRPM SAE3-00_1	16S	0	901.307	Fig 6A		Desulfomonile	nRPM SAE3-00_1	16S	0	180.261	Fig 6B
Desulfobacula	nRPM SAE3-00_2	16S	0	954.654	Fig 6A		Desulfomonile	nRPM SAE3-00_2	16S	0		Fig 6B
Desulfobacula	nRPM SAE3-00_3	16S	0	1417.85	Fig 6A		Desulfomonile	nRPM SAE3-00_3	16S	0	83.4028	Fig 6B
Desulfobacula	nRPM SAE3-00_4	16S	0	887.649	Fig 6A		Desulfomonile	nRPM SAE3-00_4	16S	0		Fig 6B
Desulfobacula	nRPM SAE3-00_5	16S	0	999.636	Fig 6A		Desulfomonile	nRPM SAE3-00_5	16S	0	181.752	Fig 6B
Desulfobacula	nRPM SAE3-00_6	16S	0	681.096	Fig 6A		Desulfomonile	nRPM SAE3-00_6	16S	0		Fig 6B
Desulfobacula	nRPM SAE3-00_7	16S	0	744.103	Fig 6A		Desulfomonile	nRPM SAE3-00_7	16S	0	74.4103	Fig 6B
Desulfobacula	nRPM SAE3-00_8	16S	0	555.144	Fig 6A		Desulfomonile	nRPM SAE3-00_8	16S	0		Fig 6B
Desulfobacula	nRPM SAE3-00_9	16S	0	933.029	Fig 6A		Desulfomonile	nRPM SAE3-00_9	16S	0	103.67	Fig 6B
Desulfobacula	nRPM SAE3-00_10	16S	0	1535.27	Fig 6A		Desulfomonile	nRPM SAE3-00_10	16S	0		Fig 6B
Desulfobacula	nRPM SAE3-00_11	16S	0	685.93	Fig 6A		Desulfomonile	nRPM SAE3-00_11	16S	0		Fig 6B
Desulfobacula	nRPM SAE3-4_1	16S	4	291.193	Fig 6A		Desulfomonile	nRPM SAE3-4_1	16S	4		Fig 6B
Desulfobacula	nRPM SAE3-4_2	16S	4	256.881	Fig 6A		Desulfomonile	nRPM SAE3-4_2	16S	4		Fig 6B
Desulfobacula	nRPM SAE3-4_3	16S	4	136.901	Fig 6A		Desulfomonile	nRPM SAE3-4_3	16S	4		Fig 6B
Desulfobacula	nRPM SAE3-4_4	16S	4	125.635	Fig 6A		Desulfomonile	nRPM SAE3-4_4	16S	4	17.9478	Fig 6B
Desulfobacula	nRPM SAE3-4_5	16S	4	142.17	Fig 6A		Desulfomonile	nRPM SAE3-4_5	16S	4	23.695	Fig 6B
Desulfobacula	nRPM SAE3-4_6	16S	4	149.999	Fig 6A		Desulfomonile	nRPM SAE3-4_6	16S	4	21.4284	Fig 6B
Desulfobacula	nRPM SAE3-4_7	16S	4	103.226	Fig 6A		Desulfomonile	nRPM SAE3-4_7	16S	4	51.6129	Fig 6B
Desulfobacula	nRPM SAE3-4_8	16S	4	88.9158	Fig 6A		Desulfomonile	nRPM SAE3-4_8	16S	4	17.7832	Fig 6B
Desulfobacula	nRPM SAE3-4_9	16S	4	176.249	Fig 6A		Desulfomonile	nRPM SAE3-4_9	16S	4	17.6249	Fig 6B
Desulfobacula	nRPM SAE3-4_10	16S	4	325.62	Fig 6A		Desulfomonile	nRPM SAE3-4_10	16S	4		Fig 6B
Desulfobacula	nRPM SAE3-4_11	16S	4	56.2187	Fig 6A		Desulfomonile	nRPM SAE3-4_11	16S	4		Fig 6B
Desulfobacula	nRPM SAE3-23_1	16S	23	93.3184	Fig 6A		Desulfomonile	nRPM SAE3-23_1	16S	23	559.91	Fig 6B
Desulfobacula	nRPM SAE3-23_2	16S	23	239.349	Fig 6A		Desulfomonile	nRPM SAE3-23_2	16S	23		Fig 6B
Desulfobacula	nRPM SAE3-23_3	16S	23	284.01	Fig 6A		Desulfomonile	nRPM SAE3-23_3	16S	23	710.026	Fig 6B
Desulfobacula	nRPM SAE3-23_4	16S	23	405.57	Fig 6A		Desulfomonile	nRPM SAE3-23_4	16S	23	270.38	Fig 6B
Desulfobacula	nRPM SAE3-23_5	16S	23	248.324	Fig 6A		Desulfomonile	nRPM SAE3-23_5	16S	23		Fig 6B
Desulfobacula	nRPM SAE3-23_6	16S	23	135.336	Fig 6A		Desulfomonile	nRPM SAE3-23_6	16S	23	135.336	Fig 6B
Desulfobacula	nRPM SAE3-23_7	16S	23	140.905	Fig 6A		Desulfomonile	nRPM SAE3-23_7	16S	23	281.809	Fig 6B
Desulfobacula	nRPM SAE3-23_8	16S	23	411.269	Fig 6A		Desulfomonile	nRPM SAE3-23_8	16S	23	205.634	Fig 6B
Desulfobacula	nRPM SAE3-23_9	16S	23	178.031	Fig 6A		Desulfomonile	nRPM SAE3-23_9	16S	23		Fig 6B
Desulfobacula	nRPM SAE3-23_10	16S	23	346.831	Fig 6A		Desulfomonile	nRPM SAE3-23_10	16S	23		Fig 6B
Desulfobacula	nRPM SAE3-23_11	16S	23		Fig 6A		Desulfomonile	nRPM SAE3-23_11	16S	23	292.028	Fig 6B
Desulfobacula	nRPM SAE3-39_1	16S	39	1586.15	Fig 6A		Desulfomonile	nRPM SAE3-39_1	16S	39	5353.25	Fig 6B
Desulfobacula	nRPM SAE3-39_2	16S	39	1808.47	Fig 6A		Desulfomonile	nRPM SAE3-39_2	16S	39	5096.59	Fig 6B
Desulfobacula	nRPM SAE3-39_3	16S	39	992.523	Fig 6A		Desulfomonile	nRPM SAE3-39_3	16S	39	6550.65	Fig 6B
Desulfobacula	nRPM SAE3-39_4	16S	39	1537.17	Fig 6A		Desulfomonile	nRPM SAE3-39_4	16S	39	5077.32	Fig 6B
Desulfobacula	nRPM SAE3-39_5	16S	39	2429.3	Fig 6A		Desulfomonile	nRPM SAE3-39_5	16S	39	5979.82	Fig 6B
Desulfobacula	nRPM SAE3-39_6	16S	39	1330.52	Fig 6A		Desulfomonile	nRPM SAE3-39_6	16S	39	4712.27	Fig 6B
Desulfobacula	nRPM SAE3-39_7	16S	39	1583.33	Fig 6A		Desulfomonile	nRPM SAE3-39_7	16S	39	5362.89	Fig 6B
Desulfobacula	nRPM SAE3-39_8	16S	39	2013.01	Fig 6A		Desulfomonile	nRPM SAE3-39_8	16S	39	5430.46	Fig 6B
Desulfobacula	nRPM SAE3-39_9	16S	39	1732.2	Fig 6A		Desulfomonile	nRPM SAE3-39_9	16S	39	5774.01	Fig 6B
Desulfobacula	nRPM SAE3-39_10	16S	39	1683.5	Fig 6A		Desulfomonile	nRPM SAE3-39_10	16S	39	4951.48	Fig 6B
Desulfobacula	nRPM SAE3-39_11	16S	39	1780.83	Fig 6A		Desulfomonile	nRPM SAE3-39_11	16S	39	6169.31	Fig 6B

## Sheet: S3.8 Fig 8 OH Profile Strains
Genus	Genome Name	PCE, TCE	DCE	VC	nRPM SAE3-00	nRPM SAE3-04	nRPM HSE6-04	nRPM SAE3-23	nRPM HSE3-23	nRPM SAE3-39	nRPM SAE3-00 Binned	nRPM SAE3-04 Binned	nRPM HSE6-04 Binned	nRPM SAE3-23 Binned	nRPM HSE3-23 Binned	nRPM SAE3-39 Binned
Dehalobacter	Dehalobacter restrictus DSM 9455	Y	N	N	46.2326	1999.97	1725.12	748.45	1891.22	413.949	10	1000	1000	500	1000	250
Dehalococcoides	Dehalococcoides mccartyi CBDB1	Y	N	N	11.5582	223.413	167.645	1421.58	1010.39	888.084	10	100	100	1000	1000	750
Desulfitobacterium	Desulfitobacterium hafniense DCB-2	Y	N	N		640.77	1206.64	462.7	341.389	303.384		500	1000	250	250	250
Desulfitobacterium	Desulfitobacterium hafniense TCE-1	Y	N	N	92.4652	1082.02	1940.76	799.562	550.102	478.37	50	1000	1000	750	500	250
Desulfitobacterium	Desulfitobacterium sp. PCE1, DSM 10344	Y	N	N	57.7908	860.997	1559.16	664.458	419.559	378.283	50	750	1000	500	250	250
Desulfitobacterium	Desulfitobacterium hafniense Y51	Y	N	N	28.8954	425.321	886.219	410.392	238.584	202.628	10	250	750	250	100	100
Desulfomonile	Desulfomonile tiedjei DCB-1, DSM 6799	Y	N	N	710.827	2188.33	1173.85	3439.76	5089.22	8370.15	500	1000	1000	2500	5000	7500
Sulfurospirillum	Sulfurospirillum multivorans DSM 12446**	Y	N	N	1300.29						1000
Dehalogenimonas	Dehalogenimonas lykanthroporepellens BL-DC-9	Y	Y	N	427.652	658.292	494.485	664.458	842.416	1759.23	250	500	250	500	750	1000
Trichlorobacter	Trichlorobacter lovleyi SZ*	Y	Y	N		4411.71	2349.06	6854.71	4191.33	8651.68		2500	1000	5000	2500	7500
Dehalococcoides	Dehalococcoides mccartyi DCMB5	Y	Y	N	11.5582						10
Dehalococcoides	Dehalococcoides mccartyi GT	Y	Y	N	127.14	54.559	50.0231	293.521	205.997	259.47	100	50	50	250	100	250
Dehalococcoides	Dehalococcoides mccartyi BTF08	Y	Y	Y	40.4535						10
Dehalococcoides	Dehalococcoides mccartyi 195	Y	Y	Y	75.128	219.431	307.236	1193.81	1326.37	1612.55	50	100	250	1000	1000	1000
Dehalococcoides	Dehalococcoides mccartyi VS	N	Y	Y	86.6862	135.004	109.51	350.612	346.432	594.062	50	100	100	250	250	500
Dehalococcoides	Dehalococcoides mccartyi BAV1	N	Y	Y		44.603	45.2912	320.124	272.335	205.303		10	10	250	250	100
	Dummy 0
	Dummy 50				49.9	49.9	49.9	49.9	49.9	49.9	10	10	10	10	10	10
	Dummy 100				99.9	99.9	99.9	99.9	99.9	99.9	50	50	50	50	50	50
	Dummy 250				249.9	249.9	249.9	249.9	249.9	249.9	100	100	100	100	100	100
	Dummy 500				499.9	499.9	499.9	499.9	499.9	499.9	250	250	250	250	250	250
	Dummy 750				749.9	749.9	749.9	749.9	749.9	749.9	500	500	500	500	500	500
	Dummy 1000				999.9	999.9	999.9	999.9	999.9	999.9	750	750	750	750	750	750
	Dummy 2500				2499.9	2499.9	2499.9	2499.9	2499.9	2499.9	1000	1000	1000	1000	1000	1000
	Dummy 5000				4999.9	4999.9	4999.9	4999.9	4999.9	4999.9	2500	2500	2500	2500	2500	2500
	Dummy 7500				7499.9	7499.9	7499.9	7499.9	7499.9	7499.9	5000	5000	5000	5000	5000	5000
	Dummy 10000				9999.9	9999.9	9999.9	9999.9	9999.9	9999.9	7500	7500	7500	7500	7500	7500

## Sheet: S3.9 Fig 10  Selected COMG
Genus	Sample	Method	Months	RPM	Figure		Genus	Sample	Method	Months	RPM	Figure		cVOC +Ethene
Methanobacterium	Sum(nRPM SAE3-00)	WGS	0	1230.94	Fig 5C		Methylocystis	Sum(nRPM SAE3-00)	WGS	0	335.186	Fig 5D		Months	Mol Fraction PCE	Mol Fraction TCE	Mol Fraction DCE	Mol Fraction VC	Mol Fraction Ethene
Methanobacterium	Sum(nRPM SAE3-04)	WGS	4	1514.91	Fig 5C		Methylocystis	Sum(nRPM SAE3-04)	WGS	4	892.856	Fig 5D		0	0.976719	0.00478846	0.018493	0	0
Methanobacterium	Sum(nRPM SAE3-23)	WGS	23	8303.49	Fig 5C		Methylocystis	Sum(nRPM SAE3-23)	WGS	23	2670.98	Fig 5D		16	0.254536	0.103015	0.445314	0.127423	0.0697111
Methanobacterium	Sum(nRPM SAE3-39)	WGS	39	7015.73	Fig 5C		Methylocystis	Sum(nRPM SAE3-39)	WGS	39	1294.23	Fig 5D		20	0.165743	0.0341101	0.624025	0.163439	0.0126827
Methanobacterium	nRPM SAE3-00_1	16S	0	90.1307	Fig 5C		Methylocystis	nRPM SAE3-00_1	16S	0		Fig 5D		24	0.0499805	0.0367947	0.442305	0.318847	0.152073
Methanobacterium	nRPM SAE3-00_2	16S	0	397.772	Fig 5C		Methylocystis	nRPM SAE3-00_2	16S	0	79.5545	Fig 5D		27	0.0668443	0.0595476	0.449707	0.274491	0.14941
Methanobacterium	nRPM SAE3-00_3	16S	0		Fig 5C		Methylocystis	nRPM SAE3-00_3	16S	0		Fig 5D		38	0	0.00311247	0.0277651	0.0115763	0.957546
Methanobacterium	nRPM SAE3-00_4	16S	0		Fig 5C		Methylocystis	nRPM SAE3-00_4	16S	0		Fig 5D
Methanobacterium	nRPM SAE3-00_5	16S	0		Fig 5C		Methylocystis	nRPM SAE3-00_5	16S	0		Fig 5D		Methane
Methanobacterium	nRPM SAE3-00_6	16S	0		Fig 5C		Methylocystis	nRPM SAE3-00_6	16S	0	75.6773	Fig 5D		Date	Months	% Methane
Methanobacterium	nRPM SAE3-00_7	16S	0		Fig 5C		Methylocystis	nRPM SAE3-00_7	16S	0		Fig 5D		2007-07-06	0	0
Methanobacterium	nRPM SAE3-00_8	16S	0		Fig 5C		Methylocystis	nRPM SAE3-00_8	16S	0		Fig 5D		2007-07-09	0.1	0
Methanobacterium	nRPM SAE3-00_9	16S	0		Fig 5C		Methylocystis	nRPM SAE3-00_9	16S	0		Fig 5D		2007-07-16	0.33	0
Methanobacterium	nRPM SAE3-00_10	16S	0	153.527	Fig 5C		Methylocystis	nRPM SAE3-00_10	16S	0	76.7636	Fig 5D		2007-07-23	0.57	0
Methanobacterium	nRPM SAE3-00_11	16S	0		Fig 5C		Methylocystis	nRPM SAE3-00_11	16S	0		Fig 5D		2007-07-31	0.83	0
Methanobacterium	nRPM SAE3-4_1	16S	4		Fig 5C		Methylocystis	nRPM SAE3-4_1	16S	4	145.597	Fig 5D		2007-08-06	1.03	0
Methanobacterium	nRPM SAE3-4_2	16S	4	59.2803	Fig 5C		Methylocystis	nRPM SAE3-4_2	16S	4	177.841	Fig 5D		2007-08-13	1.27	0
Methanobacterium	nRPM SAE3-4_3	16S	4		Fig 5C		Methylocystis	nRPM SAE3-4_3	16S	4	215.129	Fig 5D		2007-08-20	1.5	0.01
Methanobacterium	nRPM SAE3-4_4	16S	4	161.531	Fig 5C		Methylocystis	nRPM SAE3-4_4	16S	4	233.322	Fig 5D		2007-08-27	1.73	0.12
Methanobacterium	nRPM SAE3-4_5	16S	4		Fig 5C		Methylocystis	nRPM SAE3-4_5	16S	4	142.17	Fig 5D		2007-09-04	2	0.16
Methanobacterium	nRPM SAE3-4_6	16S	4	64.2853	Fig 5C		Methylocystis	nRPM SAE3-4_6	16S	4	149.999	Fig 5D		2007-09-10	2.2	0.24
Methanobacterium	nRPM SAE3-4_7	16S	4	17.2043	Fig 5C		Methylocystis	nRPM SAE3-4_7	16S	4	137.634	Fig 5D		2007-09-17	2.43	0.74
Methanobacterium	nRPM SAE3-4_8	16S	4	35.5663	Fig 5C		Methylocystis	nRPM SAE3-4_8	16S	4	284.53	Fig 5D		2007-09-24	2.67	0.55
Methanobacterium	nRPM SAE3-4_9	16S	4	70.4995	Fig 5C		Methylocystis	nRPM SAE3-4_9	16S	4	193.874	Fig 5D		2007-10-01	2.9	0.29
Methanobacterium	nRPM SAE3-4_10	16S	4		Fig 5C		Methylocystis	nRPM SAE3-4_10	16S	4	65.124	Fig 5D		2007-10-08	3.13	0.48
Methanobacterium	nRPM SAE3-4_11	16S	4	37.4792	Fig 5C		Methylocystis	nRPM SAE3-4_11	16S	4	281.094	Fig 5D		2007-10-30	3.87	0.43
Methanobacterium	nRPM SAE3-23_1	16S	23	8118.7	Fig 5C		Methylocystis	nRPM SAE3-23_1	16S	23	2239.64	Fig 5D		2007-11-05	4.07	0.1
Methanobacterium	nRPM SAE3-23_2	16S	23	15557.7	Fig 5C		Methylocystis	nRPM SAE3-23_2	16S	23	3590.23	Fig 5D		2007-11-12	4.3	0.11
Methanobacterium	nRPM SAE3-23_3	16S	23	10650.4	Fig 5C		Methylocystis	nRPM SAE3-23_3	16S	23	2414.09	Fig 5D		2007-11-19	4.53	0.29
Methanobacterium	nRPM SAE3-23_4	16S	23	12572.7	Fig 5C		Methylocystis	nRPM SAE3-23_4	16S	23	2163.04	Fig 5D		2007-11-26	4.77	0.24
Methanobacterium	nRPM SAE3-23_5	16S	23	9312.14	Fig 5C		Methylocystis	nRPM SAE3-23_5	16S	23	2483.24	Fig 5D		2007-12-03	5	0.04
Methanobacterium	nRPM SAE3-23_6	16S	23	9744.21	Fig 5C		Methylocystis	nRPM SAE3-23_6	16S	23	2706.73	Fig 5D		2007-12-10	5.23	0.07
Methanobacterium	nRPM SAE3-23_7	16S	23	11131.5	Fig 5C		Methylocystis	nRPM SAE3-23_7	16S	23	2113.57	Fig 5D		2007-12-17	5.47	0.26
Methanobacterium	nRPM SAE3-23_8	16S	23	12955	Fig 5C		Methylocystis	nRPM SAE3-23_8	16S	23	2878.88	Fig 5D		2008-01-08	6.2	0.07
Methanobacterium	nRPM SAE3-23_9	16S	23	8901.55	Fig 5C		Methylocystis	nRPM SAE3-23_9	16S	23	2492.43	Fig 5D		2008-04-07	9.2	0.26
Methanobacterium	nRPM SAE3-23_10	16S	23	10404.9	Fig 5C		Methylocystis	nRPM SAE3-23_10	16S	23	2341.11	Fig 5D		2008-07-06	12.2	0.17
Methanobacterium	nRPM SAE3-23_11	16S	23	9052.86	Fig 5C		Methylocystis	nRPM SAE3-23_11	16S	23	2822.93	Fig 5D		2008-10-04	15.2	0.17
Methanobacterium	nRPM SAE3-39_1	16S	39	4295.82	Fig 5C		Methylocystis	nRPM SAE3-39_1	16S	39	2445.31	Fig 5D		2009-01-02	18.2	0.23
Methanobacterium	nRPM SAE3-39_2	16S	39	3699.14	Fig 5C		Methylocystis	nRPM SAE3-39_2	16S	39	1808.47	Fig 5D		2009-04-02	21.2	0.16
Methanobacterium	nRPM SAE3-39_3	16S	39	3573.08	Fig 5C		Methylocystis	nRPM SAE3-39_3	16S	39	2249.72	Fig 5D		2009-07-01	24.2	0.21
Methanobacterium	nRPM SAE3-39_4	16S	39	4145.71	Fig 5C		Methylocystis	nRPM SAE3-39_4	16S	39	2375.63	Fig 5D		2009-09-29	27.2	0.21
Methanobacterium	nRPM SAE3-39_5	16S	39	3612.81	Fig 5C		Methylocystis	nRPM SAE3-39_5	16S	39	2553.88	Fig 5D		2009-12-28	30.2	0.19
Methanobacterium	nRPM SAE3-39_6	16S	39	3991.57	Fig 5C		Methylocystis	nRPM SAE3-39_6	16S	39	1884.91	Fig 5D		2010-03-25	33.1	0.17
Methanobacterium	nRPM SAE3-39_7	16S	39	3217.73	Fig 5C		Methylocystis	nRPM SAE3-39_7	16S	39	2604.83	Fig 5D		2010-06-29	36.3	0.22
Methanobacterium	nRPM SAE3-39_8	16S	39	3979.21	Fig 5C		Methylocystis	nRPM SAE3-39_8	16S	39	2574.79	Fig 5D		2010-09-23	39.17	0.17
Methanobacterium	nRPM SAE3-39_9	16S	39	3406.66	Fig 5C		Methylocystis	nRPM SAE3-39_9	16S	39	2020.9	Fig 5D
Methanobacterium	nRPM SAE3-39_10	16S	39	3565.06	Fig 5C		Methylocystis	nRPM SAE3-39_10	16S	39	2624.28	Fig 5D
Methanobacterium	nRPM SAE3-39_11	16S	39	3498.06	Fig 5C		Methylocystis	nRPM SAE3-39_11	16S	39	2480.44	Fig 5D
Methanosarcina	Sum(nRPM SAE3-00)	WGS	0	1161.59	Fig 5C		Methylosinus	Sum(nRPM SAE3-00)	WGS	0	161.814	Fig 5D
Methanosarcina	Sum(nRPM SAE3-04)	WGS	4	13375.7	Fig 5C		Methylosinus	Sum(nRPM SAE3-04)	WGS	4	259.653	Fig 5D
Methanosarcina	Sum(nRPM SAE3-23)	WGS	23	14219	Fig 5C		Methylosinus	Sum(nRPM SAE3-23)	WGS	23	2017.88	Fig 5D
Methanosarcina	Sum(nRPM SAE3-39)	WGS	39	5425.69	Fig 5C		Methylosinus	Sum(nRPM SAE3-39)	WGS	39	712.652	Fig 5D
Methanosarcina	nRPM SAE3-00_1	16S	0		Fig 5C		Methylosinus	nRPM SAE3-00_1	16S	0		Fig 5D
Methanosarcina	nRPM SAE3-00_2	16S	0		Fig 5C		Methylosinus	nRPM SAE3-00_2	16S	0	79.5545	Fig 5D
Methanosarcina	nRPM SAE3-00_3	16S	0		Fig 5C		Methylosinus	nRPM SAE3-00_3	16S	0		Fig 5D
Methanosarcina	nRPM SAE3-00_4	16S	0		Fig 5C		Methylosinus	nRPM SAE3-00_4	16S	0		Fig 5D
Methanosarcina	nRPM SAE3-00_5	16S	0		Fig 5C		Methylosinus	nRPM SAE3-00_5	16S	0		Fig 5D
Methanosarcina	nRPM SAE3-00_6	16S	0		Fig 5C		Methylosinus	nRPM SAE3-00_6	16S	0		Fig 5D
Methanosarcina	nRPM SAE3-00_7	16S	0		Fig 5C		Methylosinus	nRPM SAE3-00_7	16S	0		Fig 5D
Methanosarcina	nRPM SAE3-00_8	16S	0		Fig 5C		Methylosinus	nRPM SAE3-00_8	16S	0		Fig 5D
Methanosarcina	nRPM SAE3-00_9	16S	0		Fig 5C		Methylosinus	nRPM SAE3-00_9	16S	0		Fig 5D
Methanosarcina	nRPM SAE3-00_10	16S	0		Fig 5C		Methylosinus	nRPM SAE3-00_10	16S	0		Fig 5D
Methanosarcina	nRPM SAE3-00_11	16S	0		Fig 5C		Methylosinus	nRPM SAE3-00_11	16S	0		Fig 5D
Methanosarcina	nRPM SAE3-4_1	16S	4	353.592	Fig 5C		Methylosinus	nRPM SAE3-4_1	16S	4		Fig 5D
Methanosarcina	nRPM SAE3-4_2	16S	4	217.361	Fig 5C		Methylosinus	nRPM SAE3-4_2	16S	4		Fig 5D
Methanosarcina	nRPM SAE3-4_3	16S	4	215.129	Fig 5C		Methylosinus	nRPM SAE3-4_3	16S	4		Fig 5D
Methanosarcina	nRPM SAE3-4_4	16S	4	358.957	Fig 5C		Methylosinus	nRPM SAE3-4_4	16S	4		Fig 5D
Methanosarcina	nRPM SAE3-4_5	16S	4	260.645	Fig 5C		Methylosinus	nRPM SAE3-4_5	16S	4		Fig 5D
Methanosarcina	nRPM SAE3-4_6	16S	4	278.569	Fig 5C		Methylosinus	nRPM SAE3-4_6	16S	4		Fig 5D
Methanosarcina	nRPM SAE3-4_7	16S	4	189.247	Fig 5C		Methylosinus	nRPM SAE3-4_7	16S	4		Fig 5D
Methanosarcina	nRPM SAE3-4_8	16S	4	124.482	Fig 5C		Methylosinus	nRPM SAE3-4_8	16S	4	17.7832	Fig 5D
Methanosarcina	nRPM SAE3-4_9	16S	4	264.373	Fig 5C		Methylosinus	nRPM SAE3-4_9	16S	4		Fig 5D
Methanosarcina	nRPM SAE3-4_10	16S	4	325.62	Fig 5C		Methylosinus	nRPM SAE3-4_10	16S	4		Fig 5D
Methanosarcina	nRPM SAE3-4_11	16S	4	224.875	Fig 5C		Methylosinus	nRPM SAE3-4_11	16S	4		Fig 5D
Methanosarcina	nRPM SAE3-23_1	16S	23	653.229	Fig 5C		Methylosinus	nRPM SAE3-23_1	16S	23	1213.14	Fig 5D
Methanosarcina	nRPM SAE3-23_2	16S	23	1436.09	Fig 5C		Methylosinus	nRPM SAE3-23_2	16S	23	239.349	Fig 5D
Methanosarcina	nRPM SAE3-23_3	16S	23	1278.05	Fig 5C		Methylosinus	nRPM SAE3-23_3	16S	23	994.036	Fig 5D
Methanosarcina	nRPM SAE3-23_4	16S	23	1081.52	Fig 5C		Methylosinus	nRPM SAE3-23_4	16S	23	405.57	Fig 5D
Methanosarcina	nRPM SAE3-23_5	16S	23	869.133	Fig 5C		Methylosinus	nRPM SAE3-23_5	16S	23	372.486	Fig 5D
Methanosarcina	nRPM SAE3-23_6	16S	23	1353.36	Fig 5C		Methylosinus	nRPM SAE3-23_6	16S	23	541.345	Fig 5D
Methanosarcina	nRPM SAE3-23_7	16S	23	986.332	Fig 5C		Methylosinus	nRPM SAE3-23_7	16S	23	986.332	Fig 5D
Methanosarcina	nRPM SAE3-23_8	16S	23	616.903	Fig 5C		Methylosinus	nRPM SAE3-23_8	16S	23	411.269	Fig 5D
Methanosarcina	nRPM SAE3-23_9	16S	23	1157.2	Fig 5C		Methylosinus	nRPM SAE3-23_9	16S	23	356.062	Fig 5D
Methanosarcina	nRPM SAE3-23_10	16S	23	1647.45	Fig 5C		Methylosinus	nRPM SAE3-23_10	16S	23	433.539	Fig 5D
Methanosarcina	nRPM SAE3-23_11	16S	23	1070.77	Fig 5C		Methylosinus	nRPM SAE3-23_11	16S	23	486.713	Fig 5D
Methanosarcina	nRPM SAE3-39_1	16S	39	198.268	Fig 5C		Methylosinus	nRPM SAE3-39_1	16S	39	132.179	Fig 5D
Methanosarcina	nRPM SAE3-39_2	16S	39		Fig 5C		Methylosinus	nRPM SAE3-39_2	16S	39	164.406	Fig 5D
Methanosarcina	nRPM SAE3-39_3	16S	39		Fig 5C		Methylosinus	nRPM SAE3-39_3	16S	39	264.673	Fig 5D
Methanosarcina	nRPM SAE3-39_4	16S	39	93.1619	Fig 5C		Methylosinus	nRPM SAE3-39_4	16S	39	139.743	Fig 5D
Methanosarcina	nRPM SAE3-39_5	16S	39		Fig 5C		Methylosinus	nRPM SAE3-39_5	16S	39	124.58	Fig 5D
Methanosarcina	nRPM SAE3-39_6	16S	39	110.877	Fig 5C		Methylosinus	nRPM SAE3-39_6	16S	39	55.4385	Fig 5D
Methanosarcina	nRPM SAE3-39_7	16S	39	153.225	Fig 5C		Methylosinus	nRPM SAE3-39_7	16S	39	102.15	Fig 5D
Methanosarcina	nRPM SAE3-39_8	16S	39	46.8143	Fig 5C		Methylosinus	nRPM SAE3-39_8	16S	39	280.886	Fig 5D
Methanosarcina	nRPM SAE3-39_9	16S	39	57.7401	Fig 5C		Methylosinus	nRPM SAE3-39_9	16S	39	115.48	Fig 5D
Methanosarcina	nRPM SAE3-39_10	16S	39	99.0295	Fig 5C		Methylosinus	nRPM SAE3-39_10	16S	39	99.0295	Fig 5D
Methanosarcina	nRPM SAE3-39_11	16S	39		Fig 5C		Methylosinus	nRPM SAE3-39_11	16S	39	254.404	Fig 5D
Methanolobus	Sum(nRPM SAE3-00)	WGS	0	300.512	Fig 5C		Xanthobacter	Sum(nRPM SAE3-00)	WGS	0	156.035	Fig 5D
Methanolobus	Sum(nRPM SAE3-04)	WGS	4	927.503	Fig 5C		Xanthobacter	Sum(nRPM SAE3-04)	WGS	4	221.422	Fig 5D
Methanolobus	Sum(nRPM SAE3-23)	WGS	23	1672.95	Fig 5C		Xanthobacter	Sum(nRPM SAE3-23)	WGS	23	324.009	Fig 5D
Methanolobus	Sum(nRPM SAE3-39)	WGS	39	2450.7	Fig 5C		Xanthobacter	Sum(nRPM SAE3-39)	WGS	39	402.357	Fig 5D
Methanolobus	nRPM SAE3-00_1	16S	0		Fig 5C		Xanthobacter	nRPM SAE3-00_1	16S	0		Fig 5D
Methanolobus	nRPM SAE3-00_2	16S	0		Fig 5C		Xanthobacter	nRPM SAE3-00_2	16S	0		Fig 5D
Methanolobus	nRPM SAE3-00_3	16S	0		Fig 5C		Xanthobacter	nRPM SAE3-00_3	16S	0		Fig 5D
Methanolobus	nRPM SAE3-00_4	16S	0		Fig 5C		Xanthobacter	nRPM SAE3-00_4	16S	0		Fig 5D
Methanolobus	nRPM SAE3-00_5	16S	0		Fig 5C		Xanthobacter	nRPM SAE3-00_5	16S	0		Fig 5D
Methanolobus	nRPM SAE3-00_6	16S	0		Fig 5C		Xanthobacter	nRPM SAE3-00_6	16S	0		Fig 5D
Methanolobus	nRPM SAE3-00_7	16S	0		Fig 5C		Xanthobacter	nRPM SAE3-00_7	16S	0		Fig 5D
Methanolobus	nRPM SAE3-00_8	16S	0		Fig 5C		Xanthobacter	nRPM SAE3-00_8	16S	0		Fig 5D
Methanolobus	nRPM SAE3-00_9	16S	0		Fig 5C		Xanthobacter	nRPM SAE3-00_9	16S	0		Fig 5D
Methanolobus	nRPM SAE3-00_10	16S	0		Fig 5C		Xanthobacter	nRPM SAE3-00_10	16S	0		Fig 5D
Methanolobus	nRPM SAE3-00_11	16S	0		Fig 5C		Xanthobacter	nRPM SAE3-00_11	16S	0		Fig 5D
Methanolobus	nRPM SAE3-4_1	16S	4		Fig 5C		Xanthobacter	nRPM SAE3-4_1	16S	4		Fig 5D
Methanolobus	nRPM SAE3-4_2	16S	4		Fig 5C		Xanthobacter	nRPM SAE3-4_2	16S	4		Fig 5D
Methanolobus	nRPM SAE3-4_3	16S	4		Fig 5C		Xanthobacter	nRPM SAE3-4_3	16S	4		Fig 5D
Methanolobus	nRPM SAE3-4_4	16S	4		Fig 5C		Xanthobacter	nRPM SAE3-4_4	16S	4	17.9478	Fig 5D
Methanolobus	nRPM SAE3-4_5	16S	4		Fig 5C		Xanthobacter	nRPM SAE3-4_5	16S	4		Fig 5D
Methanolobus	nRPM SAE3-4_6	16S	4		Fig 5C		Xanthobacter	nRPM SAE3-4_6	16S	4		Fig 5D
Methanolobus	nRPM SAE3-4_7	16S	4		Fig 5C		Xanthobacter	nRPM SAE3-4_7	16S	4	17.2043	Fig 5D
Methanolobus	nRPM SAE3-4_8	16S	4		Fig 5C		Xanthobacter	nRPM SAE3-4_8	16S	4		Fig 5D
Methanolobus	nRPM SAE3-4_9	16S	4		Fig 5C		Xanthobacter	nRPM SAE3-4_9	16S	4		Fig 5D
Methanolobus	nRPM SAE3-4_10	16S	4		Fig 5C		Xanthobacter	nRPM SAE3-4_10	16S	4		Fig 5D
Methanolobus	nRPM SAE3-4_11	16S	4		Fig 5C		Xanthobacter	nRPM SAE3-4_11	16S	4		Fig 5D
Methanolobus	nRPM SAE3-23_1	16S	23		Fig 5C		Xanthobacter	nRPM SAE3-23_1	16S	23	279.955	Fig 5D
Methanolobus	nRPM SAE3-23_2	16S	23		Fig 5C		Xanthobacter	nRPM SAE3-23_2	16S	23		Fig 5D
Methanolobus	nRPM SAE3-23_3	16S	23		Fig 5C		Xanthobacter	nRPM SAE3-23_3	16S	23	710.026	Fig 5D
Methanolobus	nRPM SAE3-23_4	16S	23		Fig 5C		Xanthobacter	nRPM SAE3-23_4	16S	23	135.19	Fig 5D
Methanolobus	nRPM SAE3-23_5	16S	23		Fig 5C		Xanthobacter	nRPM SAE3-23_5	16S	23	620.81	Fig 5D
Methanolobus	nRPM SAE3-23_6	16S	23		Fig 5C		Xanthobacter	nRPM SAE3-23_6	16S	23	270.673	Fig 5D
Methanolobus	nRPM SAE3-23_7	16S	23		Fig 5C		Xanthobacter	nRPM SAE3-23_7	16S	23	140.905	Fig 5D
Methanolobus	nRPM SAE3-23_8	16S	23		Fig 5C		Xanthobacter	nRPM SAE3-23_8	16S	23	1130.99	Fig 5D
Methanolobus	nRPM SAE3-23_9	16S	23		Fig 5C		Xanthobacter	nRPM SAE3-23_9	16S	23	534.093	Fig 5D
Methanolobus	nRPM SAE3-23_10	16S	23		Fig 5C		Xanthobacter	nRPM SAE3-23_10	16S	23	346.831	Fig 5D
Methanolobus	nRPM SAE3-23_11	16S	23		Fig 5C		Xanthobacter	nRPM SAE3-23_11	16S	23	584.055	Fig 5D
Methanolobus	nRPM SAE3-39_1	16S	39		Fig 5C		Xanthobacter	nRPM SAE3-39_1	16S	39	132.179	Fig 5D
Methanolobus	nRPM SAE3-39_2	16S	39		Fig 5C		Xanthobacter	nRPM SAE3-39_2	16S	39	164.406	Fig 5D
Methanolobus	nRPM SAE3-39_3	16S	39		Fig 5C		Xanthobacter	nRPM SAE3-39_3	16S	39	132.336	Fig 5D
Methanolobus	nRPM SAE3-39_4	16S	39		Fig 5C		Xanthobacter	nRPM SAE3-39_4	16S	39	46.581	Fig 5D
Methanolobus	nRPM SAE3-39_5	16S	39		Fig 5C		Xanthobacter	nRPM SAE3-39_5	16S	39	124.58	Fig 5D
Methanolobus	nRPM SAE3-39_6	16S	39		Fig 5C		Xanthobacter	nRPM SAE3-39_6	16S	39	55.4385	Fig 5D
Methanolobus	nRPM SAE3-39_7	16S	39		Fig 5C		Xanthobacter	nRPM SAE3-39_7	16S	39		Fig 5D
Methanolobus	nRPM SAE3-39_8	16S	39		Fig 5C		Xanthobacter	nRPM SAE3-39_8	16S	39	93.6286	Fig 5D
Methanolobus	nRPM SAE3-39_9	16S	39		Fig 5C		Xanthobacter	nRPM SAE3-39_9	16S	39	173.22	Fig 5D
Methanolobus	nRPM SAE3-39_10	16S	39		Fig 5C		Xanthobacter	nRPM SAE3-39_10	16S	39	49.5148	Fig 5D
Methanolobus	nRPM SAE3-39_11	16S	39		Fig 5C		Xanthobacter	nRPM SAE3-39_11	16S	39	127.202	Fig 5D
Methanothrix	Sum(nRPM SAE3-00)	WGS	0	277.396	Fig 5C		Dechloromonas	Sum(nRPM SAE3-00)	WGS	0	4513.46	Fig 5D
Methanothrix	Sum(nRPM SAE3-04)	WGS	4	948.212	Fig 5C		Dechloromonas	Sum(nRPM SAE3-04)	WGS	4	5321.3	Fig 5D
Methanothrix	Sum(nRPM SAE3-23)	WGS	23	29387.1	Fig 5C		Dechloromonas	Sum(nRPM SAE3-23)	WGS	23	1243.43	Fig 5D
Methanothrix	Sum(nRPM SAE3-39)	WGS	39	20417.9	Fig 5C		Dechloromonas	Sum(nRPM SAE3-39)	WGS	39	2316.51	Fig 5D
Methanothrix	nRPM SAE3-00_1	16S	0		Fig 5C		Dechloromonas	nRPM SAE3-00_1	16S	0		Fig 5D
Methanothrix	nRPM SAE3-00_2	16S	0	79.5545	Fig 5C		Dechloromonas	nRPM SAE3-00_2	16S	0	318.218	Fig 5D
Methanothrix	nRPM SAE3-00_3	16S	0	83.4028	Fig 5C		Dechloromonas	nRPM SAE3-00_3	16S	0	333.611	Fig 5D
Methanothrix	nRPM SAE3-00_4	16S	0	380.421	Fig 5C		Dechloromonas	nRPM SAE3-00_4	16S	0	380.421	Fig 5D
Methanothrix	nRPM SAE3-00_5	16S	0		Fig 5C		Dechloromonas	nRPM SAE3-00_5	16S	0	181.752	Fig 5D
Methanothrix	nRPM SAE3-00_6	16S	0	151.355	Fig 5C		Dechloromonas	nRPM SAE3-00_6	16S	0	227.032	Fig 5D
Methanothrix	nRPM SAE3-00_7	16S	0		Fig 5C		Dechloromonas	nRPM SAE3-00_7	16S	0	148.821	Fig 5D
Methanothrix	nRPM SAE3-00_8	16S	0	740.192	Fig 5C		Dechloromonas	nRPM SAE3-00_8	16S	0	185.048	Fig 5D
Methanothrix	nRPM SAE3-00_9	16S	0		Fig 5C		Dechloromonas	nRPM SAE3-00_9	16S	0	103.67	Fig 5D
Methanothrix	nRPM SAE3-00_10	16S	0	460.582	Fig 5C		Dechloromonas	nRPM SAE3-00_10	16S	0	153.527	Fig 5D
Methanothrix	nRPM SAE3-00_11	16S	0	3944.1	Fig 5C		Dechloromonas	nRPM SAE3-00_11	16S	0	171.482	Fig 5D
Methanothrix	nRPM SAE3-4_1	16S	4	20.7995	Fig 5C		Dechloromonas	nRPM SAE3-4_1	16S	4	20.7995	Fig 5D
Methanothrix	nRPM SAE3-4_2	16S	4		Fig 5C		Dechloromonas	nRPM SAE3-4_2	16S	4	19.7601	Fig 5D
Methanothrix	nRPM SAE3-4_3	16S	4	19.5572	Fig 5C		Dechloromonas	nRPM SAE3-4_3	16S	4	78.2289	Fig 5D
Methanothrix	nRPM SAE3-4_4	16S	4		Fig 5C		Dechloromonas	nRPM SAE3-4_4	16S	4	17.9478	Fig 5D
Methanothrix	nRPM SAE3-4_5	16S	4	23.695	Fig 5C		Dechloromonas	nRPM SAE3-4_5	16S	4	23.695	Fig 5D
Methanothrix	nRPM SAE3-4_6	16S	4	1092.85	Fig 5C		Dechloromonas	nRPM SAE3-4_6	16S	4	42.8568	Fig 5D
Methanothrix	nRPM SAE3-4_7	16S	4	120.43	Fig 5C		Dechloromonas	nRPM SAE3-4_7	16S	4	17.2043	Fig 5D
Methanothrix	nRPM SAE3-4_8	16S	4	693.543	Fig 5C		Dechloromonas	nRPM SAE3-4_8	16S	4	53.3495	Fig 5D
Methanothrix	nRPM SAE3-4_9	16S	4	35.2497	Fig 5C		Dechloromonas	nRPM SAE3-4_9	16S	4	105.749	Fig 5D
Methanothrix	nRPM SAE3-4_10	16S	4		Fig 5C		Dechloromonas	nRPM SAE3-4_10	16S	4	65.124	Fig 5D
Methanothrix	nRPM SAE3-4_11	16S	4	262.354	Fig 5C		Dechloromonas	nRPM SAE3-4_11	16S	4	56.2187	Fig 5D
Methanothrix	nRPM SAE3-23_1	16S	23	30235.2	Fig 5C		Dechloromonas	nRPM SAE3-23_1	16S	23	1026.5	Fig 5D
Methanothrix	nRPM SAE3-23_2	16S	23	38535.2	Fig 5C		Dechloromonas	nRPM SAE3-23_2	16S	23	718.047	Fig 5D
Methanothrix	nRPM SAE3-23_3	16S	23	32945.2	Fig 5C		Dechloromonas	nRPM SAE3-23_3	16S	23	426.015	Fig 5D
Methanothrix	nRPM SAE3-23_4	16S	23	34879	Fig 5C		Dechloromonas	nRPM SAE3-23_4	16S	23	405.57	Fig 5D
Methanothrix	nRPM SAE3-23_5	16S	23	29053.9	Fig 5C		Dechloromonas	nRPM SAE3-23_5	16S	23	1489.94	Fig 5D
Methanothrix	nRPM SAE3-23_6	16S	23	27473.3	Fig 5C		Dechloromonas	nRPM SAE3-23_6	16S	23	676.682	Fig 5D
Methanothrix	nRPM SAE3-23_7	16S	23	28462.7	Fig 5C		Dechloromonas	nRPM SAE3-23_7	16S	23	986.332	Fig 5D
Methanothrix	nRPM SAE3-23_8	16S	23	28891.6	Fig 5C		Dechloromonas	nRPM SAE3-23_8	16S	23	616.903	Fig 5D
Methanothrix	nRPM SAE3-23_9	16S	23	20117.5	Fig 5C		Dechloromonas	nRPM SAE3-23_9	16S	23	534.093	Fig 5D
Methanothrix	nRPM SAE3-23_10	16S	23	21590.2	Fig 5C		Dechloromonas	nRPM SAE3-23_10	16S	23	433.539	Fig 5D
Methanothrix	nRPM SAE3-23_11	16S	23	18981.8	Fig 5C		Dechloromonas	nRPM SAE3-23_11	16S	23	778.74	Fig 5D
Methanothrix	nRPM SAE3-39_1	16S	39	17381.5	Fig 5C		Dechloromonas	nRPM SAE3-39_1	16S	39	2379.22	Fig 5D
Methanothrix	nRPM SAE3-39_2	16S	39	16029.6	Fig 5C		Dechloromonas	nRPM SAE3-39_2	16S	39	3863.54	Fig 5D
Methanothrix	nRPM SAE3-39_3	16S	39	18791.8	Fig 5C		Dechloromonas	nRPM SAE3-39_3	16S	39	3109.91	Fig 5D
Methanothrix	nRPM SAE3-39_4	16S	39	14440.1	Fig 5C		Dechloromonas	nRPM SAE3-39_4	16S	39	2934.6	Fig 5D
Methanothrix	nRPM SAE3-39_5	16S	39	16569.1	Fig 5C		Dechloromonas	nRPM SAE3-39_5	16S	39	3052.2	Fig 5D
Methanothrix	nRPM SAE3-39_6	16S	39	15910.9	Fig 5C		Dechloromonas	nRPM SAE3-39_6	16S	39	2605.61	Fig 5D
Methanothrix	nRPM SAE3-39_7	16S	39	13739.2	Fig 5C		Dechloromonas	nRPM SAE3-39_7	16S	39	2911.28	Fig 5D
Methanothrix	nRPM SAE3-39_8	16S	39	15870	Fig 5C		Dechloromonas	nRPM SAE3-39_8	16S	39	2013.01	Fig 5D
Methanothrix	nRPM SAE3-39_9	16S	39	14204.1	Fig 5C		Dechloromonas	nRPM SAE3-39_9	16S	39	3637.62	Fig 5D
Methanothrix	nRPM SAE3-39_10	16S	39	12824.3	Fig 5C		Dechloromonas	nRPM SAE3-39_10	16S	39	2772.83	Fig 5D
Methanothrix	nRPM SAE3-39_11	16S	39	14628.3	Fig 5C		Dechloromonas	nRPM SAE3-39_11	16S	39	2607.64	Fig 5D

[truncated: 3 more sheets: S3.10 Fig. 11 Dark O2 , S3.11 Fig S1 FIP COMG, S3.12 Fig S2 FIP hdh ]
