# Supplementary material for: Whole metagenome sequencing and 16S rRNA gene amplicon analyses reveal the complex microbiome responsible for the success of enhanced in-situ reductive dechlorination (ERD) of a tetrachloroethene-contaminated Superfund site
Source: PLoS One. 2025 Feb 14;20(2):e0306503. doi: 10.1371/journal.pone.0306503 (PMC11828348; doi:10.1371/journal.pone.0306503)
Supplement: S4 File — Literature, database-derived, and other data in.xls format. S4.0 Read Me tab contains abbreviations and explanations of the other nine tabs. S4.1 Microbial Insights Results qPCR results S4.2 Lit Val OHRG & COMG, S4.3 IMG rdh genomes, S4.4 IMG mo genomes, S4.5 NRAP IMG rdh genus, S4.6 IMG NRAP mo genus, S4.7 NRAP rdh scaffolds, S4.8 NRAP dh scaffolds, S4.9 NRAP hdh by genus, S4.10 Cl dismutases. (XLSX) [file pone.0306503.s004.xlsx]

## Sheet: S4.0 Read Me
Abbreviations
UID	unique identifier
MAG	Metagenome-Associated Genome
SSC	Single Cell Sequencing
RD	Reductive Dehalogenation
PFAM	Protein Families
KO	Kyoto Genes and Genomes Othology
COG	Clusters of Othologous Genes
IMG	Integrated Microbial Genomes
MI	Microbial Insights
Tab Name	Description	# rows	# columns	Column Header	Column Description
S4.1 MI qPCR Results	Microbial Insights (MI) results from initial assessment used to determine remedy	10	20	Well	well designation
				Date	Sample date
				Biomass (cell/mL)	Total biomass
				Desulfuromonas	Cells/mL
				Dehalococcoides	Cells/mL
				Dehalobacter	Cells/mL
				Desulfitobacterium	Cells/mL
				BAV1 VC R-Dase	Copies/mL
				TCE R-Dase	Copies/mL
				VC R-Dase	Copies/mL
S4.2 Lit Val OHRG & COMG	List of genera with peer-reviewed literature evidence.	75	12	Kingdom	Lineage: Bacteria or Archaea
	References provided in NRAP Supplemental Material.doc, Tables S.2 and S.3			Phylum	Pre-2021 phylum designation
				Phylum New	Indicates current accepted designation
				Class	Class-Level Lineage
				Order	Order-Level Lineage
				Family	Familiy-Level Lineage
				Genus	Genus designation
				OHRG Or COMG	Genus is Respiring or Cometabolizing
				Comment	Recent Genus-level changes
				N GOLD rdh	Number of instances in IMG with rdh genes
				Genus at NRAP?	Yes - genus detected at NRAP, No- not detected
S4.3 xls1.3 GOLD rdh Genomes	Genomes with gene product matching 'reductive dehalogenase' in IMG March, 2023	3277	8	Gene ID	IMG UID
				Locus Tag	UID - IMG scaffold ID, Gaxxxxxxx_
				Gene Product Name	Accepted PFAM and/or KEGG gene name
				Genome ID	IMG UID for genome
				Genome Name	Strain-level for validated genera, varies for non-cultured taxa. (MAGS,SSC)
				Genus	First word in genome name
				Taxonomic Validation	Yes = valid genus, No= not validated
				Functional Validation	OHRG, COMG, Blank (no data)
S4.4 GOLD mo Genomes	Genomes with gene product matching 'monooxygenase' in IMG March, 2023	592	8	Gene ID	IMG UID for instance
				Locus Tag	IMG - GOLD scaffold ID, Gaxxxxxxx_
				Gene Product Name	Accepted PFAM and/or KEGG gene name
				Genome ID	IMG UID for genome
				Genome Name	Strain-level for validated genera, varies for non-cultured tasa. (MAGS,SSC)
				Genus	First word in genome name
				Taxonomic Validation	Yes = valid genus, No= not validated
				Functional Validation	OHRG, COMG, or Blank (no data)
S4.5 NRAP GOLD rdh Genus	IMG rdh-containing genera detected at NRAP	102	5	Genus	Vaildated genus-level lineage
				N instances in GOLD	Number of times gene product is found in IMG
				Functional Validation	Yes = Literature Validation Function, No= not found
				Genus at NRAP?	Yes = Genus present at NRAP
				Comments	Miscellaneous observations
S4.6 NRAP GOLD mo Genus	IMG mo-containing genera dectected at NRAP			Genus	Vaildated genus-level lineage
				N instances in GOLD	Number of times gene product is found in IMG
				Functional Validation	Yes = Literature Validation Function, No= not found
				Genus at NRAP?	Yes = Genus present at NRAP
				Comments
S4.7 NRAP rdh scaffolds	Scaffolds from NRAP combined assembly containing rdh genes	20	21	Gene oid	IMG UID
				Scaffold ID	IMG UID
				rdh protein family designation	PFAM and/or COG listing
				gene name	Gene Designation
				Taxonomic identification	Strain
				Length (bp)	bp
				Depth	(Ave # reads per base)
				# genes	Total number of genes in scaffold
				Figure	Figure # (if used)
S4.8 NRAP dh scaffolds	Dehalogenase-containing scaffolds by genus, includes 3 categories of dehalogenases (excludes rdh)	209	17	Gene oid	Gene identifyer
				Scaffold oid	Scaffold identifyer
				gene name	Name of gene
				gene name category	Type of dehalogenase
				Source	PFAM or KO identifyer
				Domain	Lineage: Bacteria or Archaea
				Phylum	Pre-2021 phylum designation
				Phylum New	Indicates current accepted designation
				Class	Class-Level Lineage
				Order	Order-Level Lineage
				Family	Familiy-Level Lineage
				Genus	Genus designation
				Species	Species designation
				Strain	Strain name
				Percent	% match to reference
				LxD	Length x depth of scaffold
				Validated Genus	Yes = genus validated in LPSN; No = not a validated genus
S4.9 NRAP dh by genus	hdh genes listed by genus at NRAP	85	5	Genus	Genus designation
				haloacetate dehalogenase	# of hits within genus
				haloacid dehalogenase	# of hits within genus
				haloalkane dehalogenase	# of hits within genus
				Total hdh per genus	# hdh genes in genus
S4.10 Cl Dismutase	Chlorite Dismutase-containing genomes from IMG (accessed on 10/25/2023)	80	4	Domain	Archaea or Bacteria
				Status	Finished, Draft, Permanent Draft
				Genome ID	IMG UID
				Genome Name	Strain-level designation

## Sheet: S4.1 MI qPCR Results
Well	Date	Biomass (cell/mL)	Desulfuromonas	Dehalococcoides	Dehalobacter	Desulfitobacterium	BAV1 VC R-Dase	TCE R-Dase	VC R-Dase
SAE-3	2006-05-31	23100	44.2	9.98	7.71		0	0.156
HSE6	2006-05-31	47100	7.16	6.23	56.3		0	0.1635
SAE-3	2007-06-06	14000	1010	1.57	106		0	0	0
HSE-6	2007-06-06	3220	126	2.79	25.5			0	0
SAE-3	2007-06-28
HSE-6	2007-06-28	425000
SAE-3	2007-07-11	9800000	25900	3.6	113	3510000	0	1.34	1.96
HSE-6	2007-07-11	9200000	82600	27.3	25.5	7730000	0	4.24	88.8
SAE-3	2007-07-20	3700000
HSE6	2007-07-20	12000000
SAE-3	2007-07-31		394000	0.25	1020		0	0.1925	0
HSE6	2007-07-31		450000	2.41	869		1.5	0.5	0
SAE-3	2007-08-28		66700	362	499
HSE6	2007-08-28		261000	15.6	4790
SAE-3	2007-09-04		94000	63.3	880
HSE6	2007-09-04		462000	0.85	28300
SAE-3	2008-01-08		10600	235	1580	0	0	0	0
HSE6	2008-01-08		2250	1.4	44.4	0	0	0	0
SAE-3	3/?/2009			81400

## Sheet: S4.2 Lit Val OHRG & COMG
Kingdom	Phylum	Phylum New	Class	Order	Family	Genus	OHRG Or COMG	Comment	N GOLD rdh Genome	N Genus at NRAP?
Archaea	Methanobacteriota	Euryarchaeota	Archaeoglobi	Archaeoglobales	Archaeoglobaceae	Ferroglobus	OHRG		1	Yes
Archaea	Euryarchaeota	Methanobacteriota	Methanobacteria	Methanobacteriales	Methanobacteriaceae	Methanobacterium	COMG		2	Yes
Archaea	Euryarchaeota	Methanobacteriota	Methanomicrobia	Methanosarcinales	Methanosarcinaceae	Methanolobus	COMG			Yes
Archaea	Euryarchaeota	Methanobacteriota	Methanomicrobia	Methanosarcinales	Methanosarcinaceae	Methanosarcina	COMG			Yes
Archaea	Euryarchaeota	Methanobacteriota	Thermococci	Thermococcales	Thermococcaceae	Pyrococcus	COMG			Yes
Archaea	Crenarchaeota	Thermoproteota	Thermoprotei	Sulfolobales	Sulfolobaceae	Sulfolobus	COMG			Yes
Bacteria	Firmicutes	Bacillota	Clostridia	Eubacteriales	Eubacteriaceae	Acetobacterium	OHRG			Yes
Bacteria	Acidobacteria	Acidobacteriota	Acidobacteriia	Acidobacteriales	Acidobacteriaceae	Acidobacterium	OHRG			Yes
Bacteria	Proteobacteria	Pseudomonadota	Alphaproteobacteria	Hyphomicrobiales	Rhizobiaceae	Agrobacterium	COMG			Yes
Bacteria	Proteobacteria	Pseudomonadota	Alphaproteobacteria	Hyphomicrobiales	Ahrensiaceae	Ahrensia	OHRG		3	Yes
Bacteria	Proteobacteria	Pseudomonadota	Betaproteobacteria	Burkholderiales	Alcaligenaceae	Alcaligenes	COMG			Yes
Bacteria	Proteobacteria	Pseudomonadota	Deltaproteobacteria	Myxococcales	Myxococcaceae	Anaeromyxobacter	OHRG			Yes
Bacteria	Proteobacteria	Pseudomonadota	Alphaproteobacteria	Hyphomicrobiales	Xanthobacteraceae	Ancylobacter	COMG			Yes
Bacteria	Actinobacteria	Actinomycetota	Actinomycetes	Micrococcales	Micrococcaceae	Arthrobacter	COMG			Yes
Bacteria	Proteobacteria	Pseudomonadota	Gammaproteobacteria	Pseudomonadales	Pseudomonadaceae	Azotobacter	COMG			Yes
Bacteria	Firmicutes	Bacillota	Bacilli	Bacillales	Bacillaceae	Bacillus	COMG			Yes
Bacteria	Proteobacteria	Pseudomonadota	Betaproteobacteria	Burkholderiales	Alcaligenaceae	Bordetella	COMG			Yes
Bacteria	Proteobacteria	Pseudomonadota	Alphaproteobacteria	Caulobacterales	Caulobacteraceae	Brevundimonas	COMG			Yes
Bacteria	Proteobacteria	Pseudomonadota	Betaproteobacteria	Burkholderiales	Burkholderiaceae	Burkholderia	COMG			Yes
Bacteria	Firmicutes	Bacillota	Clostridia	Eubacteriales	Clostridiaceae	Clostridium	OHRG	Some now Clostridioides	11	Yes
Bacteria	Firmicutes	Bacillota	Clostridia	Eubacteriales	Peptostreptococcaceae	Clostridioides	OHRG		263	Yes
Bacteria	Proteobacteria	Pseudomonadota	Betaproteobacteria	Burkholderiales	Comamonadaceae	Comamonas	COMG			Yes
Bacteria	Firmicutes	Bacillota	Clostridia	Eubacteriales	Peptococcaceae	Dehalobacter	OHRG		331	Yes
Bacteria	Chloroflexi	Chloroflexota	Dehalococcoidia	Dehalococcoidales	[Dehalococcoidales, not assigned to family]	Dehalobium	COMG	Genus Name Not validly published		No
Bacteria	Chloroflexi	Chloroflexota	Dehalococcoidia	Dehalococcoidales	Dehalococcoidaceae	Dehalococcoides	OHRG		592	Yes
Bacteria	Chloroflexi	Chloroflexota	Dehalococcoidia	Dehalococcoidales	Dehalococcoidaceae	Dehalogenimonas	OHRG		144	Yes
Bacteria	Firmicutes	Bacillota	Clostridia	Eubacteriales	Peptococcaceae	Desulfitobacterium	OHRG		37	Yes
Bacteria	Proteobacteria	Pseudomonadota	Deltaproteobacteria	Desulfobacterales	Desulfobacteraceae	Desulfoluna	OHRG		3	No
Bacteria	Proteobacteria	Pseudomonadota	Deltaproteobacteria	Syntrophobacterales	Syntrophaceae	Desulfomonile	OHRG		3	Yes
Bacteria	Proteobacteria	Pseudomonadota	Deltaproteobacteria	Desulfovibrionales	Desulfovibrionaceae	Desulfovibrio	OHRG		3	Yes
Bacteria	Proteobacteria	Pseudomonadota	Deltaproteobacteria	Desulfuromonadales	Desulfuromonadaceae	Desulfuromonas	OHRG			Yes
Bacteria	Firmicutes	Bacillota	Clostridia	Eubacteriales	Syntrophomonadaceae	Dethiobacter	OHRG		1	Yes
Bacteria	Proteobacteria	Pseudomonadota	Gammaproteobacteria	Enterobacterales	Enterobacteriaceae	Enterobacter	OHRG			Yes
Bacteria	Proteobacteria	Pseudomonadota	Deltaproteobacteria	Desulfuromonadales	Geobacteraceae	Geobacter	OHRG	RD-capable strains now Trichlorobacter		Yes
Bacteria	Proteobacteria	Pseudomonadota	Deltaproteobacteria	Desulfuromonadales	Geobacteraceae	Trichlorobacter	OHRG		2	Yes
Bacteria	Firmicutes	Bacillota	Clostridia	Eubacteriales	Heliobacteriaceae	Heliobacterium	OHRG			Yes
Bacteria	Proteobacteria	Pseudomonadota	Alphaproteobacteria	Rhodobacterales	Roseobacteraceae	Jannaschia	OHRG		9	Yes
Bacteria	Proteobacteria	Pseudomonadota	Gammaproteobacteria	Enterobacterales	Enterobacteriaceae	Klebsiella	COMG			Yes
Bacteria	Firmicutes	Bacillota	Bacilli	Caryophanales	Caryophanaceae	Lysinibacillus	COMG			Yes
Bacteria	Proteobacteria	Pseudomonadota	Alphaproteobacteria	Rhizobiales	Phyllobacteriaceae	Mesorhizobium	COMG		1	Yes
Bacteria	Proteobacteria	Pseudomonadota	Gammaproteobacteria	Methylococcales	Methylococcaceae	Methylobacter	COMG			Yes
Bacteria	Proteobacteria	Pseudomonadota	Alphaproteobacteria	Hyphomicrobiales	Methylobacteriaceae	Methylobacterium	COMG			Yes
Bacteria	Proteobacteria	Pseudomonadota	Gammaproteobacteria	Methylococcales	Methylococcaceae	Methylococcus	COMG			Yes
Bacteria	Proteobacteria	Pseudomonadota	Alphaproteobacteria	Rhizobiales	Methylocystaceae	Methylocystis	COMG			Yes
Bacteria	Proteobacteria	Pseudomonadota	Gammaproteobacteria	Methylococcales	Methylococcaceae	Methylomonas	COMG			Yes
Bacteria	Proteobacteria	Pseudomonadota	Alphaproteobacteria	Rhizobiales	Methylocystaceae	Methylosinus	COMG			Yes
Bacteria	Proteobacteria	Pseudomonadota	Gammaproteobacteria	Pseudomonadales	Moraxellaceae	Moraxella	COMG			Yes
Bacteria	Actinobacteria	Actinomycetota	Actinomycetes	Actinomycetales	Mycobacteriaceae	Mycobacterium	COMG			Yes
Bacteria	Proteobacteria	Pseudomonadota	Betaproteobacteria	Nitrosomonadales	Nitrosomonadaceae	Nitrosomonas	COMG			Yes
Bacteria	Actinobacteria	Actinomycetota	Actinomycetes	Actinomycetales	Nocardioidaceae	Nocardioides	COMG			Yes
Bacteria	Proteobacteria	Pseudomonadota	Alphaproteobacteria	Hyphomicrobiales	Brucellaceae	Ochrobactrum	COMG			Yes
Bacteria	Proteobacteria	Pseudomonadota	Alphaproteobacteria	Rhodobacterales	Rhodobacteraceae	Paracoccus	COMG			Yes
Bacteria	Proteobacteria	Pseudomonadota	Gammaproteobacteria	Vibrionales	Vibrionaceae	Photobacterium	OHRG		23	Yes
Bacteria	Proteobacteria	Pseudomonadota	Betaproteobacteria	Burkholderiales	Comamonadaceae	Polaromonas	COMG			Yes
Bacteria	Actinobacteria	Actinomycetota	Actinomycetes	Propionibacteriales	Propionibacteriaceae	Propionibacterium	OHRG			Yes
Bacteria	Proteobacteria	Pseudomonadota	Gammaproteobacteria	Alteromonadales	Pseudoalteromonadaceae	Pseudoalteromonas	COMG			Yes
Bacteria	Proteobacteria	Pseudomonadota	Gammaproteobacteria	Pseudomonadales	Pseudomonadaceae	Pseudomonas	COMG			Yes
Bacteria	Proteobacteria	Pseudomonadota	Gammaproteobacteria	Alteromonadales	Psychromonadaceae	Psychromonas	COMG		2	Yes
Bacteria	Proteobacteria	Pseudomonadota	Betaproteobacteria	Burkholderiales	Burkholderiaceae	Ralstonia	COMG			Yes
Bacteria	Proteobacteria	Pseudomonadota	Alphaproteobacteria	Rhizobiales	Rhizobiaceae	Rhizobium	COMG			Yes
Bacteria	Actinobacteria	Actinomycetota	Actinomycetes	Mycobacteriales	Nocardiaceae	Rhodococcus	COMG			Yes
Bacteria	Proteobacteria	Pseudomonadota	Betaproteobacteria	Burkholderiales	Comamonadaceae	Rhodoferax	COMG			Yes
Bacteria	Proteobacteria	Pseudomonadota	Alphaproteobacteria	Rhodobacterales	Roseobacteraceae	Ruegeria	OHRG		106	Yes
Bacteria	Proteobacteria	Pseudomonadota	Gammaproteobacteria	Enterobacterales	Enterobacteriaceae	Serratia	COMG			Yes
Bacteria	Proteobacteria	Pseudomonadota	Gammaproteobacteria	Alteromonadales	Shewanellaceae	Shewanella	OHRG		14	Yes
Bacteria	Proteobacteria	Pseudomonadota	Alphaproteobacteria	Sphingomonadales	Sphingomonadaceae	Sphingopyxis	COMG		1	Yes
Bacteria	Firmicutes	Bacillota	Negativicutes	Veillonellales	Veillonellaceae	Sporomusa	OHRG			Yes
Bacteria	Proteobacteria	Pseudomonadota	Gammaproteobacteria	Lysobacterales	Lysobacteraceae	Stenotrophomonas	COMG			Yes
Bacteria	Proteobacteria	Pseudomonadota	Epsilonproteobacteria	Campylobacterales	Campylobacteraceae	Sulfurospirillum	OHRG		10	Yes
Bacteria	Thermotogae	Thermotogota	Thermotogae	Thermotogales	Thermotogaceae	Thermotoga	OHRG			Yes
Bacteria	Firmicutes	Bacillota	Tissierellia	Tissierellales	Tissierellaceae	Tissierella	COMG			No
Bacteria	Proteobacteria	Pseudomonadota	Betaproteobacteria	Burkholderiales	Comamonadaceae	Variovorax	COMG			Yes
Bacteria	Proteobacteria	Pseudomonadota	Gammaproteobacteria	Vibrionales	Vibrionaceae	Vibrio	OHRG		17	Yes
Bacteria	Proteobacteria	Pseudomonadota	Alphaproteobacteria	Rhizobiales	Xanthobacteraceae	Xanthobacter	COMG			Yes

## Sheet: S4.3 IMG rdh genomes
Gene ID	Locus Tag	Gene Product Name	Genome ID	Genome Name	Genus	Taxonomic Validation
2685006170	Ga0126021_103535	reductive dehalogenase	2684622596	Abyssisolibacter fermentans MCWD3	Abyssisolibacter	Yes
2913345422	Ga0454107_02_82321_83538	reductive dehalogenase	2913345020	Acetivibrio multivorans DSM 6139	Acetivibrio	Yes
2739751207	Ga0191277_11417	reductive dehalogenase	2739367718	Acidaminococcus sp. JGI 01_J13_750m (contamination screened)	Acidaminococcus	Yes
2805269197	Ga0267743_10830	reductive dehalogenase	2802429393	Acidiferrobacteraceae bacterium ARS29	Acidiferrobacteraceae	No
2805273787	Ga0267744_1775	reductive dehalogenase	2802429394	Acidiferrobacteraceae bacterium ARS46	Acidiferrobacteraceae	No
2805277293	Ga0267747_106913	reductive dehalogenase	2802429396	Acidiferrobacteraceae bacterium NP122	Acidiferrobacteraceae	No
2805277313	Ga0267747_106933	reductive dehalogenase subunit-like protein	2802429396	Acidiferrobacteraceae bacterium NP122	Acidiferrobacteraceae	No
2805277463	Ga0267747_10768	reductive dehalogenase subunit-like protein	2802429396	Acidiferrobacteraceae bacterium NP122	Acidiferrobacteraceae	No
2805198871	Ga0267752_118114	reductive dehalogenase subunit-like protein	2802429372	Acidiferrobacteraceae bacterium NP97	Acidiferrobacteraceae	No
2805199548	Ga0267752_13249	reductive dehalogenase	2802429372	Acidiferrobacteraceae bacterium NP97	Acidiferrobacteraceae	No
2805200398	Ga0267752_15913	reductive dehalogenase	2802429372	Acidiferrobacteraceae bacterium NP97	Acidiferrobacteraceae	No
2805207310	Ga0267757_1241	reductive dehalogenase	2802429376	Acidiferrobacteraceae bacterium SP295	Acidiferrobacteraceae	No
2779724446	Ga0266470_1172	reductive dehalogenase	2778261337	Acidimicrobiaceae bacterium NP1395	Acidimicrobiaceae	No
2779726306	Ga0266471_14219	reductive dehalogenase	2778261338	Acidimicrobiaceae bacterium NP20	Acidimicrobiaceae	No
2779720031	Ga0266479_15344	reductive dehalogenase	2778261335	Acidimicrobiaceae bacterium RS387	Acidimicrobiaceae	No
2779859642	Ga0266484_11271	reductive dehalogenase	2778261370	Acidimicrobiaceae bacterium RS817	Acidimicrobiaceae	No
2717586366	Ga0171679_11232	reductive dehalogenase	2716884664	Acidimicrobiales bacterium AG-414-N20	Acidimicrobiales	No
2724225864	Ga0181334_1122	reductive dehalogenase	2721755855	Acidimicrobiales bacterium JGI 01_E13 (contamination screened)	Acidimicrobiales	No
2724535131	Ga0182384_1175	reductive dehalogenase	2721756043	Acidimicrobiales bacterium JGI 01_L21 (contamination screened)	Acidimicrobiales	No
2787336647	Ga0266422_108058	reductive dehalogenase	2786546474	Acidobacteria bacterium ARS17	Acidobacteria	No
2787336648	Ga0266422_108059	reductive dehalogenase	2786546474	Acidobacteria bacterium ARS17	Acidobacteria	No
2787337045	Ga0266422_109313	reductive dehalogenase	2786546474	Acidobacteria bacterium ARS17	Acidobacteria	No
2787337315	Ga0266422_109555	reductive dehalogenase	2786546474	Acidobacteria bacterium ARS17	Acidobacteria	No
2787338148	Ga0266422_11314	reductive dehalogenase	2786546474	Acidobacteria bacterium ARS17	Acidobacteria	No
2787338149	Ga0266422_11315	reductive dehalogenase	2786546474	Acidobacteria bacterium ARS17	Acidobacteria	No
2787338355	Ga0266422_114054	reductive dehalogenase	2786546474	Acidobacteria bacterium ARS17	Acidobacteria	No
2787333336	Ga0266423_105426	reductive dehalogenase subunit-like protein	2786546473	Acidobacteria bacterium EAC88	Acidobacteria	No
2787334976	Ga0266423_113522	reductive dehalogenase	2786546473	Acidobacteria bacterium EAC88	Acidobacteria	No
2787351627	Ga0266427_1042	reductive dehalogenase	2786546479	Acidobacteria bacterium NP133	Acidobacteria	No
2787351702	Ga0266427_10510	reductive dehalogenase	2786546479	Acidobacteria bacterium NP133	Acidobacteria	No
2787352525	Ga0266427_1171	reductive dehalogenase	2786546479	Acidobacteria bacterium NP133	Acidobacteria	No
2787352526	Ga0266427_1172	reductive dehalogenase	2786546479	Acidobacteria bacterium NP133	Acidobacteria	No
2787354245	Ga0266427_140194	reductive dehalogenase	2786546479	Acidobacteria bacterium NP133	Acidobacteria	No
2787354260	Ga0266427_140209	reductive dehalogenase	2786546479	Acidobacteria bacterium NP133	Acidobacteria	No
2787354261	Ga0266427_140210	reductive dehalogenase	2786546479	Acidobacteria bacterium NP133	Acidobacteria	No
2712938625	Ga0156222_11524	reductive dehalogenase	2711768360	Acidobacteria bacterium RIFCSPLOWO2_12_FULL_59_11	Acidobacteria	No
2787316877	Ga0266430_13410	reductive dehalogenase	2786546466	Acidobacteria bacterium SAT1339	Acidobacteria	No
2787318433	Ga0266431_12711	reductive dehalogenase	2786546467	Acidobacteria bacterium SAT1391	Acidobacteria	No
2787319108	Ga0266431_14210	reductive dehalogenase	2786546467	Acidobacteria bacterium SAT1391	Acidobacteria	No
2787324139	Ga0266437_11811	reductive dehalogenase	2786546469	Acidobacteria bacterium SP3003	Acidobacteria	No
2787342415	Ga0266440_162112	reductive dehalogenase subunit-like protein	2786546475	Acidobacteria bacterium SP92	Acidobacteria	No
2787342592	Ga0266440_17023	reductive dehalogenase	2786546475	Acidobacteria bacterium SP92	Acidobacteria	No
2522240750	G003DRAFT0442	Reductive dehalogenase subunit	2522125061	Acidobacteriaceae bacterium KBS 89, DSM 24296	Acidobacteriaceae	No
2791920035	Ga0308514_102854	reductive dehalogenase	2791354902	Actibacterium lipolyticum CECT 8621	Actibacterium	Yes
2579418144	ACMU_10670	reductive dehalogenase	2576861736	Actibacterium mucosum KCTC 23349	Actibacterium	Yes
2670080106	Ga0045046_103480	reductive dehalogenase	2667527933	Actibacterium mucosum KCTC 23349	Actibacterium	Yes
2832256401	Ga0347524_1894	reductive dehalogenase	2832254508	Actibacterium pelagium JN33	Actibacterium	Yes
8001876937	Ga0594416_04_120462_123665	reductive dehalogenase	8001875900	Actibacterium sp. 188UL27-1	Actibacterium	Yes
2709742293	Ga0154815_140123	Reductive dehalogenase subunit	2708742803	Actinobacteria bacterium RBG_16_64_13	Actinobacteria	No
8000929851	Ga0594597_01_667820_671011	reductive dehalogenase	8000929236	Aestuariicoccus sp. KMU-90	Aestuariicoccus	Yes
2690689672	Ga0132001_4806	reductive dehalogenase	2690315678	Afipia sp. GAS231	Afipia	Yes
2655594842	Ga0100683_101233	reductive dehalogenase	2654587732	Ahrensia marina LZD062	Ahrensia	Yes
648797038	R2A130_1084	reductive dehalogenase	648276617	Ahrensia sp. R2A130	Ahrensia	Yes
2790246211	Ga0266406_124252	reductive dehalogenase	2788500313	Ahrensia sp. SAT55	Ahrensia	Yes
2664108135	Ga0079833_101634	reductive dehalogenase	2663762716	Albidovulum xiamenense CGMCC 1.10789	Albidovulum	Yes
2647116799	Ga0100847_104150	reductive dehalogenase	2645727822	Aliiroseovarius crassostreae CV919-312	Aliiroseovarius	Yes
2620454785	Ga0070491_104100	reductive dehalogenase	2619619030	Aliiroseovarius crassostreae DSM 16950	Aliiroseovarius	Yes
2617671832	Ga0069996_2166	reductive dehalogenase	2617270828	Aliiroseovarius halocynthiae DSM 27840	Aliiroseovarius	Yes
2890866023	Ga0452833_01_159042_162239	reductive dehalogenase	2890865860	Aliiroseovarius marinus A6024	Aliiroseovarius	Yes
2839578401	Ga0347553_3257	reductive dehalogenase	2839575145	Aliiroseovarius pelagivivens CECT 8811	Aliiroseovarius	Yes
2689997267	Ga0111643_0639	reductive dehalogenase	2687453744	Aliiroseovarius sediminilitoris DSM 29439	Aliiroseovarius	Yes
2890914412	Ga0440132_07_609853_613050	reductive dehalogenase	2890912079	Aliiroseovarius sp. PrR006	Aliiroseovarius	Yes
2910542756	Ga0477919_12_255969_259181	reductive dehalogenase	2910541628	Aliiroseovarius sp. xm-a-104	Aliiroseovarius	Yes
2910580983	Ga0478743_01_468097_471309	reductive dehalogenase	2910580524	Aliiroseovarius sp. xm-a-134	Aliiroseovarius	Yes
2910528675	Ga0477920_01_342223_345435	reductive dehalogenase	2910528307	Aliiroseovarius sp. xm-a-151	Aliiroseovarius	Yes
2910507071	Ga0477921_01_1768407_1771619	reductive dehalogenase	2910505293	Aliiroseovarius sp. xm-d-517	Aliiroseovarius	Yes
2910531803	Ga0477922_01_288953_292165	reductive dehalogenase	2910531498	Aliiroseovarius sp. xm-g-7	Aliiroseovarius	Yes
2910574335	Ga0477923_08_342212_345424	reductive dehalogenase	2910572898	Aliiroseovarius sp. xm-m-309	Aliiroseovarius	Yes
2910561097	Ga0477924_12_341577_344789	reductive dehalogenase	2910559514	Aliiroseovarius sp. xm-m-314	Aliiroseovarius	Yes
2910522073	Ga0477925_01_342271_345483	reductive dehalogenase	2910521704	Aliiroseovarius sp. xm-m-339-2	Aliiroseovarius	Yes
2910539603	Ga0477926_12_342171_345383	reductive dehalogenase	2910538156	Aliiroseovarius sp. xm-m-354	Aliiroseovarius	Yes
2910556710	Ga0477927_01_468097_471309	reductive dehalogenase	2910556250	Aliiroseovarius sp. xm-m-378	Aliiroseovarius	Yes
2910519629	Ga0477928_12_255969_259181	reductive dehalogenase	2910518499	Aliiroseovarius sp. xm-m-379	Aliiroseovarius	Yes
2910536260	Ga0477929_08_342131_345343	reductive dehalogenase	2910534825	Aliiroseovarius sp. xm-v-201	Aliiroseovarius	Yes
2910566073	Ga0477930_12_255969_259181	reductive dehalogenase	2910564939	Aliiroseovarius sp. xm-v-204	Aliiroseovarius	Yes
2910548139	Ga0477931_08_341525_344737	reductive dehalogenase	2910546652	Aliiroseovarius sp. xm-v-208	Aliiroseovarius	Yes
2910516582	Ga0477932_12_341577_344789	reductive dehalogenase	2910514999	Aliiroseovarius sp. xm-v-209	Aliiroseovarius	Yes
2910525498	Ga0477933_01_468097_471309	reductive dehalogenase	2910525039	Aliiroseovarius sp. xm-v-225	Aliiroseovarius	Yes
2995500236	Ga0487260_04_274076_277282	reductive dehalogenase	2995497945	Aliiroseovarius zhejiangensis KCTC 42443	Aliiroseovarius	Yes
2729010681	Ga0127153_1013121	reductive dehalogenase	2728369071	Aliiruegeria sabulilitoris GJMS-35	Aliiruegeria	Yes
2895899310	Ga0452880_020_109206_110720	reductive dehalogenase	2895898879	Aliivibrio finisterrensis A2	Aliivibrio	Yes
2895901201	Ga0452880_039_7129_8553	reductive dehalogenase	2895898879	Aliivibrio finisterrensis A2	Aliivibrio	Yes
2895903005	Ga0452878_02_109206_110720	reductive dehalogenase	2895902795	Aliivibrio finisterrensis A33	Aliivibrio	Yes
2895904620	Ga0452878_20_7129_8553	reductive dehalogenase	2895902795	Aliivibrio finisterrensis A33	Aliivibrio	Yes
2895896860	Ga0452879_026_7129_8553	reductive dehalogenase	2895895088	Aliivibrio finisterrensis A4	Aliivibrio	Yes
2923746794	Ga0485090_33_144792_146012	reductive dehalogenase	2923745158	Alkalibacter mobilis M17DMB	Alkalibacter	Yes
2585132231	EJ14DRAFT_00362	reductive dehalogenase	2582581275	Alkalibacter saccharofermentans DSM 14828	Alkalibacter	Yes
2236439833	A76C3DRAFT_00015580	reductive dehalogenase	2236347008	alpha proteobacterium SCGC AAA076-C03 (unscreened)	alpha	No
2616790152	Ga0072721_102226	reductive dehalogenase	2616644848	Alpha_Proteobacteria_bacterium_SCGC_AC-669_G16 (unscreened)	Alpha_Proteobacteria_bacterium_SCGC_AC-669_G16	No
8000982373	Ga0594662_02_787194_790382	reductive dehalogenase	8000980008	Alphaproteobacteria bacterium KMM 3653	Alphaproteobacteria	No
2920092143	Ga0478268_40_55350_58544	reductive dehalogenase	2920089447	Alterinioella nitratireducens DY48A3-103	Alterinioella	Yes
2527545219	OP8COM1_02293	reductive dehalogenase	2527291519	Aminicenantes bacterium SCGC AAA252-A02 (contamination screened) (contamination screened) v2	Aminicenantes	No
2265042152	A252D6DRAFT_00883	reductive dehalogenase	2264867176	Aminicenantes bacterium SCGC AAA252-D06 (contamination screened)	Aminicenantes	No
2265045369	A252F8DRAFT_00881	reductive dehalogenase	2264867178	Aminicenantes bacterium SCGC AAA252-F08 (contamination screened)	Aminicenantes	No
2527547396	OP8COM2_01746	reductive dehalogenase	2527291520	Aminicenantes bacterium SCGC AAA252-F08 (contamination screened) (contamination screened) v2	Aminicenantes	No
2265046757	A252G5DRAFT_00112	reductive dehalogenase	2264867180	Aminicenantes bacterium SCGC AAA252-G05 (contamination screened)	Aminicenantes	No
2265050123	A252G21DRAFT_00981	reductive dehalogenase	2264867182	Aminicenantes bacterium SCGC AAA252-G21 (contamination screened)	Aminicenantes	No
2265053466	A252J9DRAFT_01560	reductive dehalogenase	2264867184	Aminicenantes bacterium SCGC AAA252-J09 (contamination screened)	Aminicenantes	No
2265055871	A252J21DRAFT_01189	reductive dehalogenase	2264867186	Aminicenantes bacterium SCGC AAA252-J21 (contamination screened)	Aminicenantes	No
2265058769	A252K7DRAFT_01608	reductive dehalogenase	2264867188	Aminicenantes bacterium SCGC AAA252-K07 (contamination screened)	Aminicenantes	No
2265060874	A252L10DRAFT_00502	reductive dehalogenase	2264867191	Aminicenantes bacterium SCGC AAA252-L10 (contamination screened)	Aminicenantes	No
2265062732	A252N7DRAFT_00612	reductive dehalogenase	2264867193	Aminicenantes bacterium SCGC AAA252-N07 (contamination screened)	Aminicenantes	No
2265031789	A255A6DRAFT_00382	reductive dehalogenase	2264867164	Aminicenantes bacterium SCGC AAA255-A06 (contamination screened)	Aminicenantes	No
3001054941	Ga0520855_01_654271_657468	reductive dehalogenase	3001054348	Amylibacter cionae CGMCC 1.15880	Amylibacter	Yes
2831729750	Ga0336168_1914	reductive dehalogenase	2831727837	Amylibacter cionae m18	Amylibacter	Yes
2831730779	Ga0336168_2943	reductive dehalogenase	2831727837	Amylibacter cionae m18	Amylibacter	Yes
2789653026	Ga0303128_113137	reductive dehalogenase	2788500138	Amylibacter kogurei 4G11	Amylibacter	Yes
2821680021	Ga0374074_1884	reductive dehalogenase	2821678138	Amylibacter sp. MAI.42	Amylibacter	Yes
2731770097	Ga0186906_10928	reductive dehalogenase	2731639154	Amylibacter sp. SCGC AG-485_B17 (contamination screened)	Amylibacter	Yes
2731767698	Ga0186905_12016	reductive dehalogenase	2731639150	Amylibacter sp. SCGC AG-487_D03 (contamination screened)	Amylibacter	Yes
2731771901	Ga0186908_10231	reductive dehalogenase	2731639156	Amylibacter sp. SCGC AG-487_D10 (contamination screened)	Amylibacter	Yes
2994967844	Ga0487215_10_70411_73614	reductive dehalogenase	2994964970	Amylibacter ulvae KCTC 32465	Amylibacter	Yes
2727906466	Ga0182996_11638	reductive dehalogenase	2724679725	Anaerolinea sp. Bin 1	Anaerolinea	Yes
2630999969		reductive dehalogenase	2630968212	Anaerolinea sp. SCGC AC-711-B22 (contamination screened)	Anaerolinea	Yes
2789014069	Ga0266786_13648	reductive dehalogenase	2788499928	Anaerolineaceae bacterium NAT117	Anaerolineaceae	No
2789014071	Ga0266786_13650	reductive dehalogenase	2788499928	Anaerolineaceae bacterium NAT117	Anaerolineaceae	No
2789019783	Ga0266787_112115	reductive dehalogenase	2788499929	Anaerolineaceae bacterium NAT123	Anaerolineaceae	No
2811969045	Ga0326260_101124	reductive dehalogenase	2808607014	Anaerolineae bacterium SB-MAG 17	Anaerolineae	No
2656321686	Ga0111172_100560	reductive dehalogenase	2654587933	Anaerolineae bacterium SM23_ 63	Anaerolineae	No
2656326489	Ga0111173_10787	reductive dehalogenase	2654587934	Anaerolineae bacterium SM23_84	Anaerolineae	No
2829115103	Ga0376329_1496	reductive dehalogenase	2829113610	Anaerolineales bacterium DeMMO3_29	Anaerolineales	No
2829148837	Ga0376359_2532	reductive dehalogenase	2829146308	Anaerolineales bacterium DeMMO3_51	Anaerolineales	No
2829461587	Ga0393035_1496	reductive dehalogenase	2829460094	Anaerolineales bacterium DeMMO6_43	Anaerolineales	No
2829464453	Ga0393037_374	reductive dehalogenase	2829464080	Anaerolineales bacterium DeMMO6_45	Anaerolineales	No
2829464730	Ga0393037_651	reductive dehalogenase	2829464080	Anaerolineales bacterium DeMMO6_45	Anaerolineales	No
2830760054	Ga0393051_2532	reductive dehalogenase	2830757525	Anaerolineales bacterium DeMMO6_56	Anaerolineales	No
2889684341	Ga0452691_36_316824_318140	reductive dehalogenase	2889681909	Ancylomarina euxinus M1P	Ancylomarina	Yes
2894006126	Ga0441881_50_272312_273628	reductive dehalogenase	2894003662	Ancylomarina euxinus M3P	Ancylomarina	Yes
2881711346	Ga0440381_001_153969_155384	reductive dehalogenase	2881711220	Ancylomarina longa T3-2 S1-C	Ancylomarina	Yes
2881713466	Ga0440381_165_31577_32938	reductive dehalogenase	2881711220	Ancylomarina longa T3-2 S1-C	Ancylomarina	Yes
2883586581	Ga0440448_01_272300_273652	reductive dehalogenase	2883586328	Ancylomarina salipaludis SHSM-M15	Ancylomarina	Yes
2889625067	Ga0442449_328_128779_130218	reductive dehalogenase	2889621796	Ancylomarina sp. 16SWW S1-10-2	Ancylomarina	Yes
2889625629	Ga0442449_361_53641_54993	reductive dehalogenase	2889621796	Ancylomarina sp. 16SWW S1-10-2	Ancylomarina	Yes
2799083949	Ga0310529_1342	reductive dehalogenase	2795386138	Ancylomarina subtilis DSM 28825	Ancylomarina	Yes
2799085126	Ga0310529_2519	reductive dehalogenase	2795386138	Ancylomarina subtilis DSM 28825	Ancylomarina	Yes
2708496398	Ga0139014_111102	reductive dehalogenase	2706794923	Anoxynatronum buryatiense Su22	Anoxynatronum	Yes
2620498194	Ga0070504_101253	reductive dehalogenase	2619619037	Antarctobacter heliothermus DSM 11445	Antarctobacter	Yes
2774648068	Ga0226402_111120	reductive dehalogenase	2773857836	Antarctobacter heliothermus SMS3	Antarctobacter	Yes
2730023816	Ga0180887_12233	reductive dehalogenase	2728369321	Archaeoglobi archaeon JdFR-42	Archaeoglobi	No
2730024454	Ga0180887_127142	reductive dehalogenase	2728369321	Archaeoglobi archaeon JdFR-42	Archaeoglobi	No
2730012660	Ga0180867_1054	reductive dehalogenase	2728369312	Archaeoglobus sp. JdFR-25	Archaeoglobus	Yes
2730034944	Ga0180933_1094	reductive dehalogenase	2728369327	Archaeoglobus sp. JdFR-27	Archaeoglobus	Yes
2771571101	Ga0244552_101935	reductive dehalogenase	2770939506	Arenicella xantha DSM 24032	Arenicella	Yes
2831806192	Ga0347556_114	reductive dehalogenase	2831806079	Ascidiaceihabitans donghaensis CECT 8599	Ascidiaceihabitans	Yes
2655084189	Ga0102061_103121	reductive dehalogenase	2654587615	Atribacteria bacterium JGI 0000014-F07	Atribacteria	No
2755933164	Ga0215292_1271	reductive dehalogenase subunit-like protein	2754412765	Atribacteria bacterium MT.SAG.1	Atribacteria	No
2265080895	A252M2DRAFT_00749	reductive dehalogenase	2264867214	Atribacteria bacterium SCGC AAA252-M02 (contamination screened)	Atribacteria	No
2527548567	OP9COM1_00606	reductive dehalogenase	2527291521	Atribacteria bacterium SCGC AAA252-M02 (contamination screened) (contamination screened) v2	Atribacteria	No
2265072894	A255N14DRAFT_00490	reductive dehalogenase	2264867203	Atribacteria bacterium SCGC AAA255-N14 (contamination screened)	Atribacteria	No
2265076679	AB164M20DRAFT_00026	reductive dehalogenase	2264867209	Atribacteria bacterium SCGC AB-164-M20 (contamination screened)	Atribacteria	No
2656253523	Ga0114236_100720	reductive dehalogenase	2654587914	Bacterial ectosymbiont of Kentrophoros (Beck) morphospecies FW BZ106	Bacterial	No
2656260318	Ga0114237_11462	reductive dehalogenase	2654587915	Bacterial ectosymbiont of Kentrophoros (Beck) morphospecies FW BZ131	Bacterial	No
2656250149	Ga0114235_100826	reductive dehalogenase	2654587913	Bacterial ectosymbiont of Kentrophoros (Beck) morphospecies FW BZ15	Bacterial	No
2636363458	Ga0071256_10514	reductive dehalogenase	2634166879	Bacterium SCGC AD-699-J03 (unscreened)	Bacterium	No
2656821546	Ga0111191_11464	reductive dehalogenase	2654588063	bacterium SM23_31	bacterium	No
2656822156	Ga0111191_12404	reductive dehalogenase	2654588063	bacterium SM23_31	bacterium	No
2656307197	Ga0111175_107715	reductive dehalogenase	2654587928	Bacteroides sp. SM23_62	Bacteroides	Yes
2656311131	Ga0111176_102919	reductive dehalogenase	2654587929	Bacteroides sp. SM23_62_1	Bacteroides	Yes
2709179543	Ga0154306_105113	Reductive dehalogenase subunit	2708742580	Bacteroidetes bacterium GWA2_40_14	Bacteroidetes	No
2721971557	Ga0154429_100923	Reductive dehalogenase subunit	2721755186	Bacteroidetes bacterium GWC2_40_13	Bacteroidetes	No
2722066663	Ga0154490_10777	Reductive dehalogenase subunit	2721755222	Bacteroidetes bacterium GWD2_40_43	Bacteroidetes	No
2722144031	Ga0154515_12122	reductive dehalogenase	2721755247	Bacteroidetes bacterium GWE2_32_14	Bacteroidetes	No
2709333799	Ga0154520_10571	Reductive dehalogenase subunit	2708742643	Bacteroidetes bacterium GWE2_40_15	Bacteroidetes	No
2722138602	Ga0154514_11146	Reductive dehalogenase subunit	2721755246	Bacteroidetes bacterium GWE2_40_63	Bacteroidetes	No
2709421580	Ga0154550_128170	reductive dehalogenase	2708742673	Bacteroidetes bacterium GWF2_33_16	Bacteroidetes	No
2709399315	Ga0154545_11648	Reductive dehalogenase subunit	2708742668	Bacteroidetes bacterium GWF2_40_13	Bacteroidetes	No
2722301467	Ga0154631_11404	Reductive dehalogenase subunit	2721755313	Bacteroidetes bacterium RBG_13_42_15	Bacteroidetes	No
2716722580	Ga0156648_11977	Reductive dehalogenase subunit	2713897422	Bacteroidetes bacterium RIFOXYC2_FULL_40_12	Bacteroidetes	No
2786903419	Ga0266784_1678	reductive dehalogenase	2786546194	Bathyarchaeota archaeon NP77	Bathyarchaeota	No
2709505950	Ga0154717_105826	reductive dehalogenase	2708742705	Betaproteobacteria bacterium RBG_16_64_18	Betaproteobacteria	No
2709610570	Ga0154760_10567	reductive dehalogenase	2708742748	Betaproteobacteria bacterium RBG_16_66_20	Betaproteobacteria	No
2710746718	Ga0155466_10422	reductive dehalogenase	2710723512	Betaproteobacteria bacterium RIFCSPHIGHO2_12_FULL_69_13	Betaproteobacteria	No
2711311676	Ga0155953_100917	reductive dehalogenase	2710723995	Betaproteobacteria bacterium RIFCSPLOWO2_02_FULL_63_19	Betaproteobacteria	No
2711312374	Ga0155953_102423	reductive dehalogenase	2710723995	Betaproteobacteria bacterium RIFCSPLOWO2_02_FULL_63_19	Betaproteobacteria	No
2711315887	Ga0155954_10274	reductive dehalogenase	2710723996	Betaproteobacteria bacterium RIFCSPLOWO2_02_FULL_65_20	Betaproteobacteria	No
2711317928	Ga0155954_11896	reductive dehalogenase	2710723996	Betaproteobacteria bacterium RIFCSPLOWO2_02_FULL_65_20	Betaproteobacteria	No
2711433354	Ga0156022_13625	reductive dehalogenase	2710724064	Betaproteobacteria bacterium RIFCSPLOWO2_02_FULL_65_24	Betaproteobacteria	No
2712699090	Ga0156084_10816	reductive dehalogenase	2711768227	Betaproteobacteria bacterium RIFCSPLOWO2_02_FULL_66_14	Betaproteobacteria	No
2711320072	Ga0155955_106113	reductive dehalogenase	2710723997	Betaproteobacteria bacterium RIFCSPLOWO2_02_FULL_67_19	Betaproteobacteria	No
2712956518	Ga0156227_10821	reductive dehalogenase	2711768365	Betaproteobacteria bacterium RIFCSPLOWO2_12_FULL_63_13	Betaproteobacteria	No
2712957908	Ga0156227_11793	reductive dehalogenase	2711768365	Betaproteobacteria bacterium RIFCSPLOWO2_12_FULL_63_13	Betaproteobacteria	No
2712960573	Ga0156228_10578	reductive dehalogenase	2711768366	Betaproteobacteria bacterium RIFCSPLOWO2_12_FULL_65_110	Betaproteobacteria	No
2712962553	Ga0156228_12261	reductive dehalogenase	2711768366	Betaproteobacteria bacterium RIFCSPLOWO2_12_FULL_65_110	Betaproteobacteria	No
2713057879	Ga0156283_101114	reductive dehalogenase	2711768420	Betaproteobacteria bacterium RIFCSPLOWO2_12_FULL_65_14	Betaproteobacteria	No
2722499801	Ga0156229_10505	reductive dehalogenase	2721755409	Betaproteobacteria bacterium RIFCSPLOWO2_12_FULL_66_14	Betaproteobacteria	No
2713072926	Ga0156285_10671	Reductive dehalogenase subunit	2711768422	Betaproteobacteria bacterium RIFCSPLOWO2_12_FULL_68_20	Betaproteobacteria	No
2656890591	Ga0111143_11001	reductive dehalogenase	2654588097	Betaproteobacteria bacterium SG8_39	Betaproteobacteria	No
2789658373	Ga0302948_104108	reductive dehalogenase	2788500140	Boseongicola aestuarii CECT 8489	Boseongicola	Yes
3000664281	Ga0486413_01_817493_820699	reductive dehalogenase	3000663445	Boseongicola sp. CCM32	Boseongicola	Yes
2852582812	Ga0395939_04_638440_641646	reductive dehalogenase	2852578629	Bradyrhizobium sp. OAE819	Bradyrhizobium	Yes
2710793569	Ga0155495_10484	reductive dehalogenase	2710723541	Burkholderiales bacterium RIFCSPHIGHO2_12_FULL_69_20	Burkholderiales	No
2508596792	BurJ1DRAFT_3225	reductive dehalogenase	2508501021	Burkholderiales sp. JOSHI_001	Burkholderiales	No
2720327595	Ga0175363_113750	reductive dehalogenase	2718218154	Caldithrix abyssi LF13, DSM 13497	Caldithrix	Yes
2562179645	Calab_03737	reductive dehalogenase	2561511127	Caldithrix abyssi LF13, DSM 13497	Caldithrix	Yes
2643252702		reductive dehalogenase	2643221409	Caldithrix abyssi LF13, DSM 13497 version 2	Caldithrix	Yes
2547706945	D612DRAFT_02584	reductive dehalogenase	2547132184	Calidifontibacillus oryziterrae ZYK	Calidifontibacillus	Yes
2791970742	Ga0308728_106104	reductive dehalogenase	2791354916	Caloranaerobacter ferrireducens DY22619	Caloranaerobacter	Yes
2647951878	Ga0100682_10658	reductive dehalogenase	2645728015	Caloranaerobacter sp. TR13	Caloranaerobacter	Yes
2588252373	EJ28DRAFT_01650	reductive dehalogenase	2585428193	Caminicella sporogenes DSM 14501	Caminicella	Yes
2606717278	Ga0066299_11511	Reductive dehalogenase subunit	2606217227	Candidate division JS1 190_F6 (unscreened)	Candidate	No
2747960003	Ga0206067_1336	reductive dehalogenase	2747842432	candidate division PAUC34f bacterium SCGC AAA001-I23	candidate	No
2747962741	Ga0206070_10208	reductive dehalogenase	2747842435	candidate division PAUC34f bacterium SCGC AC-337-B16	candidate	No
2656844608	Ga0111201_10064	reductive dehalogenase	2654588075	candidate division Zixibacteria bacterium SM23_73_2	candidate	No
2656840998	Ga0111203_10834	Reductive dehalogenase subunit	2654588073	candidate division Zixibacteria bacterium SM23_81	candidate	No
2684033482	Ga0126886_101112	reductive dehalogenase	2681813396	candidate divison MSBL1 archaeon SCGC-AAA259D14	candidate	No
2684035639	Ga0126890_10094	reductive dehalogenase	2681813398	candidate divison MSBL1 archaeon SCGC-AAA259E22	candidate	No
2684036198	Ga0126890_10534	reductive dehalogenase	2681813398	candidate divison MSBL1 archaeon SCGC-AAA259E22	candidate	No
2684041430	Ga0126894_102110	reductive dehalogenase	2681813403	candidate divison MSBL1 archaeon SCGC-AAA259M10	candidate	No
2730350837	Ga0180916_104812	Reductive dehalogenase subunit	2728369413	Candidatus Acetothermia bacterium JdFR-52	Candidatus	No
2736052432	Ga0180879_1024	reductive dehalogenase	2734482392	Candidatus Aminicenantes bacterium JdFR-78	Candidatus	No
2736053347	Ga0180879_1193	Reductive dehalogenase subunit	2734482392	Candidatus Aminicenantes bacterium JdFR-78	Candidatus	No
2730390325	Ga0180847_12215	reductive dehalogenase	2728369431	Candidatus Aminicenantes bacterium JdFR-79	Candidatus	No
2730390330	Ga0180847_12220	Reductive dehalogenase subunit	2728369431	Candidatus Aminicenantes bacterium JdFR-79	Candidatus	No
2730354095	Ga0180917_108121	reductive dehalogenase	2728369414	Candidatus Aminicenantes bacterium JdFR-80	Candidatus	No
2730354241	Ga0180917_109014	Reductive dehalogenase subunit	2728369414	Candidatus Aminicenantes bacterium JdFR-80	Candidatus	No
2722295310	Ga0154629_10666	reductive dehalogenase	2721755311	Candidatus Aminicenantes bacterium RBG_13_59_9	Candidatus	No
2729987215	Ga0180918_11334	reductive dehalogenase	2728369295	Candidatus Bathyarchaeota archaeon JdFR-04	Candidatus	No
2729997608	Ga0180849_14928	reductive dehalogenase	2728369304	Candidatus Bathyarchaeota archaeon JdFR-06	Candidatus	No
2729990337	Ga0180921_11514	reductive dehalogenase	2728369298	Candidatus Bathyarchaeota archaeon JdFR-08	Candidatus	No
2709128510	Ga0154708_107811	reductive dehalogenase	2708742548	Candidatus Bathyarchaeota archaeon RBG_13_52_12	Candidatus	No
2737858468	PROKKA_00267	reductive dehalogenase	2737471814	Candidatus Cloacimonetes bacterium bin85	Candidatus	No
2563971685	ETSY1_28765	reductive dehalogenase	2563366761	Candidatus Entotheonella factor TSY1	Candidatus	No
2722281307	Ga0154622_11133	reductive dehalogenase	2721755304	Candidatus Fischerbacteria bacterium RBG_13_37_8	Candidatus	No
2741397140	Ga0197640_12172	reductive dehalogenase subunit-like protein	2740891990	Candidatus Heimdallarchaeota archaeon AB_125	Candidatus	No
2741397404	Ga0197641_100629	reductive dehalogenase	2740891991	Candidatus Heimdallarchaeota archaeon LC_2	Candidatus	No
2741398749	Ga0197641_10343	reductive dehalogenase subunit-like protein	2740891991	Candidatus Heimdallarchaeota archaeon LC_2	Candidatus	No
2741409597	Ga0197642_115018	reductive dehalogenase	2740891993	Candidatus Heimdallarchaeota archaeon LC_3	Candidatus	No
2730411739	Ga0180854_10854	reductive dehalogenase	2728369446	Candidatus Hydrothermae bacterium JdFR-71	Candidatus	No
2730418842	Ga0180883_101325	reductive dehalogenase	2728369450	Candidatus Hydrothermae bacterium JdFR-72	Candidatus	No
2617821922	Ga0073584_125719	reductive dehalogenase	2617270869	Candidatus Lokiarchaeum sp. GC14_75	Candidatus	No
2617823934	Ga0073584_144720	reductive dehalogenase	2617270869	Candidatus Lokiarchaeum sp. GC14_75	Candidatus	No
2721865700	Ga0154364_10492	reductive dehalogenase	2721755145	Candidatus Rokubacteria bacterium GWA2_73_35	Candidatus	No
2709580042	Ga0154747_10228	reductive dehalogenase	2708742735	Candidatus Rokubacteria bacterium RBG_16_73_20	Candidatus	No
2710559812	Ga0155423_110013	Reductive dehalogenase subunit	2710264733	Candidatus Rokubacteria bacterium RIFCSPHIGHO2_02_FULL_69_13	Candidatus	No
2713096673	Ga0156299_12465	Reductive dehalogenase subunit	2711768435	Candidatus Rokubacteria bacterium RIFCSPLOWO2_12_FULL_69_21	Candidatus	No
2721847258	Ga0154357_10613	Reductive dehalogenase subunit	2721755138	Candidatus Schekmanbacteria bacterium GWA2_38_9	Candidatus	No
2722465330	Ga0154831_104311	Reductive dehalogenase subunit	2721755388	Candidatus Schekmanbacteria bacterium RBG_16_38_11	Candidatus	No
2710380361	Ga0155272_11179	Reductive dehalogenase subunit	2710264582	Candidatus Schekmanbacteria bacterium RIFCSPHIGHO2_02_FULL_38_11	Candidatus	No
2711328569	Ga0155958_1126	Reductive dehalogenase subunit	2710724000	Candidatus Schekmanbacteria bacterium RIFCSPLOWO2_02_FULL_38_14	Candidatus	No
2712972139	Ga0156233_14112	Reductive dehalogenase subunit	2711768370	Candidatus Schekmanbacteria bacterium RIFCSPLOWO2_12_FULL_38_15	Candidatus	No
2712723376	Ga0156093_10016	reductive dehalogenase	2711768236	Candidatus Tectomicrobia bacterium RIFCSPLOWO2_02_FULL_70_19	Candidatus	No
2712723377	Ga0156093_10017	reductive dehalogenase	2711768236	Candidatus Tectomicrobia bacterium RIFCSPLOWO2_02_FULL_70_19	Candidatus	No
2713131886	Ga0156328_109810	reductive dehalogenase	2711768464	Candidatus Tectomicrobia bacterium RIFCSPLOWO2_12_FULL_69_37	Candidatus	No
2713131887	Ga0156328_109811	reductive dehalogenase	2711768464	Candidatus Tectomicrobia bacterium RIFCSPLOWO2_12_FULL_69_37	Candidatus	No
2528291978	AB746O15902_01349	reductive dehalogenase	2527291713	Candidatus Thioglobus sp. AB-746_O15AB-902 (unscreened)	Candidatus	No
2528294033	AB746P05902_00735	reductive dehalogenase	2527291715	Candidatus Thioglobus sp. AB-746_P05AB-902 (unscreened)	Candidatus	No
2741301979	Ga0190835_10557	reductive dehalogenase	2740891918	Candidatus Thioglobus sp. SCGC AG-487_D23 (contamination screened)	Candidatus	No
2775869805	Ga0197643_102621	reductive dehalogenase	2775506787	Candidatus Thorarchaeota archaeon AB_25	Candidatus	No
2775871045	Ga0197643_11133	reductive dehalogenase subunit-like protein	2775506787	Candidatus Thorarchaeota archaeon AB_25	Candidatus	No
2741365288	Ga0197632_11969	reductive dehalogenase subunit-like protein	2740891978	Candidatus Thorarchaeota archaeon SMTZ-45	Candidatus	No
2741360949	Ga0197633_10498	reductive dehalogenase	2740891977	Candidatus Thorarchaeota archaeon SMTZ1-45	Candidatus	No
2741361928	Ga0197633_10799	reductive dehalogenase subunit-like protein	2740891977	Candidatus Thorarchaeota archaeon SMTZ1-45	Candidatus	No
2741372482	Ga0197634_125624	reductive dehalogenase	2740891981	Candidatus Thorarchaeota archaeon SMTZ1-83	Candidatus	No
3000662400	Ga0559354_44_104095_105450	reductive dehalogenase	3000658892	Carboxylicivirga mesophila JCM 18290	Carboxylicivirga	Yes
3000654802	Ga0559353_040_109186_110541	reductive dehalogenase	3000654126	Carboxylicivirga sediminis JR1	Carboxylicivirga	Yes
2917533950	Ga0441714_063_47751_49100	reductive dehalogenase	2917530833	Carboxylicivirga sp. M1479	Carboxylicivirga	Yes
3000488949	Ga0559261_001_3803_5155	reductive dehalogenase	3000488942	Carboxylicivirga sp. N1Y132	Carboxylicivirga	Yes
2808545876	PROKKA_00155	reductive dehalogenase	2806311051	Chloroflexi bacterium bin 11	Chloroflexi	No
2808549513	PROKKA_03792	reductive dehalogenase	2806311051	Chloroflexi bacterium bin 11	Chloroflexi	No
2808551524	PROKKA_01338	reductive dehalogenase	2806311052	Chloroflexi bacterium bin 90	Chloroflexi	No
2722376144	Ga0154665_10531	reductive dehalogenase	2721755347	Chloroflexi bacterium RBG_13_48_17	Chloroflexi	No
2722347028	Ga0154649_110211	reductive dehalogenase	2721755331	Chloroflexi bacterium RBG_13_51_18	Chloroflexi	No
2722305266	Ga0154632_11166	Reductive dehalogenase subunit	2721755314	Chloroflexi bacterium RBG_13_53_26	Chloroflexi	No
2722388101	Ga0154671_1821	reductive dehalogenase	2721755353	Chloroflexi bacterium RBG_13_56_8b	Chloroflexi	No
2709666955	Ga0154781_10555	reductive dehalogenase	2708742769	Chloroflexi bacterium RBG_16_48_7	Chloroflexi	No
2709690560	Ga0154793_102017	reductive dehalogenase	2708742781	Chloroflexi bacterium RBG_16_48_8	Chloroflexi	No
2709694429	Ga0154793_122233	reductive dehalogenase	2708742781	Chloroflexi bacterium RBG_16_48_8	Chloroflexi	No
2709695618	Ga0154794_107314	reductive dehalogenase	2708742782	Chloroflexi bacterium RBG_16_50_11	Chloroflexi	No
2709725672	Ga0154808_1288	reductive dehalogenase	2708742796	Chloroflexi bacterium RBG_16_56_11	Chloroflexi	No
2709669416	Ga0154782_111410	reductive dehalogenase	2708742770	Chloroflexi bacterium RBG_16_56_8	Chloroflexi	No
2709669419	Ga0154782_111413	reductive dehalogenase	2708742770	Chloroflexi bacterium RBG_16_56_8	Chloroflexi	No
2709669422	Ga0154782_111416	reductive dehalogenase	2708742770	Chloroflexi bacterium RBG_16_56_8	Chloroflexi	No
2722432275	Ga0154819_10144	reductive dehalogenase	2721755376	Chloroflexi bacterium RBG_16_58_8	Chloroflexi	No
2722433825	Ga0154819_11524	reductive dehalogenase	2721755376	Chloroflexi bacterium RBG_16_58_8	Chloroflexi	No
2709837348	Ga0154898_11598	reductive dehalogenase	2708742850	Chloroflexi bacterium RBG_19FT_COMBO_47_9	Chloroflexi	No
2780998039	Ga0266854_1521	reductive dehalogenase subunit-like protein	2778261680	Chloroflexi bacterium SAT91	Chloroflexi	No
2264756765	A3MMDRAFT_00041	reductive dehalogenase	2264265204	Chloroflexi bacterium SCGC AAA257-N07 (unscreened)	Chloroflexi	No
2264756898	A3MMDRAFT_00175	reductive dehalogenase	2264265204	Chloroflexi bacterium SCGC AAA257-N07 (unscreened)	Chloroflexi	No
2264756925	A3MMDRAFT_00202	reductive dehalogenase	2264265204	Chloroflexi bacterium SCGC AAA257-N07 (unscreened)	Chloroflexi	No
2264756988	A3MMDRAFT_00265	reductive dehalogenase	2264265204	Chloroflexi bacterium SCGC AAA257-N07 (unscreened)	Chloroflexi	No
2264757584	A3MMDRAFT_00861	Reductive dehalogenase subunit	2264265204	Chloroflexi bacterium SCGC AAA257-N07 (unscreened)	Chloroflexi	No
2658572709	Ga0101284_10275	Reductive dehalogenase subunit	2657245315	Chloroflexi bacterium SCGC AC-312_J06 - v2 (contamination screened)	Chloroflexi	No
2658573125	Ga0101284_11025	reductive dehalogenase	2657245315	Chloroflexi bacterium SCGC AC-312_J06 - v2 (contamination screened)	Chloroflexi	No
2658573521	Ga0101283_10275	Reductive dehalogenase subunit	2657245316	Chloroflexi bacterium SCGC AC-312_J06 - v2 (unscreened)	Chloroflexi	No
2658573937	Ga0101283_11025	reductive dehalogenase	2657245316	Chloroflexi bacterium SCGC AC-312_J06 - v2 (unscreened)	Chloroflexi	No
2835855316	Ga0394552_685	reductive dehalogenase	2835854632	Chloroflexi bacterium SCGC AC-312_J06 - v2 decontaminated	Chloroflexi	No
2780991000	Ga0266858_1114	reductive dehalogenase subunit-like protein	2778261678	Chloroflexi bacterium SP22	Chloroflexi	No
8001202205	Ga0593035_01_319802_321160	reductive dehalogenase	8001201916	Chloroflexi bacterium ZRK35	Chloroflexi	No
2722189651	Ga0154581_10648	Reductive dehalogenase subunit	2721755263	Clostridiales bacterium GWF2_38_85	Clostridiales	No
2629816689	Ga0077209_12998	reductive dehalogenase	2627853997	Clostridiales bacterium PH28_bin88	Clostridiales	No
2584206181	BG47_06165	Reductive dehalogenase subunit	2582580996	Clostridioides difficile	Clostridioides	Yes
2687671812	Ga0129140_112101	Reductive dehalogenase subunit	2687453153	Clostridioides difficile 08ACD0030	Clostridioides	Yes
2559072691	CD7855_02003	Reductive dehalogenase subunit	2558860173	Clostridioides difficile 2007855	Clostridioides	Yes
2543206991	QGQ_1963	Reductive dehalogenase subunit	2541047489	Clostridioides difficile 342	Clostridioides	Yes
2571175856	Y779DRAFT_01956	Reductive dehalogenase subunit	2571042032	Clostridioides difficile 5.3	Clostridioides	Yes
2542506086	QI5_1961	Reductive dehalogenase subunit	2541047311	Clostridioides difficile 6041	Clostridioides	Yes
2542509495	QI7_0519	Reductive dehalogenase subunit	2541047312	Clostridioides difficile 6042	Clostridioides	Yes
2542513751	QIA_1906	Reductive dehalogenase subunit	2541047313	Clostridioides difficile 6057	Clostridioides	Yes
2588449262	CDIF13_00944	Reductive dehalogenase subunit	2588253713	Clostridioides difficile 630	Clostridioides	Yes
2635976521	Ga0077977_112170	Reductive dehalogenase subunit	2634166508	Clostridioides difficile 630	Clostridioides	Yes
640157785	CD1958	putative reductive dehalogenase	640069308	Clostridioides difficile 630	Clostridioides	Yes
2641920925	Ga0098188_112146	Reductive dehalogenase subunit	2639763082	Clostridioides difficile 630 delta erm	Clostridioides	Yes
2547821617	CDF6503DRAFT_03384	Reductive dehalogenase subunit	2547132210	Clostridioides difficile 6503	Clostridioides	Yes
2547816999	CDF6534DRAFT_04350	Reductive dehalogenase subunit	2547132209	Clostridioides difficile 6534	Clostridioides	Yes
2542490739	QGU_1993	Reductive dehalogenase subunit	2541047307	Clostridioides difficile 655	Clostridioides	Yes
2538289871	HMPREF9945_00782	Reductive dehalogenase subunit	2537561695	Clostridioides difficile 70-100-2010	Clostridioides	Yes
2542494523	QGW_2050	Reductive dehalogenase subunit	2541047308	Clostridioides difficile 824	Clostridioides	Yes
2542498418	QGY_2009	Reductive dehalogenase subunit	2541047309	Clostridioides difficile 840	Clostridioides	Yes
2542502394	QI3_1979	Reductive dehalogenase subunit	2541047310	Clostridioides difficile 842	Clostridioides	Yes
2512433938	CdifA_020200010217	Reductive dehalogenase subunit	2512047057	Clostridioides difficile ATCC 43255	Clostridioides	Yes
2515912477	B131DRAFT_00679	Reductive dehalogenase subunit	2515154168	Clostridioides difficile ATCC 9689	Clostridioides	Yes
2563583732	CDBI1_02092	Reductive dehalogenase subunit	2563366553	Clostridioides difficile BI1	Clostridioides	Yes
647018568	CdifA_020200010217	putative reductive dehalogenase	647000226	Clostridioides difficile BI9	Clostridioides	Yes
2542388409	QE9_1912	Reductive dehalogenase subunit	2541047281	Clostridioides difficile CD104	Clostridioides	Yes
2743105847	Ga0132458_10779	reductive dehalogenase subunit-like protein	2740892347	Clostridioides difficile CD105KSE1	Clostridioides	Yes
2743146542	Ga0132472_1061164	reductive dehalogenase subunit-like protein	2740892357	Clostridioides difficile CD105KSE11	Clostridioides	Yes
2743117711	Ga0132461_1022159	reductive dehalogenase subunit-like protein	2740892350	Clostridioides difficile CD105KSE2	Clostridioides	Yes
2743121525	Ga0132462_102557	reductive dehalogenase subunit-like protein	2740892351	Clostridioides difficile CD105KSE3	Clostridioides	Yes
2743123939	Ga0132463_107410	reductive dehalogenase subunit-like protein	2740892352	Clostridioides difficile CD105KSE4	Clostridioides	Yes
2743113705	Ga0132460_1016146	reductive dehalogenase subunit-like protein	2740892349	Clostridioides difficile CD105KSE5	Clostridioides	Yes
2743109544	Ga0132459_10185	reductive dehalogenase subunit-like protein	2740892348	Clostridioides difficile CD105KSE6	Clostridioides	Yes
2743138394	Ga0132466_104615	reductive dehalogenase subunit-like protein	2740892355	Clostridioides difficile CD105KSE9	Clostridioides	Yes
2743142686	Ga0132467_1048159	reductive dehalogenase subunit-like protein	2740892356	Clostridioides difficile CD105KSO10	Clostridioides	Yes
2542392355	QEA_2091	Reductive dehalogenase subunit	2541047282	Clostridioides difficile CD109	Clostridioides	Yes
2542399971	QEC_1983	Reductive dehalogenase subunit	2541047284	Clostridioides difficile CD111	Clostridioides	Yes
2542404073	QEE_2155	Reductive dehalogenase subunit	2541047285	Clostridioides difficile CD113	Clostridioides	Yes
2542410883	QEG_1836	Reductive dehalogenase subunit	2541047287	Clostridioides difficile CD127	Clostridioides	Yes
2542406955	QEI_1953	Reductive dehalogenase subunit	2541047286	Clostridioides difficile CD129	Clostridioides	Yes
2542306602	QAU_1964	Reductive dehalogenase subunit	2541047260	Clostridioides difficile CD13	Clostridioides	Yes
2542415919	QEK_2124	Reductive dehalogenase subunit	2541047288	Clostridioides difficile CD131	Clostridioides	Yes
2542425230	QEM_3607	Reductive dehalogenase subunit	2541047290	Clostridioides difficile CD132	Clostridioides	Yes
2542435464	QEO_2022	Reductive dehalogenase subunit	2541047293	Clostridioides difficile CD133	Clostridioides	Yes
2542431571	QEQ_2024	Reductive dehalogenase subunit	2541047292	Clostridioides difficile CD144	Clostridioides	Yes
2542427713	QES_2182	Reductive dehalogenase subunit	2541047291	Clostridioides difficile CD149	Clostridioides	Yes
2542419783	QEU_1935	Reductive dehalogenase subunit	2541047289	Clostridioides difficile CD159	Clostridioides	Yes
2542439228	QEY_1959	Reductive dehalogenase subunit	2541047294	Clostridioides difficile CD165	Clostridioides	Yes
2542451704	QG1_2026	Reductive dehalogenase subunit	2541047297	Clostridioides difficile CD166	Clostridioides	Yes
2542447710	QG3_1905	Reductive dehalogenase subunit	2541047296	Clostridioides difficile CD169	Clostridioides	Yes
2542302764	QAW_2150	Reductive dehalogenase subunit	2541047259	Clostridioides difficile CD17	Clostridioides	Yes
2542455821	QG5_1902	Reductive dehalogenase subunit	2541047298	Clostridioides difficile CD170	Clostridioides	Yes
2542463474	QG9_1933	Reductive dehalogenase subunit	2541047300	Clostridioides difficile CD178	Clostridioides	Yes
2542295076	QAY_1885	Reductive dehalogenase subunit	2541047257	Clostridioides difficile CD18	Clostridioides	Yes
2542467469	QGA_2244	Reductive dehalogenase subunit	2541047301	Clostridioides difficile CD181	Clostridioides	Yes
646334263	CD196_1838	putative reductive dehalogenase	646311914	Clostridioides difficile CD196	Clostridioides	Yes
2543202314	QGC_1819	Reductive dehalogenase subunit	2541047488	Clostridioides difficile CD196	Clostridioides	Yes
2542471522	QGE_1922	Reductive dehalogenase subunit	2541047302	Clostridioides difficile CD200	Clostridioides	Yes
2542475403	QGG_1869	Reductive dehalogenase subunit	2541047303	Clostridioides difficile CD201	Clostridioides	Yes
2542479171	QGK_1913	Reductive dehalogenase subunit	2541047304	Clostridioides difficile CD206	Clostridioides	Yes
2542298963	QC1_2036	Reductive dehalogenase subunit	2541047258	Clostridioides difficile CD21	Clostridioides	Yes
2542483047	QGM_2032	Reductive dehalogenase subunit	2541047305	Clostridioides difficile CD211	Clostridioides	Yes
2542487382	QGO_2468	Reductive dehalogenase subunit	2541047306	Clostridioides difficile CD212	Clostridioides	Yes
2691251040	Ga0128190_1372	Reductive dehalogenase subunit	2690315832	Clostridioides difficile CD26A54_R	Clostridioides	Yes
2730958471	Ga0128189_1480	Reductive dehalogenase subunit	2728369594	Clostridioides difficile CD26A54_S	Clostridioides	Yes
2542283162	QAO_1931	Reductive dehalogenase subunit	2541047254	Clostridioides difficile CD3	Clostridioides	Yes
2542325825	QC5_1980	Reductive dehalogenase subunit	2541047265	Clostridioides difficile CD34	Clostridioides	Yes
2549760894	MUIDRAFT_01940	Reductive dehalogenase subunit	2548876768	Clostridioides difficile CD37	Clostridioides	Yes
2542322087	QC7_2099	Reductive dehalogenase subunit	2541047264	Clostridioides difficile CD38	Clostridioides	Yes
2542314363	QC9_1970	Reductive dehalogenase subunit	2541047262	Clostridioides difficile CD39	Clostridioides	Yes
2542318189	QCA_2123	Reductive dehalogenase subunit	2541047263	Clostridioides difficile CD40	Clostridioides	Yes
2542337581	QCC_2453	Reductive dehalogenase subunit	2541047268	Clostridioides difficile CD41	Clostridioides	Yes
2542333411	QCE_2003	Reductive dehalogenase subunit	2541047267	Clostridioides difficile CD42	Clostridioides	Yes
2542340983	QCG_2139	Reductive dehalogenase subunit	2541047269	Clostridioides difficile CD43	Clostridioides	Yes
2542329619	QCI_1916	Reductive dehalogenase subunit	2541047266	Clostridioides difficile CD44	Clostridioides	Yes
2542357218	QCK_2076	Reductive dehalogenase subunit	2541047273	Clostridioides difficile CD45	Clostridioides	Yes
2542353010	QCM_1953	Reductive dehalogenase subunit	2541047272	Clostridioides difficile CD46	Clostridioides	Yes
2542349189	QCO_1934	Reductive dehalogenase subunit	2541047271	Clostridioides difficile CD47	Clostridioides	Yes
2542345164	QCQ_2108	Reductive dehalogenase subunit	2541047270	Clostridioides difficile CD49	Clostridioides	Yes
2542361030	QCS_1951	Reductive dehalogenase subunit	2541047274	Clostridioides difficile CD51	Clostridioides	Yes
2542380839	QCU_1908	Reductive dehalogenase subunit	2541047279	Clostridioides difficile CD68	Clostridioides	Yes
2542373256	QCW_2046	Reductive dehalogenase subunit	2541047277	Clostridioides difficile CD69	Clostridioides	Yes
2542377100	QCY_1992	Reductive dehalogenase subunit	2541047278	Clostridioides difficile CD70	Clostridioides	Yes
2542287066	QAQ_1968	Reductive dehalogenase subunit	2541047255	Clostridioides difficile CD8	Clostridioides	Yes
2542369035	QE1_2058	Reductive dehalogenase subunit	2541047276	Clostridioides difficile CD86	Clostridioides	Yes
2542365201	QE3_2204	Reductive dehalogenase subunit	2541047275	Clostridioides difficile CD88	Clostridioides	Yes
2542291056	QAS_2026	Reductive dehalogenase subunit	2541047256	Clostridioides difficile CD9	Clostridioides	Yes
2542396245	QE5_2029	Reductive dehalogenase subunit	2541047283	Clostridioides difficile CD90	Clostridioides	Yes
2542384625	QE7_1913	Reductive dehalogenase subunit	2541047280	Clostridioides difficile CD92	Clostridioides	Yes
2714906649	Ga0125343_1004129	Reductive dehalogenase subunit	2713896928	Clostridioides difficile CII7xCD13A	Clostridioides	Yes
642840170	CdifC_010100018168	putative reductive dehalogenase	642791606	Clostridioides difficile CIP 107932	Clostridioides	Yes
2542517483	QIC_1981	Reductive dehalogenase subunit	2541047314	Clostridioides difficile DA00044	Clostridioides	Yes
2542521297	QIE_2029	Reductive dehalogenase subunit	2541047315	Clostridioides difficile DA00062	Clostridioides	Yes
2542529063	QII_2040	Reductive dehalogenase subunit	2541047317	Clostridioides difficile DA00114	Clostridioides	Yes
2542533102	QIK_2071	Reductive dehalogenase subunit	2541047318	Clostridioides difficile DA00126	Clostridioides	Yes
2542536900	QIM_2029	Reductive dehalogenase subunit	2541047319	Clostridioides difficile DA00128	Clostridioides	Yes
2542541060	QIO_2124	Reductive dehalogenase subunit	2541047320	Clostridioides difficile DA00129	Clostridioides	Yes
2560466856	QIQ_1958	Reductive dehalogenase subunit	2558860634	Clostridioides difficile DA00130	Clostridioides	Yes
2542548800	QIS_1952	Reductive dehalogenase subunit	2541047322	Clostridioides difficile DA00131	Clostridioides	Yes
2542552602	QIU_1972	Reductive dehalogenase subunit	2541047323	Clostridioides difficile DA00132	Clostridioides	Yes
2542556562	QIW_2078	Reductive dehalogenase subunit	2541047324	Clostridioides difficile DA00134	Clostridioides	Yes
2542544883	QIY_1980	Reductive dehalogenase subunit	2541047321	Clostridioides difficile DA00141	Clostridioides	Yes
2542560464	QK1_2105	Reductive dehalogenase subunit	2541047325	Clostridioides difficile DA00142	Clostridioides	Yes
2542564449	QK3_2060	Reductive dehalogenase subunit	2541047326	Clostridioides difficile DA00145	Clostridioides	Yes
2542567934	QK5_1694	Reductive dehalogenase subunit	2541047327	Clostridioides difficile DA00149	Clostridioides	Yes
2542571778	QK7_2076	Reductive dehalogenase subunit	2541047328	Clostridioides difficile DA00154	Clostridioides	Yes
2542575513	QK9_1984	Reductive dehalogenase subunit	2541047329	Clostridioides difficile DA00160	Clostridioides	Yes
2542579556	QKC_2077	Reductive dehalogenase subunit	2541047330	Clostridioides difficile DA00167	Clostridioides	Yes
2542587956	QKE_2110	Reductive dehalogenase subunit	2541047332	Clostridioides difficile DA00174	Clostridioides	Yes
2542595659	QKG_2002	Reductive dehalogenase subunit	2541047334	Clostridioides difficile DA00183	Clostridioides	Yes
2542591959	QKI_2186	Reductive dehalogenase subunit	2541047333	Clostridioides difficile DA00189	Clostridioides	Yes
2542599693	QKK_2240	Reductive dehalogenase subunit	2541047335	Clostridioides difficile DA00191	Clostridioides	Yes
2542603417	QKM_1847	Reductive dehalogenase subunit	2541047336	Clostridioides difficile DA00193	Clostridioides	Yes
2542611265	QKO_2017	Reductive dehalogenase subunit	2541047338	Clostridioides difficile DA00195	Clostridioides	Yes
2542607397	QKQ_2157	Reductive dehalogenase subunit	2541047337	Clostridioides difficile DA00196	Clostridioides	Yes
2542615101	QKS_1994	Reductive dehalogenase subunit	2541047339	Clostridioides difficile DA00197	Clostridioides	Yes
2542622734	QKU_1996	Reductive dehalogenase subunit	2541047341	Clostridioides difficile DA00203	Clostridioides	Yes
2542626652	QKW_2070	Reductive dehalogenase subunit	2541047342	Clostridioides difficile DA00210	Clostridioides	Yes
2542618794	QKY_1868	Reductive dehalogenase subunit	2541047340	Clostridioides difficile DA00211	Clostridioides	Yes
2542630768	QM1_2089	Reductive dehalogenase subunit	2541047343	Clostridioides difficile DA00212	Clostridioides	Yes
2542649915	QM3_1955	Reductive dehalogenase subunit	2541047348	Clostridioides difficile DA00215	Clostridioides	Yes
2542646088	QM5_1981	Reductive dehalogenase subunit	2541047347	Clostridioides difficile DA00216	Clostridioides	Yes
2542642309	QM7_1918	Reductive dehalogenase subunit	2541047346	Clostridioides difficile DA00232	Clostridioides	Yes
2542638392	QM9_1989	Reductive dehalogenase subunit	2541047345	Clostridioides difficile DA00238	Clostridioides	Yes
2542634662	QMA_2018	Reductive dehalogenase subunit	2541047344	Clostridioides difficile DA00244	Clostridioides	Yes
2542653646	QMC_1984	Reductive dehalogenase subunit	2541047349	Clostridioides difficile DA00245	Clostridioides	Yes
2542657551	QME_1911	Reductive dehalogenase subunit	2541047350	Clostridioides difficile DA00246	Clostridioides	Yes
2542676640	QMG_1909	Reductive dehalogenase subunit	2541047355	Clostridioides difficile DA00256	Clostridioides	Yes
2542668967	QMI_1974	Reductive dehalogenase subunit	2541047353	Clostridioides difficile DA00261	Clostridioides	Yes
2542672912	QMK_2055	Reductive dehalogenase subunit	2541047354	Clostridioides difficile DA00273	Clostridioides	Yes
2542665235	QMM_2015	Reductive dehalogenase subunit	2541047352	Clostridioides difficile DA00275	Clostridioides	Yes
2542661269	QMO_1929	Reductive dehalogenase subunit	2541047351	Clostridioides difficile DA00305	Clostridioides	Yes
2542696200	QMQ_2031	Reductive dehalogenase subunit	2541047360	Clostridioides difficile DA00306	Clostridioides	Yes
2542692313	QMS_2055	Reductive dehalogenase subunit	2541047359	Clostridioides difficile DA00307	Clostridioides	Yes
2542688420	QMU_1972	Reductive dehalogenase subunit	2541047358	Clostridioides difficile DA00310	Clostridioides	Yes
2542680541	QMW_2029	Reductive dehalogenase subunit	2541047356	Clostridioides difficile DA00313	Clostridioides	Yes
2527063555	M018DRAFT_01513	Reductive dehalogenase subunit	2526164710	Clostridioides difficile DSM 1296	Clostridioides	Yes
2705318350	CDIF1296T_02048	Reductive dehalogenase subunit	2703719004	Clostridioides difficile DSM 1296	Clostridioides	Yes
2611162518	Ga0057403_1007154	Reductive dehalogenase subunit	2609460038	Clostridioides difficile E1	Clostridioides	Yes
2558810984	BN166_1320024	Reductive dehalogenase subunit	2558309139	Clostridioides difficile E10	Clostridioides	Yes
2558752455	BN187_1880008	Reductive dehalogenase subunit	2558309124	Clostridioides difficile E12	Clostridioides	Yes
2558756188	BN180_1500061	Reductive dehalogenase subunit	2558309125	Clostridioides difficile E14	Clostridioides	Yes
2558764130	BN174_1780071	Reductive dehalogenase subunit	2558309127	Clostridioides difficile E15	Clostridioides	Yes
2558769346	BN169_710110	Reductive dehalogenase subunit	2558309128	Clostridioides difficile E16	Clostridioides	Yes
2558783622	BN176_1700032	Reductive dehalogenase subunit	2558309132	Clostridioides difficile E19	Clostridioides	Yes
2558779734	BN186_1360008	Reductive dehalogenase subunit	2558309131	Clostridioides difficile E23	Clostridioides	Yes
2558814504	BN177_190128	Reductive dehalogenase subunit	2558309140	Clostridioides difficile E24	Clostridioides	Yes
2558838563	BN171_2170001	Reductive dehalogenase subunit	2558309146	Clostridioides difficile E25	Clostridioides	Yes
2558799460	BN185_1460086	Reductive dehalogenase subunit	2558309136	Clostridioides difficile E28	Clostridioides	Yes
2558791521	BN183_2030001	Reductive dehalogenase subunit	2558309134	Clostridioides difficile E7	Clostridioides	Yes
2558807671	BN182_1760012	Reductive dehalogenase subunit	2558309138	Clostridioides difficile E9	Clostridioides	Yes
2542684296	QMY_2004	Reductive dehalogenase subunit	2541047357	Clostridioides difficile F152	Clostridioides	Yes
2714913429	Ga0125344_15351	Reductive dehalogenase subunit	2713896929	Clostridioides difficile F17xCD13A	Clostridioides	Yes
2543301949	C673_1987	Reductive dehalogenase subunit	2541047514	Clostridioides difficile F200	Clostridioides	Yes
2542703940	QO3_1993	Reductive dehalogenase subunit	2541047362	Clostridioides difficile F249	Clostridioides	Yes
2542700156	QO5_2081	Reductive dehalogenase subunit	2541047361	Clostridioides difficile F253	Clostridioides	Yes
2542707836	QO7_1973	Reductive dehalogenase subunit	2541047363	Clostridioides difficile F314	Clostridioides	Yes
2543298183	C674_1927	Reductive dehalogenase subunit	2541047513	Clostridioides difficile F480	Clostridioides	Yes
2620692832	Ga0040644_1261325	Reductive dehalogenase subunit	2619619101	Clostridioides difficile F501	Clostridioides	Yes
2543294458	C675_1994	Reductive dehalogenase subunit	2541047512	Clostridioides difficile F525	Clostridioides	Yes
2543290314	C676_1991	Reductive dehalogenase subunit	2541047511	Clostridioides difficile F548	Clostridioides	Yes
2543286476	C677_1929	Reductive dehalogenase subunit	2541047510	Clostridioides difficile F601	Clostridioides	Yes
2565648015	C678_2032	Reductive dehalogenase subunit	2563367157	Clostridioides difficile F665	Clostridioides	Yes
2695594970	Ga0125369_113741	Reductive dehalogenase subunit	2695420347	Clostridioides difficile G46	Clostridioides	Yes
2672148127	Ga0112818_100395	Reductive dehalogenase subunit	2671180289	Clostridioides difficile KY62	Clostridioides	Yes
2666273697	Ga0112819_100294	Reductive dehalogenase subunit	2663763251	Clostridioides difficile KY64	Clostridioides	Yes
2660417239	Ga0112820_100295	Reductive dehalogenase subunit	2660237945	Clostridioides difficile KY65	Clostridioides	Yes
2712397646	Ga0124451_103134	Reductive dehalogenase subunit	2711768134	Clostridioides difficile LIBA-5701	Clostridioides	Yes
2712401071	Ga0124452_10177	Reductive dehalogenase subunit	2711768135	Clostridioides difficile LIBA-5719	Clostridioides	Yes
2699799670	Ga0124453_10876	Reductive dehalogenase subunit	2698536614	Clostridioides difficile LIBA-5734	Clostridioides	Yes
2712405777	Ga0124454_10277	Reductive dehalogenase subunit	2711768136	Clostridioides difficile LIBA-5784	Clostridioides	Yes
2559076521	CDM120_02029	Reductive dehalogenase subunit	2558860174	Clostridioides difficile M120	Clostridioides	Yes
647529719	HMPREF0219_1732	reductive dehalogenase subfamily	647000227	Clostridioides difficile NAP07	Clostridioides	Yes
647509576	HMPREF0220_1667	reductive dehalogenase subfamily	647000228	Clostridioides difficile NAP08	Clostridioides	Yes
2665091049	Ga0111811_14842	Reductive dehalogenase subunit	2663762959	Clostridioides difficile NCTC13307	Clostridioides	Yes
2543210675	QQK_1911	Reductive dehalogenase subunit	2541047490	Clostridioides difficile P1	Clostridioides	Yes
2543226157	QS1_2014	Reductive dehalogenase subunit	2541047496	Clostridioides difficile P11	Clostridioides	Yes
2542814197	QS3_1967	Reductive dehalogenase subunit	2541047390	Clostridioides difficile P13	Clostridioides	Yes
2542817941	QS5_1969	Reductive dehalogenase subunit	2541047391	Clostridioides difficile P15	Clostridioides	Yes
2542821727	QS7_1969	Reductive dehalogenase subunit	2541047392	Clostridioides difficile P19	Clostridioides	Yes
2543218469	QQM_2151	Reductive dehalogenase subunit	2541047494	Clostridioides difficile P2	Clostridioides	Yes
2542841283	QS9_1875	Reductive dehalogenase subunit	2541047397	Clostridioides difficile P20	Clostridioides	Yes
2542825858	QSA_2059	Reductive dehalogenase subunit	2541047393	Clostridioides difficile P21	Clostridioides	Yes
2542829485	QSC_1955	Reductive dehalogenase subunit	2541047394	Clostridioides difficile P23	Clostridioides	Yes
2542833544	QSE_2259	Reductive dehalogenase subunit	2541047395	Clostridioides difficile P24	Clostridioides	Yes
2542837611	QSG_2274	Reductive dehalogenase subunit	2541047396	Clostridioides difficile P25	Clostridioides	Yes
2542849011	QSK_1983	Reductive dehalogenase subunit	2541047399	Clostridioides difficile P29	Clostridioides	Yes
2542794977	QQO_1989	Reductive dehalogenase subunit	2541047385	Clostridioides difficile P3	Clostridioides	Yes
2542852929	QSM_2038	Reductive dehalogenase subunit	2541047400	Clostridioides difficile P30	Clostridioides	Yes
2542856546	QSO_1766	Reductive dehalogenase subunit	2541047401	Clostridioides difficile P31	Clostridioides	Yes
2542845220	QSQ_1958	Reductive dehalogenase subunit	2541047398	Clostridioides difficile P32	Clostridioides	Yes
2560470776	QSS_2023	Reductive dehalogenase subunit	2558860635	Clostridioides difficile P33	Clostridioides	Yes
2542869272	QSY_2030	Reductive dehalogenase subunit	2541047404	Clostridioides difficile P36	Clostridioides	Yes
2560478626	QU1_2105	Reductive dehalogenase subunit	2558860637	Clostridioides difficile P37	Clostridioides	Yes
2542865394	QSU_1963	Reductive dehalogenase subunit	2541047403	Clostridioides difficile P38	Clostridioides	Yes
2560474644	QSW_1975	Reductive dehalogenase subunit	2558860636	Clostridioides difficile P41	Clostridioides	Yes
2542873049	QU3_2027	Reductive dehalogenase subunit	2541047405	Clostridioides difficile P42	Clostridioides	Yes
2542876879	QU5_1964	Reductive dehalogenase subunit	2541047406	Clostridioides difficile P45	Clostridioides	Yes
2542880764	QU7_2021	Reductive dehalogenase subunit	2541047407	Clostridioides difficile P46	Clostridioides	Yes
2542892771	QU9_2040	Reductive dehalogenase subunit	2541047410	Clostridioides difficile P48	Clostridioides	Yes
2542888910	QUA_2030	Reductive dehalogenase subunit	2541047409	Clostridioides difficile P49	Clostridioides	Yes
2542798743	QQQ_1971	Reductive dehalogenase subunit	2541047386	Clostridioides difficile P5	Clostridioides	Yes
2542884769	QUC_2162	Reductive dehalogenase subunit	2541047408	Clostridioides difficile P50	Clostridioides	Yes
2542896812	QUE_2090	Reductive dehalogenase subunit	2541047411	Clostridioides difficile P51	Clostridioides	Yes
2560482328	QUG_1906	Reductive dehalogenase subunit	2558860638	Clostridioides difficile P53	Clostridioides	Yes
2542904672	QUI_2059	Reductive dehalogenase subunit	2541047413	Clostridioides difficile P59	Clostridioides	Yes
2542802780	QQS_2106	Reductive dehalogenase subunit	2541047387	Clostridioides difficile P6	Clostridioides	Yes
2542908592	QUK_1970	Reductive dehalogenase subunit	2541047414	Clostridioides difficile P61	Clostridioides	Yes
2560486192	QUO_2067	Reductive dehalogenase subunit	2558860639	Clostridioides difficile P64	Clostridioides	Yes
2560490161	QUQ_1991	Reductive dehalogenase subunit	2558860640	Clostridioides difficile P68	Clostridioides	Yes
2542919912	QUS_1992	Reductive dehalogenase subunit	2541047417	Clostridioides difficile P69	Clostridioides	Yes
2542806469	QQU_1899	Reductive dehalogenase subunit	2541047388	Clostridioides difficile P7	Clostridioides	Yes
2542916030	QUU_1958	Reductive dehalogenase subunit	2541047416	Clostridioides difficile P70	Clostridioides	Yes
2542912274	QUW_1965	Reductive dehalogenase subunit	2541047415	Clostridioides difficile P72	Clostridioides	Yes
2543222234	QW1_1927	Reductive dehalogenase subunit	2541047495	Clostridioides difficile P73	Clostridioides	Yes
2542931482	QW5_1946	Reductive dehalogenase subunit	2541047420	Clostridioides difficile P75	Clostridioides	Yes
2542935481	QW7_2159	Reductive dehalogenase subunit	2541047421	Clostridioides difficile P77	Clostridioides	Yes
2542900849	QUM_1997	Reductive dehalogenase subunit	2541047412	Clostridioides difficile P78	Clostridioides	Yes
2543229954	QQW_2044	Reductive dehalogenase subunit	2541047497	Clostridioides difficile P8	Clostridioides	Yes
642841867	CdifQCD-2_010100007929	putative reductive dehalogenase	642791631	Clostridioides difficile QCD-23m63	Clostridioides	Yes
642241801	CdifQCD_010100005390	putative reductive dehalogenase	641736218	Clostridioides difficile QCD-37x79	Clostridioides	Yes
642231851	CdifQCD-6_010100016623	putative reductive dehalogenase	641736217	Clostridioides difficile QCD-63q42	Clostridioides	Yes
645112633	CdifQC_020100009594	putative reductive dehalogenase	645058803	Clostridioides difficile QCD-66c26	Clostridioides	Yes
642233248	CdifQCD-7_010100002121	putative reductive dehalogenase	641736216	Clostridioides difficile QCD-76w55	Clostridioides	Yes
642239674	CdifQCD-_010100013748	putative reductive dehalogenase	641736219	Clostridioides difficile QCD-97b34	Clostridioides	Yes
646337803	CDR20291_1881	putative reductive dehalogenase	646311915	Clostridioides difficile R20291	Clostridioides	Yes
2640871666	Ga0082355_1067102	Reductive dehalogenase subunit	2639762826	Clostridioides difficile RA09_70	Clostridioides	Yes
2683130103	Ga0112821_107885	Reductive dehalogenase subunit	2681813163	Clostridioides difficile RU-17	Clostridioides	Yes
2558776190	BN189_2310008	Reductive dehalogenase subunit	2558309130	Clostridioides difficile T10	Clostridioides	Yes
2558787485	BN173_1870070	Reductive dehalogenase subunit	2558309133	Clostridioides difficile T11	Clostridioides	Yes
2558823264	BN190_2440008	Reductive dehalogenase subunit	2558309142	Clostridioides difficile T14	Clostridioides	Yes
2558803655	BN172_2920008	Reductive dehalogenase subunit	2558309137	Clostridioides difficile T15	Clostridioides	Yes
2558830956	BN181_2330008	Reductive dehalogenase subunit	2558309144	Clostridioides difficile T17	Clostridioides	Yes
2558772017	BN188_1360087	Reductive dehalogenase subunit	2558309129	Clostridioides difficile T19	Clostridioides	Yes
2579335104	BN164_1020079	Reductive dehalogenase subunit	2576861717	Clostridioides difficile T20	Clostridioides	Yes
2558834454	BN170_1640008	Reductive dehalogenase subunit	2558309145	Clostridioides difficile T22	Clostridioides	Yes
2558846145	BN175_1460070	Reductive dehalogenase subunit	2558309148	Clostridioides difficile T23	Clostridioides	Yes
2558760204	BN184_1530008	Reductive dehalogenase subunit	2558309126	Clostridioides difficile T3	Clostridioides	Yes
2558827912	BN178_690034	Reductive dehalogenase subunit	2558309143	Clostridioides difficile T42	Clostridioides	Yes
2647654234	Ga0078569_101897	Reductive dehalogenase subunit	2645727943	Clostridioides difficile T5	Clostridioides	Yes
2558795518	BN179_1780008	Reductive dehalogenase subunit	2558309135	Clostridioides difficile T6	Clostridioides	Yes
2558843248	BN191_580084	Reductive dehalogenase subunit	2558309147	Clostridioides difficile T61	Clostridioides	Yes
2965437543	Ga0257251_012_74573_75637	reductive dehalogenase	2965434730	Clostridioides difficile VL_0181	Clostridioides	Yes
2542716244	QOG_1953	Reductive dehalogenase subunit	2541047365	Clostridioides difficile Y10	Clostridioides	Yes
2542727643	QOM_1899	Reductive dehalogenase subunit	2541047368	Clostridioides difficile Y155	Clostridioides	Yes
2542735591	QOO_2087	Reductive dehalogenase subunit	2541047370	Clostridioides difficile Y165	Clostridioides	Yes
2542723904	QOQ_1863	Reductive dehalogenase subunit	2541047367	Clostridioides difficile Y171	Clostridioides	Yes
2542742827	QOS_1544	Reductive dehalogenase subunit	2541047372	Clostridioides difficile Y184	Clostridioides	Yes
2542739339	QOU_1922	Reductive dehalogenase subunit	2541047371	Clostridioides difficile Y202	Clostridioides	Yes
2542720048	QOI_1950	Reductive dehalogenase subunit	2541047366	Clostridioides difficile Y21	Clostridioides	Yes
2542746255	QOW_2033	Reductive dehalogenase subunit	2541047373	Clostridioides difficile Y215	Clostridioides	Yes
2542749922	QOY_1925	Reductive dehalogenase subunit	2541047374	Clostridioides difficile Y231	Clostridioides	Yes
2542765071	QQ1_1906	Reductive dehalogenase subunit	2541047378	Clostridioides difficile Y247	Clostridioides	Yes
2542769024	QQ3_2027	Reductive dehalogenase subunit	2541047379	Clostridioides difficile Y266	Clostridioides	Yes
2542757564	QQ5_1984	Reductive dehalogenase subunit	2541047376	Clostridioides difficile Y270	Clostridioides	Yes
2542761325	QQ7_1883	Reductive dehalogenase subunit	2541047377	Clostridioides difficile Y307	Clostridioides	Yes
2542753799	QQ9_2011	Reductive dehalogenase subunit	2541047375	Clostridioides difficile Y312	Clostridioides	Yes
2542772775	QQA_1934	Reductive dehalogenase subunit	2541047380	Clostridioides difficile Y343	Clostridioides	Yes
2542776548	QQC_1885	Reductive dehalogenase subunit	2541047381	Clostridioides difficile Y358	Clostridioides	Yes
2542780480	QQE_1982	Reductive dehalogenase subunit	2541047382	Clostridioides difficile Y381	Clostridioides	Yes
2639280684	Ga0097756_15771	Reductive dehalogenase subunit	2636416097	Clostridioides difficile Y384	Clostridioides	Yes
2542791020	QQI_1859	Reductive dehalogenase subunit	2541047384	Clostridioides difficile Y401	Clostridioides	Yes
2542731418	QOK_1981	Reductive dehalogenase subunit	2541047369	Clostridioides difficile Y41	Clostridioides	Yes
2674415183	Ga0123779_112780	Reductive dehalogenase subunit	2671180842	Clostridioides difficile Z31	Clostridioides	Yes
2633930699	Ga0080923_114217	Reductive dehalogenase subunit	2630968959	Clostridioides difficile ZJCDC-S82	Clostridioides	Yes
2635359661	Ga0074843_104020	reductive dehalogenase	2634166358	Clostridium frigidicarnis DSM 12271	Clostridium	Yes
2587788299	EJ34DRAFT_03128	reductive dehalogenase	2585428070	Clostridium grantii DSM 8605	Clostridium	Yes
2623239484	Ga0070594_10688	Reductive dehalogenase subunit	2622736521	Clostridium homopropionicum DSM 5847	Clostridium	Yes
2645963864	Ga0098769_12788	Reductive dehalogenase subunit	2645727554	Clostridium homopropionicum DSM 5847	Clostridium	Yes
2587783895	EJ33DRAFT_05024	reductive dehalogenase	2585428069	Clostridium magnum DSM 2767	Clostridium	Yes
2745811549	Ga0133133_11836	reductive dehalogenase	2744054832	Clostridium magnum DSM 2767	Clostridium	Yes
2639819832	Ga0099519_11035	reductive dehalogenase	2639762517	Clostridium magnum WoBdP1, DSM 2767	Clostridium	Yes
2713649471	CLOR_44470	Reductive dehalogenase subunit	2711768656	Clostridium oryzae DSM 28571	Clostridium	Yes
3005873551	Ga0486345_01_1152728_1153792	reductive dehalogenase	3005872429	Clostridium sp. 'deep sea'	Clostridium	Yes
2814142174	Ga0334567_113641	reductive dehalogenase subunit-like protein	2814122905	Clostridium sp. BinD78mb31	Clostridium	Yes
3005936148	Ga0570270_017_65082_66143	reductive dehalogenase	3005932896	Clostridium sp. CF012	Clostridium	Yes
2889964107	Ga0442052_12_380587_383781	reductive dehalogenase	2889962427	Cochlodiniinecator piscidefendens M26A2M	Cochlodiniinecator	Yes
8001538341	Ga0593064_01_1803287_1806493	reductive dehalogenase	8001536550	Cognatishimia activa ECT2AJA-044	Cognatishimia	Yes
2622724911	Ga0070570_1852	reductive dehalogenase	2619619643	Cognatiyoonia koreensis DSM 17925	Cognatiyoonia	Yes
2729844194	Ga0170456_1972	reductive dehalogenase	2728369261	Cohaesibacter gelatinilyticus DSM 18289	Cohaesibacter	Yes
2694933989	Ga0131269_101435	reductive dehalogenase	2693429871	Cribrihabitans marinus DSM 29340	Cribrihabitans	Yes
2694936110	Ga0131269_10797	reductive dehalogenase	2693429871	Cribrihabitans marinus DSM 29340	Cribrihabitans	Yes
2628126794	Ga0079948_11264	reductive dehalogenase	2627853580	Cyano_bin1_Alphaproteobacteria	Cyano_bin1_Alphaproteobacteria	No
2730407120	Ga0180853_10292	reductive dehalogenase	2728369444	Deferribacteres bacterium JdFR-76	Deferribacteres	No
2640410161	Ga0099416_1366	reductive dehalogenase	2639762664	Deferribacteres bacterium SCGC AAA001-I23 (unscreened)	Deferribacteres	No
2893506805	Ga0454306_017_10759_11928	reductive dehalogenase	2893505771	Deferribacteres bacterium SCGC AC-337-B16 (screened)	Deferribacteres	No
2640414635	Ga0099421_10178	reductive dehalogenase	2639762669	Deferribacteres bacterium SCGC AC-337-B16 (unscreened)	Deferribacteres	No
2517271284	DefcaDRAFT_1298	reductive dehalogenase	2517093047	Deferrisoma camini S3R1	Deferrisoma	Yes
2821530501	Ga0373876_233	reductive dehalogenase	2821530269	Dehalobacter restrictus BinKB1TCBm1	Dehalobacter	Yes
2821530502	Ga0373876_234	reductive dehalogenase	2821530269	Dehalobacter restrictus BinKB1TCBm1	Dehalobacter	Yes
2821530508	Ga0373876_240	reductive dehalogenase	2821530269	Dehalobacter restrictus BinKB1TCBm1	Dehalobacter	Yes
2821530510	Ga0373876_242	reductive dehalogenase	2821530269	Dehalobacter restrictus BinKB1TCBm1	Dehalobacter	Yes
2821530516	Ga0373876_248	reductive dehalogenase	2821530269	Dehalobacter restrictus BinKB1TCBm1	Dehalobacter	Yes
2821530522	Ga0373876_254	reductive dehalogenase	2821530269	Dehalobacter restrictus BinKB1TCBm1	Dehalobacter	Yes
2821530525	Ga0373876_257	reductive dehalogenase	2821530269	Dehalobacter restrictus BinKB1TCBm1	Dehalobacter	Yes
2821530532	Ga0373876_264	reductive dehalogenase	2821530269	Dehalobacter restrictus BinKB1TCBm1	Dehalobacter	Yes
2821530538	Ga0373876_270	reductive dehalogenase	2821530269	Dehalobacter restrictus BinKB1TCBm1	Dehalobacter	Yes
2821530544	Ga0373876_276	reductive dehalogenase	2821530269	Dehalobacter restrictus BinKB1TCBm1	Dehalobacter	Yes
2821530549	Ga0373876_281	reductive dehalogenase	2821530269	Dehalobacter restrictus BinKB1TCBm1	Dehalobacter	Yes
2821530552	Ga0373876_284	reductive dehalogenase	2821530269	Dehalobacter restrictus BinKB1TCBm1	Dehalobacter	Yes
2821530820	Ga0373876_552	reductive dehalogenase	2821530269	Dehalobacter restrictus BinKB1TCBm1	Dehalobacter	Yes
2821531494	Ga0373876_1226	reductive dehalogenase	2821530269	Dehalobacter restrictus BinKB1TCBm1	Dehalobacter	Yes
2821531613	Ga0373876_1345	reductive dehalogenase	2821530269	Dehalobacter restrictus BinKB1TCBm1	Dehalobacter	Yes
2821532166	Ga0373876_1898	reductive dehalogenase	2821530269	Dehalobacter restrictus BinKB1TCBm1	Dehalobacter	Yes
2821532169	Ga0373876_1901	reductive dehalogenase	2821530269	Dehalobacter restrictus BinKB1TCBm1	Dehalobacter	Yes
2821532273	Ga0373876_2005	reductive dehalogenase	2821530269	Dehalobacter restrictus BinKB1TCBm1	Dehalobacter	Yes
2821532275	Ga0373876_2007	reductive dehalogenase	2821530269	Dehalobacter restrictus BinKB1TCBm1	Dehalobacter	Yes
2821532287	Ga0373876_2019	reductive dehalogenase	2821530269	Dehalobacter restrictus BinKB1TCBm1	Dehalobacter	Yes
2821532296	Ga0373876_2028	reductive dehalogenase	2821530269	Dehalobacter restrictus BinKB1TCBm1	Dehalobacter	Yes
2821533421	Ga0373876_3153	reductive dehalogenase	2821530269	Dehalobacter restrictus BinKB1TCBm1	Dehalobacter	Yes
2821533426	Ga0373876_3158	reductive dehalogenase	2821530269	Dehalobacter restrictus BinKB1TCBm1	Dehalobacter	Yes
2821533432	Ga0373876_3164	reductive dehalogenase	2821530269	Dehalobacter restrictus BinKB1TCBm1	Dehalobacter	Yes
2821533437	Ga0373876_3169	reductive dehalogenase	2821530269	Dehalobacter restrictus BinKB1TCBm1	Dehalobacter	Yes
2510120125	Dehre_0785	reductive dehalogenase	2510065016	Dehalobacter restrictus DSM 9455	Dehalobacter	Yes
2510120133	Dehre_0793	reductive dehalogenase	2510065016	Dehalobacter restrictus DSM 9455	Dehalobacter	Yes
2510120146	Dehre_0806	reductive dehalogenase	2510065016	Dehalobacter restrictus DSM 9455	Dehalobacter	Yes
2510120148	Dehre_0808	reductive dehalogenase	2510065016	Dehalobacter restrictus DSM 9455	Dehalobacter	Yes
2510120155	Dehre_0815	reductive dehalogenase	2510065016	Dehalobacter restrictus DSM 9455	Dehalobacter	Yes
2510120160	Dehre_0820	reductive dehalogenase	2510065016	Dehalobacter restrictus DSM 9455	Dehalobacter	Yes
2510120166	Dehre_0826	reductive dehalogenase	2510065016	Dehalobacter restrictus DSM 9455	Dehalobacter	Yes
2510120170	Dehre_0830	reductive dehalogenase	2510065016	Dehalobacter restrictus DSM 9455	Dehalobacter	Yes
2510120172	Dehre_0832	reductive dehalogenase	2510065016	Dehalobacter restrictus DSM 9455	Dehalobacter	Yes
2510120175	Dehre_0835	reductive dehalogenase	2510065016	Dehalobacter restrictus DSM 9455	Dehalobacter	Yes
2510120330	Dehre_0990	reductive dehalogenase	2510065016	Dehalobacter restrictus DSM 9455	Dehalobacter	Yes
2510120748	Dehre_1408	reductive dehalogenase	2510065016	Dehalobacter restrictus DSM 9455	Dehalobacter	Yes
2510121352	Dehre_2012	reductive dehalogenase	2510065016	Dehalobacter restrictus DSM 9455	Dehalobacter	Yes
2510121362	Dehre_2022	reductive dehalogenase	2510065016	Dehalobacter restrictus DSM 9455	Dehalobacter	Yes
2510121366	Dehre_2026	reductive dehalogenase	2510065016	Dehalobacter restrictus DSM 9455	Dehalobacter	Yes
2510121371	Dehre_2031	reductive dehalogenase	2510065016	Dehalobacter restrictus DSM 9455	Dehalobacter	Yes
2510121377	Dehre_2037	reductive dehalogenase	2510065016	Dehalobacter restrictus DSM 9455	Dehalobacter	Yes
2510121379	Dehre_2039	reductive dehalogenase	2510065016	Dehalobacter restrictus DSM 9455	Dehalobacter	Yes
2510121384	Dehre_2044	reductive dehalogenase	2510065016	Dehalobacter restrictus DSM 9455	Dehalobacter	Yes
2510121392	Dehre_2052	reductive dehalogenase	2510065016	Dehalobacter restrictus DSM 9455	Dehalobacter	Yes
2510121404	Dehre_2064	reductive dehalogenase	2510065016	Dehalobacter restrictus DSM 9455	Dehalobacter	Yes
2510121405	Dehre_2065	reductive dehalogenase	2510065016	Dehalobacter restrictus DSM 9455	Dehalobacter	Yes
2510121738	Dehre_2398	reductive dehalogenase	2510065016	Dehalobacter restrictus DSM 9455	Dehalobacter	Yes
2520954252	DHBDCA_p546	reductive dehalogenase	2519899776	Dehalobacter sp. 11DCA	Dehalobacter	Yes
2520954843	DHBDCA_p1132	reductive dehalogenase	2519899776	Dehalobacter sp. 11DCA	Dehalobacter	Yes
2520954852	DHBDCA_p1141	reductive dehalogenase	2519899776	Dehalobacter sp. 11DCA	Dehalobacter	Yes
2520954855	DHBDCA_p1144	reductive dehalogenase	2519899776	Dehalobacter sp. 11DCA	Dehalobacter	Yes
2520954892	DHBDCA_p1180	reductive dehalogenase	2519899776	Dehalobacter sp. 11DCA	Dehalobacter	Yes
2520955372	DHBDCA_p1663	reductive dehalogenase	2519899776	Dehalobacter sp. 11DCA	Dehalobacter	Yes
2520955381	DHBDCA_p1672	reductive dehalogenase	2519899776	Dehalobacter sp. 11DCA	Dehalobacter	Yes
2520955685	DHBDCA_p1967	reductive dehalogenase	2519899776	Dehalobacter sp. 11DCA	Dehalobacter	Yes
2520955687	DHBDCA_p1969	reductive dehalogenase	2519899776	Dehalobacter sp. 11DCA	Dehalobacter	Yes
2520955944	DHBDCA_p2200	reductive dehalogenase	2519899776	Dehalobacter sp. 11DCA	Dehalobacter	Yes
2520956093	DHBDCA_p2347	reductive dehalogenase	2519899776	Dehalobacter sp. 11DCA	Dehalobacter	Yes
2520956101	DHBDCA_p2355	reductive dehalogenase	2519899776	Dehalobacter sp. 11DCA	Dehalobacter	Yes
2520956102	DHBDCA_p2356	reductive dehalogenase	2519899776	Dehalobacter sp. 11DCA	Dehalobacter	Yes
2520956109	DHBDCA_p2363	reductive dehalogenase	2519899776	Dehalobacter sp. 11DCA	Dehalobacter	Yes
2520956113	DHBDCA_p2367	reductive dehalogenase	2519899776	Dehalobacter sp. 11DCA	Dehalobacter	Yes
2520956119	DHBDCA_p2373	reductive dehalogenase	2519899776	Dehalobacter sp. 11DCA	Dehalobacter	Yes
2520956123	DHBDCA_p2377	reductive dehalogenase	2519899776	Dehalobacter sp. 11DCA	Dehalobacter	Yes
2882104116	Ga0441370_01_17879_19246	reductive dehalogenase	2882104102	Dehalobacter sp. 12DCB1	Dehalobacter	Yes
2882104121	Ga0441370_01_22084_23454	reductive dehalogenase	2882104102	Dehalobacter sp. 12DCB1	Dehalobacter	Yes
2882104122	Ga0441370_01_23503_24918	reductive dehalogenase	2882104102	Dehalobacter sp. 12DCB1	Dehalobacter	Yes
2882104125	Ga0441370_01_26621_27988	reductive dehalogenase	2882104102	Dehalobacter sp. 12DCB1	Dehalobacter	Yes
2882104127	Ga0441370_01_28576_29997	reductive dehalogenase	2882104102	Dehalobacter sp. 12DCB1	Dehalobacter	Yes
2882104131	Ga0441370_01_32528_33910	reductive dehalogenase	2882104102	Dehalobacter sp. 12DCB1	Dehalobacter	Yes
2882104136	Ga0441370_01_37091_38593	reductive dehalogenase	2882104102	Dehalobacter sp. 12DCB1	Dehalobacter	Yes
2882104137	Ga0441370_01_38797_40155	reductive dehalogenase	2882104102	Dehalobacter sp. 12DCB1	Dehalobacter	Yes
2882104151	Ga0441370_01_52643_54007	reductive dehalogenase	2882104102	Dehalobacter sp. 12DCB1	Dehalobacter	Yes
2882104153	Ga0441370_01_54681_56045	reductive dehalogenase	2882104102	Dehalobacter sp. 12DCB1	Dehalobacter	Yes
2882104166	Ga0441370_01_68853_70235	reductive dehalogenase	2882104102	Dehalobacter sp. 12DCB1	Dehalobacter	Yes
2882104170	Ga0441370_01_73290_74714	reductive dehalogenase	2882104102	Dehalobacter sp. 12DCB1	Dehalobacter	Yes
2882104173	Ga0441370_01_76661_78025	reductive dehalogenase	2882104102	Dehalobacter sp. 12DCB1	Dehalobacter	Yes
2882104176	Ga0441370_01_79623_81002	reductive dehalogenase	2882104102	Dehalobacter sp. 12DCB1	Dehalobacter	Yes
2882104179	Ga0441370_01_82591_83982	reductive dehalogenase	2882104102	Dehalobacter sp. 12DCB1	Dehalobacter	Yes
2882104183	Ga0441370_01_86721_88091	reductive dehalogenase	2882104102	Dehalobacter sp. 12DCB1	Dehalobacter	Yes
2882104189	Ga0441370_01_92401_93819	reductive dehalogenase	2882104102	Dehalobacter sp. 12DCB1	Dehalobacter	Yes
2882104193	Ga0441370_01_95978_97267	reductive dehalogenase	2882104102	Dehalobacter sp. 12DCB1	Dehalobacter	Yes
2882104202	Ga0441370_01_105470_106849	reductive dehalogenase	2882104102	Dehalobacter sp. 12DCB1	Dehalobacter	Yes
2882104208	Ga0441370_01_109987_111285	reductive dehalogenase	2882104102	Dehalobacter sp. 12DCB1	Dehalobacter	Yes
2882104221	Ga0441370_01_123478_124782	reductive dehalogenase	2882104102	Dehalobacter sp. 12DCB1	Dehalobacter	Yes
2882104226	Ga0441370_01_127839_129155	reductive dehalogenase	2882104102	Dehalobacter sp. 12DCB1	Dehalobacter	Yes
2882104231	Ga0441370_01_132549_133937	reductive dehalogenase	2882104102	Dehalobacter sp. 12DCB1	Dehalobacter	Yes
2882104233	Ga0441370_01_134561_135937	reductive dehalogenase	2882104102	Dehalobacter sp. 12DCB1	Dehalobacter	Yes
2882104239	Ga0441370_01_139565_140917	reductive dehalogenase	2882104102	Dehalobacter sp. 12DCB1	Dehalobacter	Yes
2882104246	Ga0441370_01_148022_149410	reductive dehalogenase	2882104102	Dehalobacter sp. 12DCB1	Dehalobacter	Yes
2882104667	Ga0441370_06_8602_9906	reductive dehalogenase	2882104102	Dehalobacter sp. 12DCB1	Dehalobacter	Yes
2882104776	Ga0441370_06_125580_126962	reductive dehalogenase	2882104102	Dehalobacter sp. 12DCB1	Dehalobacter	Yes
2882104918	Ga0441370_06_273802_275223	reductive dehalogenase	2882104102	Dehalobacter sp. 12DCB1	Dehalobacter	Yes
2882104920	Ga0441370_06_276307_277725	reductive dehalogenase	2882104102	Dehalobacter sp. 12DCB1	Dehalobacter	Yes
2882105490	Ga0441370_08_144093_145433	reductive dehalogenase	2882104102	Dehalobacter sp. 12DCB1	Dehalobacter	Yes
2882105824	Ga0441370_11_3692_5347	reductive dehalogenase	2882104102	Dehalobacter sp. 12DCB1	Dehalobacter	Yes
2882105825	Ga0441370_11_5655_7040	reductive dehalogenase	2882104102	Dehalobacter sp. 12DCB1	Dehalobacter	Yes
2882106035	Ga0441370_11_212735_214129	reductive dehalogenase	2882104102	Dehalobacter sp. 12DCB1	Dehalobacter	Yes
2882106038	Ga0441370_11_215879_217228	reductive dehalogenase	2882104102	Dehalobacter sp. 12DCB1	Dehalobacter	Yes
2882106235	Ga0441370_13_1649_3298	reductive dehalogenase	2882104102	Dehalobacter sp. 12DCB1	Dehalobacter	Yes
2882106237	Ga0441370_13_3860_5512	reductive dehalogenase	2882104102	Dehalobacter sp. 12DCB1	Dehalobacter	Yes
2882106242	Ga0441370_13_8697_10346	reductive dehalogenase	2882104102	Dehalobacter sp. 12DCB1	Dehalobacter	Yes
2882106247	Ga0441370_14_4969_6324	reductive dehalogenase	2882104102	Dehalobacter sp. 12DCB1	Dehalobacter	Yes
2882106565	Ga0441370_18_2516_3868	reductive dehalogenase	2882104102	Dehalobacter sp. 12DCB1	Dehalobacter	Yes
2883996750	Ga0441369_01_128162_129544	reductive dehalogenase	2883996631	Dehalobacter sp. 14DCB1	Dehalobacter	Yes
2883996893	Ga0441369_01_276384_277805	reductive dehalogenase	2883996631	Dehalobacter sp. 14DCB1	Dehalobacter	Yes
2883996895	Ga0441369_01_278889_280307	reductive dehalogenase	2883996631	Dehalobacter sp. 14DCB1	Dehalobacter	Yes
2883996917	Ga0441369_01_305601_306968	reductive dehalogenase	2883996631	Dehalobacter sp. 14DCB1	Dehalobacter	Yes
2883996922	Ga0441369_01_309806_311176	reductive dehalogenase	2883996631	Dehalobacter sp. 14DCB1	Dehalobacter	Yes
2883996923	Ga0441369_01_311225_312640	reductive dehalogenase	2883996631	Dehalobacter sp. 14DCB1	Dehalobacter	Yes
2883996926	Ga0441369_01_314343_315710	reductive dehalogenase	2883996631	Dehalobacter sp. 14DCB1	Dehalobacter	Yes
2883996928	Ga0441369_01_316298_317719	reductive dehalogenase	2883996631	Dehalobacter sp. 14DCB1	Dehalobacter	Yes
2883996932	Ga0441369_01_320250_321632	reductive dehalogenase	2883996631	Dehalobacter sp. 14DCB1	Dehalobacter	Yes
2883996937	Ga0441369_01_324813_326315	reductive dehalogenase	2883996631	Dehalobacter sp. 14DCB1	Dehalobacter	Yes
2883996938	Ga0441369_01_326519_327877	reductive dehalogenase	2883996631	Dehalobacter sp. 14DCB1	Dehalobacter	Yes
2883996952	Ga0441369_01_340140_341510	reductive dehalogenase	2883996631	Dehalobacter sp. 14DCB1	Dehalobacter	Yes
2883996954	Ga0441369_01_342152_343516	reductive dehalogenase	2883996631	Dehalobacter sp. 14DCB1	Dehalobacter	Yes
2883996956	Ga0441369_01_344133_345515	reductive dehalogenase	2883996631	Dehalobacter sp. 14DCB1	Dehalobacter	Yes
2883996960	Ga0441369_01_348538_349926	reductive dehalogenase	2883996631	Dehalobacter sp. 14DCB1	Dehalobacter	Yes
2883996963	Ga0441369_01_351755_353119	reductive dehalogenase	2883996631	Dehalobacter sp. 14DCB1	Dehalobacter	Yes
2883996966	Ga0441369_01_354719_356098	reductive dehalogenase	2883996631	Dehalobacter sp. 14DCB1	Dehalobacter	Yes
2883996970	Ga0441369_01_358830_360221	reductive dehalogenase	2883996631	Dehalobacter sp. 14DCB1	Dehalobacter	Yes
2883996974	Ga0441369_01_362929_364317	reductive dehalogenase	2883996631	Dehalobacter sp. 14DCB1	Dehalobacter	Yes
2883996980	Ga0441369_01_369034_370440	reductive dehalogenase	2883996631	Dehalobacter sp. 14DCB1	Dehalobacter	Yes
2883996984	Ga0441369_01_372475_373764	reductive dehalogenase	2883996631	Dehalobacter sp. 14DCB1	Dehalobacter	Yes
2883996989	Ga0441369_01_376758_378056	reductive dehalogenase	2883996631	Dehalobacter sp. 14DCB1	Dehalobacter	Yes
2883996994	Ga0441369_01_380981_382318	reductive dehalogenase	2883996631	Dehalobacter sp. 14DCB1	Dehalobacter	Yes
2883997002	Ga0441369_01_387585_388973	reductive dehalogenase	2883996631	Dehalobacter sp. 14DCB1	Dehalobacter	Yes
2883997010	Ga0441369_01_396035_397423	reductive dehalogenase	2883996631	Dehalobacter sp. 14DCB1	Dehalobacter	Yes
2883997629	Ga0441369_02_200463_201857	reductive dehalogenase	2883996631	Dehalobacter sp. 14DCB1	Dehalobacter	Yes
2883997632	Ga0441369_02_203607_204947	reductive dehalogenase	2883996631	Dehalobacter sp. 14DCB1	Dehalobacter	Yes
2883997637	Ga0441369_02_208132_209505	reductive dehalogenase	2883996631	Dehalobacter sp. 14DCB1	Dehalobacter	Yes
2883997639	Ga0441369_02_210163_211533	reductive dehalogenase	2883996631	Dehalobacter sp. 14DCB1	Dehalobacter	Yes
2883997643	Ga0441369_02_214447_215802	reductive dehalogenase	2883996631	Dehalobacter sp. 14DCB1	Dehalobacter	Yes
2883997650	Ga0441369_02_221156_222811	reductive dehalogenase	2883996631	Dehalobacter sp. 14DCB1	Dehalobacter	Yes
2883997660	Ga0441369_02_233384_235036	reductive dehalogenase	2883996631	Dehalobacter sp. 14DCB1	Dehalobacter	Yes
2883997662	Ga0441369_02_236931_238298	reductive dehalogenase	2883996631	Dehalobacter sp. 14DCB1	Dehalobacter	Yes
2883997669	Ga0441369_02_242463_244118	reductive dehalogenase	2883996631	Dehalobacter sp. 14DCB1	Dehalobacter	Yes
2883997670	Ga0441369_02_244369_245760	reductive dehalogenase	2883996631	Dehalobacter sp. 14DCB1	Dehalobacter	Yes
2883998317	Ga0441369_04_199038_200378	reductive dehalogenase	2883996631	Dehalobacter sp. 14DCB1	Dehalobacter	Yes
2883998462	Ga0441369_05_8548_9852	reductive dehalogenase	2883996631	Dehalobacter sp. 14DCB1	Dehalobacter	Yes
2883998944	Ga0441369_10_1647_3296	reductive dehalogenase	2883996631	Dehalobacter sp. 14DCB1	Dehalobacter	Yes
2883998946	Ga0441369_10_3858_5510	reductive dehalogenase	2883996631	Dehalobacter sp. 14DCB1	Dehalobacter	Yes
2883998951	Ga0441369_10_8695_10344	reductive dehalogenase	2883996631	Dehalobacter sp. 14DCB1	Dehalobacter	Yes
2883999693	Ga0441369_19_12346_13701	reductive dehalogenase	2883996631	Dehalobacter sp. 14DCB1	Dehalobacter	Yes
2823893645	Ga0374888_830	reductive dehalogenase	2823892816	Dehalobacter sp. BinHCHmb12	Dehalobacter	Yes
2823893648	Ga0374888_833	reductive dehalogenase	2823892816	Dehalobacter sp. BinHCHmb12	Dehalobacter	Yes
2823894057	Ga0374888_1242	reductive dehalogenase	2823892816	Dehalobacter sp. BinHCHmb12	Dehalobacter	Yes
2823894067	Ga0374888_1252	reductive dehalogenase	2823892816	Dehalobacter sp. BinHCHmb12	Dehalobacter	Yes
2823894071	Ga0374888_1256	reductive dehalogenase	2823892816	Dehalobacter sp. BinHCHmb12	Dehalobacter	Yes
2823894075	Ga0374888_1260	reductive dehalogenase	2823892816	Dehalobacter sp. BinHCHmb12	Dehalobacter	Yes
2823894088	Ga0374888_1273	reductive dehalogenase	2823892816	Dehalobacter sp. BinHCHmb12	Dehalobacter	Yes
2823894091	Ga0374888_1276	reductive dehalogenase	2823892816	Dehalobacter sp. BinHCHmb12	Dehalobacter	Yes
2823894095	Ga0374888_1280	reductive dehalogenase	2823892816	Dehalobacter sp. BinHCHmb12	Dehalobacter	Yes
2823894097	Ga0374888_1282	reductive dehalogenase	2823892816	Dehalobacter sp. BinHCHmb12	Dehalobacter	Yes
2823894110	Ga0374888_1295	reductive dehalogenase	2823892816	Dehalobacter sp. BinHCHmb12	Dehalobacter	Yes
2823894116	Ga0374888_1301	reductive dehalogenase	2823892816	Dehalobacter sp. BinHCHmb12	Dehalobacter	Yes
2823894344	Ga0374888_1529	reductive dehalogenase	2823892816	Dehalobacter sp. BinHCHmb12	Dehalobacter	Yes
2823895336	Ga0374888_2521	reductive dehalogenase	2823892816	Dehalobacter sp. BinHCHmb12	Dehalobacter	Yes
2823895342	Ga0374888_2527	reductive dehalogenase	2823892816	Dehalobacter sp. BinHCHmb12	Dehalobacter	Yes
2520068675	DCF50_p603	reductive dehalogenase	2519899539	Dehalobacter sp. CF	Dehalobacter	Yes
2520069276	DCF50_p1199	reductive dehalogenase	2519899539	Dehalobacter sp. CF	Dehalobacter	Yes
2520069285	DCF50_p1208	reductive dehalogenase	2519899539	Dehalobacter sp. CF	Dehalobacter	Yes
2520069288	DCF50_p1211	reductive dehalogenase	2519899539	Dehalobacter sp. CF	Dehalobacter	Yes
2520069324	DCF50_p1247	reductive dehalogenase	2519899539	Dehalobacter sp. CF	Dehalobacter	Yes
2520069745	DCF50_p1672	reductive dehalogenase	2519899539	Dehalobacter sp. CF	Dehalobacter	Yes
2520069754	DCF50_p1681	reductive dehalogenase	2519899539	Dehalobacter sp. CF	Dehalobacter	Yes
2520070061	DCF50_p1979	reductive dehalogenase	2519899539	Dehalobacter sp. CF	Dehalobacter	Yes
2520070063	DCF50_p1981	reductive dehalogenase	2519899539	Dehalobacter sp. CF	Dehalobacter	Yes
2520070317	DCF50_p2209	reductive dehalogenase	2519899539	Dehalobacter sp. CF	Dehalobacter	Yes
2520070468	DCF50_p2358	reductive dehalogenase	2519899539	Dehalobacter sp. CF	Dehalobacter	Yes
2520070476	DCF50_p2366	reductive dehalogenase	2519899539	Dehalobacter sp. CF	Dehalobacter	Yes
2520070477	DCF50_p2367	reductive dehalogenase	2519899539	Dehalobacter sp. CF	Dehalobacter	Yes
2520070484	DCF50_p2374	reductive dehalogenase	2519899539	Dehalobacter sp. CF	Dehalobacter	Yes
2520070488	DCF50_p2378	reductive dehalogenase	2519899539	Dehalobacter sp. CF	Dehalobacter	Yes
2520070494	DCF50_p2384	reductive dehalogenase	2519899539	Dehalobacter sp. CF	Dehalobacter	Yes
2520070498	DCF50_p2388	reductive dehalogenase	2519899539	Dehalobacter sp. CF	Dehalobacter	Yes
2833553845	Ga0349810_510	reductive dehalogenase	2833553336	Dehalobacter sp. E1	Dehalobacter	Yes
2833554332	Ga0349810_997	reductive dehalogenase	2833553336	Dehalobacter sp. E1	Dehalobacter	Yes
2833555235	Ga0349810_1900	reductive dehalogenase	2833553336	Dehalobacter sp. E1	Dehalobacter	Yes
2833555509	Ga0349810_2174	reductive dehalogenase	2833553336	Dehalobacter sp. E1	Dehalobacter	Yes
2833555743	Ga0349810_2408	reductive dehalogenase	2833553336	Dehalobacter sp. E1	Dehalobacter	Yes
2833555746	Ga0349810_2411	reductive dehalogenase	2833553336	Dehalobacter sp. E1	Dehalobacter	Yes
2833555762	Ga0349810_2427	reductive dehalogenase	2833553336	Dehalobacter sp. E1	Dehalobacter	Yes
2775642879	Ga0265401_1021	reductive dehalogenase	2775506732	Dehalobacter sp. KB-1_124TCB1	Dehalobacter	Yes
2775643048	Ga0265401_104142	reductive dehalogenase	2775506732	Dehalobacter sp. KB-1_124TCB1	Dehalobacter	Yes
2775643068	Ga0265401_1054	reductive dehalogenase	2775506732	Dehalobacter sp. KB-1_124TCB1	Dehalobacter	Yes
2775643072	Ga0265401_1058	reductive dehalogenase	2775506732	Dehalobacter sp. KB-1_124TCB1	Dehalobacter	Yes
2775643081	Ga0265401_10517	reductive dehalogenase	2775506732	Dehalobacter sp. KB-1_124TCB1	Dehalobacter	Yes
2775643087	Ga0265401_10523	reductive dehalogenase	2775506732	Dehalobacter sp. KB-1_124TCB1	Dehalobacter	Yes
2775643092	Ga0265401_10528	reductive dehalogenase	2775506732	Dehalobacter sp. KB-1_124TCB1	Dehalobacter	Yes
2775643170	Ga0265401_1086	reductive dehalogenase	2775506732	Dehalobacter sp. KB-1_124TCB1	Dehalobacter	Yes
2775643221	Ga0265401_1093	reductive dehalogenase	2775506732	Dehalobacter sp. KB-1_124TCB1	Dehalobacter	Yes
2775643223	Ga0265401_1095	reductive dehalogenase	2775506732	Dehalobacter sp. KB-1_124TCB1	Dehalobacter	Yes
2775643228	Ga0265401_10910	reductive dehalogenase	2775506732	Dehalobacter sp. KB-1_124TCB1	Dehalobacter	Yes
2775643244	Ga0265401_10926	reductive dehalogenase	2775506732	Dehalobacter sp. KB-1_124TCB1	Dehalobacter	Yes
2775643249	Ga0265401_10931	reductive dehalogenase	2775506732	Dehalobacter sp. KB-1_124TCB1	Dehalobacter	Yes
2775643250	Ga0265401_10932	reductive dehalogenase	2775506732	Dehalobacter sp. KB-1_124TCB1	Dehalobacter	Yes
2775643253	Ga0265401_10935	reductive dehalogenase	2775506732	Dehalobacter sp. KB-1_124TCB1	Dehalobacter	Yes
2775643255	Ga0265401_10937	reductive dehalogenase	2775506732	Dehalobacter sp. KB-1_124TCB1	Dehalobacter	Yes
2775643455	Ga0265401_11231	reductive dehalogenase	2775506732	Dehalobacter sp. KB-1_124TCB1	Dehalobacter	Yes
2775643747	Ga0265401_1171	reductive dehalogenase	2775506732	Dehalobacter sp. KB-1_124TCB1	Dehalobacter	Yes
2775643751	Ga0265401_1175	reductive dehalogenase	2775506732	Dehalobacter sp. KB-1_124TCB1	Dehalobacter	Yes
2775644299	Ga0265401_12813	reductive dehalogenase	2775506732	Dehalobacter sp. KB-1_124TCB1	Dehalobacter	Yes
2775644301	Ga0265401_12815	reductive dehalogenase	2775506732	Dehalobacter sp. KB-1_124TCB1	Dehalobacter	Yes
2775644311	Ga0265401_12825	reductive dehalogenase	2775506732	Dehalobacter sp. KB-1_124TCB1	Dehalobacter	Yes
2775644312	Ga0265401_12826	reductive dehalogenase	2775506732	Dehalobacter sp. KB-1_124TCB1	Dehalobacter	Yes
2775644317	Ga0265401_1293	reductive dehalogenase	2775506732	Dehalobacter sp. KB-1_124TCB1	Dehalobacter	Yes
2775644323	Ga0265401_1299	reductive dehalogenase	2775506732	Dehalobacter sp. KB-1_124TCB1	Dehalobacter	Yes
2775644325	Ga0265401_12911	reductive dehalogenase	2775506732	Dehalobacter sp. KB-1_124TCB1	Dehalobacter	Yes
2775644358	Ga0265401_1311	reductive dehalogenase	2775506732	Dehalobacter sp. KB-1_124TCB1	Dehalobacter	Yes
2775644363	Ga0265401_1316	reductive dehalogenase	2775506732	Dehalobacter sp. KB-1_124TCB1	Dehalobacter	Yes
2775644364	Ga0265401_1317	reductive dehalogenase	2775506732	Dehalobacter sp. KB-1_124TCB1	Dehalobacter	Yes
2775644367	Ga0265401_1322	reductive dehalogenase	2775506732	Dehalobacter sp. KB-1_124TCB1	Dehalobacter	Yes
2775644370	Ga0265401_1325	reductive dehalogenase	2775506732	Dehalobacter sp. KB-1_124TCB1	Dehalobacter	Yes
2775644373	Ga0265401_1328	reductive dehalogenase	2775506732	Dehalobacter sp. KB-1_124TCB1	Dehalobacter	Yes
2775644678	Ga0265401_13922	reductive dehalogenase	2775506732	Dehalobacter sp. KB-1_124TCB1	Dehalobacter	Yes
2775644680	Ga0265401_13924	reductive dehalogenase	2775506732	Dehalobacter sp. KB-1_124TCB1	Dehalobacter	Yes
2775644688	Ga0265401_1401	reductive dehalogenase	2775506732	Dehalobacter sp. KB-1_124TCB1	Dehalobacter	Yes
2775644725	Ga0265401_1424	reductive dehalogenase	2775506732	Dehalobacter sp. KB-1_124TCB1	Dehalobacter	Yes
2775645008	Ga0265401_1462	reductive dehalogenase	2775506732	Dehalobacter sp. KB-1_124TCB1	Dehalobacter	Yes
2775645071	Ga0265401_14760	reductive dehalogenase	2775506732	Dehalobacter sp. KB-1_124TCB1	Dehalobacter	Yes
2775645080	Ga0265401_14769	reductive dehalogenase	2775506732	Dehalobacter sp. KB-1_124TCB1	Dehalobacter	Yes
2775645083	Ga0265401_14772	reductive dehalogenase	2775506732	Dehalobacter sp. KB-1_124TCB1	Dehalobacter	Yes
2775645393	Ga0265401_1536	reductive dehalogenase	2775506732	Dehalobacter sp. KB-1_124TCB1	Dehalobacter	Yes
2775645509	Ga0265401_15615	reductive dehalogenase	2775506732	Dehalobacter sp. KB-1_124TCB1	Dehalobacter	Yes
2786574050	Ga0307831_11961	reductive dehalogenase	2786546105	Dehalobacter sp. KB-1_124TCB2	Dehalobacter	Yes
2786574059	Ga0307831_11970	reductive dehalogenase	2786546105	Dehalobacter sp. KB-1_124TCB2	Dehalobacter	Yes
2786574442	Ga0307831_111353	reductive dehalogenase	2786546105	Dehalobacter sp. KB-1_124TCB2	Dehalobacter	Yes
2786574447	Ga0307831_111358	reductive dehalogenase	2786546105	Dehalobacter sp. KB-1_124TCB2	Dehalobacter	Yes
2786574450	Ga0307831_111361	reductive dehalogenase	2786546105	Dehalobacter sp. KB-1_124TCB2	Dehalobacter	Yes
2786574459	Ga0307831_111370	reductive dehalogenase	2786546105	Dehalobacter sp. KB-1_124TCB2	Dehalobacter	Yes
2786575062	Ga0307831_111980	reductive dehalogenase	2786546105	Dehalobacter sp. KB-1_124TCB2	Dehalobacter	Yes
2786575646	Ga0307831_112568	reductive dehalogenase	2786546105	Dehalobacter sp. KB-1_124TCB2	Dehalobacter	Yes
2786575649	Ga0307831_112571	reductive dehalogenase	2786546105	Dehalobacter sp. KB-1_124TCB2	Dehalobacter	Yes
2786575651	Ga0307831_112573	reductive dehalogenase	2786546105	Dehalobacter sp. KB-1_124TCB2	Dehalobacter	Yes
2786575655	Ga0307831_112577	reductive dehalogenase	2786546105	Dehalobacter sp. KB-1_124TCB2	Dehalobacter	Yes
2786575658	Ga0307831_112580	reductive dehalogenase	2786546105	Dehalobacter sp. KB-1_124TCB2	Dehalobacter	Yes
2786575662	Ga0307831_112584	reductive dehalogenase	2786546105	Dehalobacter sp. KB-1_124TCB2	Dehalobacter	Yes
2786575670	Ga0307831_112592	reductive dehalogenase	2786546105	Dehalobacter sp. KB-1_124TCB2	Dehalobacter	Yes
2786575674	Ga0307831_112596	reductive dehalogenase	2786546105	Dehalobacter sp. KB-1_124TCB2	Dehalobacter	Yes
2786575679	Ga0307831_112601	reductive dehalogenase	2786546105	Dehalobacter sp. KB-1_124TCB2	Dehalobacter	Yes
2786575682	Ga0307831_112604	reductive dehalogenase	2786546105	Dehalobacter sp. KB-1_124TCB2	Dehalobacter	Yes
2786575686	Ga0307831_112608	reductive dehalogenase	2786546105	Dehalobacter sp. KB-1_124TCB2	Dehalobacter	Yes
2786575696	Ga0307831_112618	reductive dehalogenase	2786546105	Dehalobacter sp. KB-1_124TCB2	Dehalobacter	Yes
2786575704	Ga0307831_112626	reductive dehalogenase	2786546105	Dehalobacter sp. KB-1_124TCB2	Dehalobacter	Yes
2786575710	Ga0307831_112632	reductive dehalogenase	2786546105	Dehalobacter sp. KB-1_124TCB2	Dehalobacter	Yes
2786575715	Ga0307831_112637	reductive dehalogenase	2786546105	Dehalobacter sp. KB-1_124TCB2	Dehalobacter	Yes
2786575721	Ga0307831_112643	reductive dehalogenase	2786546105	Dehalobacter sp. KB-1_124TCB2	Dehalobacter	Yes
2786575726	Ga0307831_112648	reductive dehalogenase	2786546105	Dehalobacter sp. KB-1_124TCB2	Dehalobacter	Yes
2883994040	Ga0441276_03_13329_14723	reductive dehalogenase	2883993747	Dehalobacter sp. MCB1	Dehalobacter	Yes
2883994043	Ga0441276_03_16473_17822	reductive dehalogenase	2883993747	Dehalobacter sp. MCB1	Dehalobacter	Yes
2883994050	Ga0441276_03_21987_23642	reductive dehalogenase	2883993747	Dehalobacter sp. MCB1	Dehalobacter	Yes
2883994051	Ga0441276_03_23950_25335	reductive dehalogenase	2883993747	Dehalobacter sp. MCB1	Dehalobacter	Yes
2883994408	Ga0441276_05_1657_3072	reductive dehalogenase	2883993747	Dehalobacter sp. MCB1	Dehalobacter	Yes
2883994409	Ga0441276_05_3112_4491	reductive dehalogenase	2883993747	Dehalobacter sp. MCB1	Dehalobacter	Yes
2883994414	Ga0441276_05_7308_8696	reductive dehalogenase	2883993747	Dehalobacter sp. MCB1	Dehalobacter	Yes
2883994430	Ga0441276_05_28202_29851	reductive dehalogenase	2883993747	Dehalobacter sp. MCB1	Dehalobacter	Yes
2883994435	Ga0441276_05_33036_34688	reductive dehalogenase	2883993747	Dehalobacter sp. MCB1	Dehalobacter	Yes
2883994437	Ga0441276_05_35250_36899	reductive dehalogenase	2883993747	Dehalobacter sp. MCB1	Dehalobacter	Yes
2883994447	Ga0441276_05_45963_47381	reductive dehalogenase	2883993747	Dehalobacter sp. MCB1	Dehalobacter	Yes
2883994449	Ga0441276_05_48465_49886	reductive dehalogenase	2883993747	Dehalobacter sp. MCB1	Dehalobacter	Yes
2883994569	Ga0441276_07_1337_2791	reductive dehalogenase	2883993747	Dehalobacter sp. MCB1	Dehalobacter	Yes
2883994573	Ga0441276_07_5846_7228	reductive dehalogenase	2883993747	Dehalobacter sp. MCB1	Dehalobacter	Yes
2883994587	Ga0441276_07_20036_21400	reductive dehalogenase	2883993747	Dehalobacter sp. MCB1	Dehalobacter	Yes
2883994589	Ga0441276_07_22074_23438	reductive dehalogenase	2883993747	Dehalobacter sp. MCB1	Dehalobacter	Yes
2883994603	Ga0441276_07_35926_37284	reductive dehalogenase	2883993747	Dehalobacter sp. MCB1	Dehalobacter	Yes
2883994604	Ga0441276_07_37488_38990	reductive dehalogenase	2883993747	Dehalobacter sp. MCB1	Dehalobacter	Yes
2883994609	Ga0441276_07_42171_43553	reductive dehalogenase	2883993747	Dehalobacter sp. MCB1	Dehalobacter	Yes
2883994613	Ga0441276_07_46084_47505	reductive dehalogenase	2883993747	Dehalobacter sp. MCB1	Dehalobacter	Yes
2883994615	Ga0441276_07_48093_49460	reductive dehalogenase	2883993747	Dehalobacter sp. MCB1	Dehalobacter	Yes
2883994831	Ga0441276_08_199121_200461	reductive dehalogenase	2883993747	Dehalobacter sp. MCB1	Dehalobacter	Yes
2883996000	Ga0441276_13_204446_205834	reductive dehalogenase	2883993747	Dehalobacter sp. MCB1	Dehalobacter	Yes
2883996008	Ga0441276_13_212939_214291	reductive dehalogenase	2883993747	Dehalobacter sp. MCB1	Dehalobacter	Yes
2883996021	Ga0441276_13_223519_224895	reductive dehalogenase	2883993747	Dehalobacter sp. MCB1	Dehalobacter	Yes
2883996023	Ga0441276_13_225519_226907	reductive dehalogenase	2883993747	Dehalobacter sp. MCB1	Dehalobacter	Yes
2883996028	Ga0441276_13_230301_231617	reductive dehalogenase	2883993747	Dehalobacter sp. MCB1	Dehalobacter	Yes
2883996033	Ga0441276_13_234674_235978	reductive dehalogenase	2883993747	Dehalobacter sp. MCB1	Dehalobacter	Yes
2883996046	Ga0441276_13_248171_249469	reductive dehalogenase	2883993747	Dehalobacter sp. MCB1	Dehalobacter	Yes
2883996051	Ga0441276_13_252508_253860	reductive dehalogenase	2883993747	Dehalobacter sp. MCB1	Dehalobacter	Yes
2883996058	Ga0441276_13_256977_258356	reductive dehalogenase	2883993747	Dehalobacter sp. MCB1	Dehalobacter	Yes
2883996067	Ga0441276_13_266559_267848	reductive dehalogenase	2883993747	Dehalobacter sp. MCB1	Dehalobacter	Yes
2883996072	Ga0441276_13_270007_271425	reductive dehalogenase	2883993747	Dehalobacter sp. MCB1	Dehalobacter	Yes
2883996078	Ga0441276_13_275735_277105	reductive dehalogenase	2883993747	Dehalobacter sp. MCB1	Dehalobacter	Yes
2883996082	Ga0441276_14_2532_3923	reductive dehalogenase	2883993747	Dehalobacter sp. MCB1	Dehalobacter	Yes
2883996085	Ga0441276_14_5512_6891	reductive dehalogenase	2883993747	Dehalobacter sp. MCB1	Dehalobacter	Yes
2883996088	Ga0441276_14_8489_9853	reductive dehalogenase	2883993747	Dehalobacter sp. MCB1	Dehalobacter	Yes
2883996600	Ga0441276_19_44975_46279	reductive dehalogenase	2883993747	Dehalobacter sp. MCB1	Dehalobacter	Yes
2883996627	Ga0441276_19_67186_68547	reductive dehalogenase	2883993747	Dehalobacter sp. MCB1	Dehalobacter	Yes
2833429715	Ga0335856_16	reductive dehalogenase	2833429700	Dehalobacter sp. TeCB1	Dehalobacter	Yes
2833429996	Ga0335856_297	reductive dehalogenase	2833429700	Dehalobacter sp. TeCB1	Dehalobacter	Yes
2833430648	Ga0335856_949	reductive dehalogenase	2833429700	Dehalobacter sp. TeCB1	Dehalobacter	Yes
2833430854	Ga0335856_1155	reductive dehalogenase	2833429700	Dehalobacter sp. TeCB1	Dehalobacter	Yes
2833431380	Ga0335856_1681	reductive dehalogenase	2833429700	Dehalobacter sp. TeCB1	Dehalobacter	Yes
2833431383	Ga0335856_1684	reductive dehalogenase	2833429700	Dehalobacter sp. TeCB1	Dehalobacter	Yes
2833431385	Ga0335856_1686	reductive dehalogenase	2833429700	Dehalobacter sp. TeCB1	Dehalobacter	Yes
2833431389	Ga0335856_1690	reductive dehalogenase	2833429700	Dehalobacter sp. TeCB1	Dehalobacter	Yes
2833431392	Ga0335856_1693	reductive dehalogenase	2833429700	Dehalobacter sp. TeCB1	Dehalobacter	Yes
2833431396	Ga0335856_1697	reductive dehalogenase	2833429700	Dehalobacter sp. TeCB1	Dehalobacter	Yes
2833431404	Ga0335856_1705	reductive dehalogenase	2833429700	Dehalobacter sp. TeCB1	Dehalobacter	Yes
2833431409	Ga0335856_1710	reductive dehalogenase	2833429700	Dehalobacter sp. TeCB1	Dehalobacter	Yes
2833431412	Ga0335856_1713	reductive dehalogenase	2833429700	Dehalobacter sp. TeCB1	Dehalobacter	Yes
2833431415	Ga0335856_1716	reductive dehalogenase	2833429700	Dehalobacter sp. TeCB1	Dehalobacter	Yes
2833431831	Ga0335856_2132	reductive dehalogenase	2833429700	Dehalobacter sp. TeCB1	Dehalobacter	Yes
2833431839	Ga0335856_2140	reductive dehalogenase	2833429700	Dehalobacter sp. TeCB1	Dehalobacter	Yes
2833431845	Ga0335856_2146	reductive dehalogenase	2833429700	Dehalobacter sp. TeCB1	Dehalobacter	Yes
2833431850	Ga0335856_2151	reductive dehalogenase	2833429700	Dehalobacter sp. TeCB1	Dehalobacter	Yes
2833431856	Ga0335856_2157	reductive dehalogenase	2833429700	Dehalobacter sp. TeCB1	Dehalobacter	Yes
2833431861	Ga0335856_2162	reductive dehalogenase	2833429700	Dehalobacter sp. TeCB1	Dehalobacter	Yes
2833432761	Ga0335856_3062	reductive dehalogenase	2833429700	Dehalobacter sp. TeCB1	Dehalobacter	Yes
2833432766	Ga0335856_3067	reductive dehalogenase	2833429700	Dehalobacter sp. TeCB1	Dehalobacter	Yes
2833432769	Ga0335856_3070	reductive dehalogenase	2833429700	Dehalobacter sp. TeCB1	Dehalobacter	Yes
2578048606	UNSWDHB_213	reductive dehalogenase	2576861335	Dehalobacter sp. UNSWDHB	Dehalobacter	Yes
2578048662	UNSWDHB_2932	reductive dehalogenase	2576861335	Dehalobacter sp. UNSWDHB	Dehalobacter	Yes
2578048774	UNSWDHB_3037	reductive dehalogenase	2576861335	Dehalobacter sp. UNSWDHB	Dehalobacter	Yes
2578048930	UNSWDHB_152	reductive dehalogenase	2576861335	Dehalobacter sp. UNSWDHB	Dehalobacter	Yes
2578048932	UNSWDHB_156	reductive dehalogenase	2576861335	Dehalobacter sp. UNSWDHB	Dehalobacter	Yes
2578049210	UNSWDHB_446	reductive dehalogenase	2576861335	Dehalobacter sp. UNSWDHB	Dehalobacter	Yes
2578049619	UNSWDHB_853	reductive dehalogenase	2576861335	Dehalobacter sp. UNSWDHB	Dehalobacter	Yes
2578049905	UNSWDHB_1139	reductive dehalogenase	2576861335	Dehalobacter sp. UNSWDHB	Dehalobacter	Yes
2578049947	UNSWDHB_1178	reductive dehalogenase	2576861335	Dehalobacter sp. UNSWDHB	Dehalobacter	Yes
2578049952	UNSWDHB_1168	reductive dehalogenase	2576861335	Dehalobacter sp. UNSWDHB	Dehalobacter	Yes
2578049953	UNSWDHB_1179	reductive dehalogenase	2576861335	Dehalobacter sp. UNSWDHB	Dehalobacter	Yes
2578050010	UNSWDHB_1251	reductive dehalogenase	2576861335	Dehalobacter sp. UNSWDHB	Dehalobacter	Yes
2578050214	UNSWDHB_1447	reductive dehalogenase	2576861335	Dehalobacter sp. UNSWDHB	Dehalobacter	Yes
2578050215	UNSWDHB_1445	reductive dehalogenase	2576861335	Dehalobacter sp. UNSWDHB	Dehalobacter	Yes
2578050350	UNSWDHB_1582	reductive dehalogenase	2576861335	Dehalobacter sp. UNSWDHB	Dehalobacter	Yes
2578050390	UNSWDHB_1640	reductive dehalogenase	2576861335	Dehalobacter sp. UNSWDHB	Dehalobacter	Yes
2578050548	UNSWDHB_1778	reductive dehalogenase	2576861335	Dehalobacter sp. UNSWDHB	Dehalobacter	Yes
2578051290	UNSWDHB_2542	reductive dehalogenase	2576861335	Dehalobacter sp. UNSWDHB	Dehalobacter	Yes
2787900376	Ga0266897_1017	reductive dehalogenase	2786546723	Dehalococcoidales bacterium ARS1013	Dehalococcoidales	No
2787894208	Ga0266900_10327	reductive dehalogenase	2786546719	Dehalococcoidales bacterium ARS79	Dehalococcoidales	No
2787894807	Ga0266900_1351	reductive dehalogenase	2786546719	Dehalococcoidales bacterium ARS79	Dehalococcoidales	No
2787894811	Ga0266900_1355	reductive dehalogenase	2786546719	Dehalococcoidales bacterium ARS79	Dehalococcoidales	No
2787895111	Ga0266900_15810	reductive dehalogenase	2786546719	Dehalococcoidales bacterium ARS79	Dehalococcoidales	No
2787895160	Ga0266900_16214	reductive dehalogenase	2786546719	Dehalococcoidales bacterium ARS79	Dehalococcoidales	No
2787895164	Ga0266900_16218	reductive dehalogenase	2786546719	Dehalococcoidales bacterium ARS79	Dehalococcoidales	No
2787895261	Ga0266900_1704	reductive dehalogenase	2786546719	Dehalococcoidales bacterium ARS79	Dehalococcoidales	No
2678361021	Ga0128798_11147	reductive dehalogenase	2675903542	Dehalococcoides mccartyi 11a	Dehalococcoides	Yes
2678361027	Ga0128798_11153	reductive dehalogenase	2675903542	Dehalococcoides mccartyi 11a	Dehalococcoides	Yes
2678361030	Ga0128798_11156	reductive dehalogenase	2675903542	Dehalococcoides mccartyi 11a	Dehalococcoides	Yes
2678361036	Ga0128798_11162	reductive dehalogenase	2675903542	Dehalococcoides mccartyi 11a	Dehalococcoides	Yes
2678361261	Ga0128798_13208	reductive dehalogenase	2675903542	Dehalococcoides mccartyi 11a	Dehalococcoides	Yes
2678361600	Ga0128798_13548	reductive dehalogenase	2675903542	Dehalococcoides mccartyi 11a	Dehalococcoides	Yes
2678361602	Ga0128798_13550	reductive dehalogenase	2675903542	Dehalococcoides mccartyi 11a	Dehalococcoides	Yes
2678361633	Ga0128798_157	reductive dehalogenase	2675903542	Dehalococcoides mccartyi 11a	Dehalococcoides	Yes
2678361713	Ga0128798_1663	reductive dehalogenase	2675903542	Dehalococcoides mccartyi 11a	Dehalococcoides	Yes
2687898506	Ga0133453_11190	reductive dehalogenase	2687453216	Dehalococcoides mccartyi 11a5	Dehalococcoides	Yes
2687898542	Ga0133453_11226	reductive dehalogenase	2687453216	Dehalococcoides mccartyi 11a5	Dehalococcoides	Yes
2687898547	Ga0133453_11231	reductive dehalogenase	2687453216	Dehalococcoides mccartyi 11a5	Dehalococcoides	Yes
2687898570	Ga0133453_11254	reductive dehalogenase	2687453216	Dehalococcoides mccartyi 11a5	Dehalococcoides	Yes
2687898578	Ga0133453_11262	reductive dehalogenase	2687453216	Dehalococcoides mccartyi 11a5	Dehalococcoides	Yes
2687899327	Ga0133453_111015	reductive dehalogenase	2687453216	Dehalococcoides mccartyi 11a5	Dehalococcoides	Yes
2687899622	Ga0133453_111311	reductive dehalogenase	2687453216	Dehalococcoides mccartyi 11a5	Dehalococcoides	Yes
2687899624	Ga0133453_111313	reductive dehalogenase	2687453216	Dehalococcoides mccartyi 11a5	Dehalococcoides	Yes
2687899669	Ga0133453_111358	reductive dehalogenase	2687453216	Dehalococcoides mccartyi 11a5	Dehalococcoides	Yes
2687899672	Ga0133453_111361	reductive dehalogenase	2687453216	Dehalococcoides mccartyi 11a5	Dehalococcoides	Yes
2687899707	Ga0133453_111396	reductive dehalogenase	2687453216	Dehalococcoides mccartyi 11a5	Dehalococcoides	Yes
2687899709	Ga0133453_111398	reductive dehalogenase	2687453216	Dehalococcoides mccartyi 11a5	Dehalococcoides	Yes
2687899713	Ga0133453_111402	reductive dehalogenase	2687453216	Dehalococcoides mccartyi 11a5	Dehalococcoides	Yes
2687899715	Ga0133453_111404	reductive dehalogenase	2687453216	Dehalococcoides mccartyi 11a5	Dehalococcoides	Yes
2687899732	Ga0133453_111421	reductive dehalogenase	2687453216	Dehalococcoides mccartyi 11a5	Dehalococcoides	Yes
2687899737	Ga0133453_111426	reductive dehalogenase	2687453216	Dehalococcoides mccartyi 11a5	Dehalococcoides	Yes
2687899741	Ga0133453_111430	reductive dehalogenase	2687453216	Dehalococcoides mccartyi 11a5	Dehalococcoides	Yes
2687899750	Ga0133453_111439	reductive dehalogenase	2687453216	Dehalococcoides mccartyi 11a5	Dehalococcoides	Yes
2687899752	Ga0133453_111441	reductive dehalogenase	2687453216	Dehalococcoides mccartyi 11a5	Dehalococcoides	Yes
2687899760	Ga0133453_111449	reductive dehalogenase	2687453216	Dehalococcoides mccartyi 11a5	Dehalococcoides	Yes
2687899764	Ga0133453_111454	reductive dehalogenase	2687453216	Dehalococcoides mccartyi 11a5	Dehalococcoides	Yes
2687899767	Ga0133453_111457	reductive dehalogenase	2687453216	Dehalococcoides mccartyi 11a5	Dehalococcoides	Yes
2687899771	Ga0133453_111461	reductive dehalogenase	2687453216	Dehalococcoides mccartyi 11a5	Dehalococcoides	Yes
2687899776	Ga0133453_111466	reductive dehalogenase	2687453216	Dehalococcoides mccartyi 11a5	Dehalococcoides	Yes
2687899782	Ga0133453_111472	reductive dehalogenase	2687453216	Dehalococcoides mccartyi 11a5	Dehalococcoides	Yes
2687899785	Ga0133453_111475	reductive dehalogenase	2687453216	Dehalococcoides mccartyi 11a5	Dehalococcoides	Yes
2687899802	Ga0133453_111492	reductive dehalogenase	2687453216	Dehalococcoides mccartyi 11a5	Dehalococcoides	Yes
2687899808	Ga0133453_111498	reductive dehalogenase	2687453216	Dehalococcoides mccartyi 11a5	Dehalococcoides	Yes
2687899811	Ga0133453_111501	reductive dehalogenase	2687453216	Dehalococcoides mccartyi 11a5	Dehalococcoides	Yes
2687899817	Ga0133453_111507	reductive dehalogenase	2687453216	Dehalococcoides mccartyi 11a5	Dehalococcoides	Yes
2687899909	Ga0133453_126	reductive dehalogenase	2687453216	Dehalococcoides mccartyi 11a5	Dehalococcoides	Yes
637119649	DET0079	trichloroethene reductive dehalogenase	637000089	Dehalococcoides mccartyi 195	Dehalococcoides	Yes
637119740	DET0173	reductive dehalogenase, putative	637000089	Dehalococcoides mccartyi 195	Dehalococcoides	Yes
637119747	DET0180	reductive dehalogenase, putative	637000089	Dehalococcoides mccartyi 195	Dehalococcoides	Yes
637119802	DET0235	reductive dehalogenase, putative	637000089	Dehalococcoides mccartyi 195	Dehalococcoides	Yes
637119869	DET0302	reductive dehalogenase, putative	637000089	Dehalococcoides mccartyi 195	Dehalococcoides	Yes
637119873	DET0306	reductive dehalogenase, putative	637000089	Dehalococcoides mccartyi 195	Dehalococcoides	Yes
637119878	DET0311	reductive dehalogenase, putative	637000089	Dehalococcoides mccartyi 195	Dehalococcoides	Yes
637119885	DET0318	reductive dehalogenase, putative	637000089	Dehalococcoides mccartyi 195	Dehalococcoides	Yes
637120440	DET0876	reductive dehalogenase, putative	637000089	Dehalococcoides mccartyi 195	Dehalococcoides	Yes
637120734	DET1171	reductive dehalogenase, putative	637000089	Dehalococcoides mccartyi 195	Dehalococcoides	Yes
637121077	DET1519	reductive dehalogenase, putative	637000089	Dehalococcoides mccartyi 195	Dehalococcoides	Yes
637121080	DET1522	reductive dehalogenase, putative	637000089	Dehalococcoides mccartyi 195	Dehalococcoides	Yes
637121086	DET1528	reductive dehalogenase, putative	637000089	Dehalococcoides mccartyi 195	Dehalococcoides	Yes
637121093	DET1535	reductive dehalogenase, putative	637000089	Dehalococcoides mccartyi 195	Dehalococcoides	Yes
637121096	DET1538	reductive dehalogenase, putative	637000089	Dehalococcoides mccartyi 195	Dehalococcoides	Yes
637121103	DET1545	reductive dehalogenase, putative	637000089	Dehalococcoides mccartyi 195	Dehalococcoides	Yes
637121117	DET1559	reductive dehalogenase, putative	637000089	Dehalococcoides mccartyi 195	Dehalococcoides	Yes
640529007	DehaBAV1_0104	reductive dehalogenase	640427111	Dehalococcoides mccartyi BAV1	Dehalococcoides	Yes
640529015	DehaBAV1_0112	reductive dehalogenase	640427111	Dehalococcoides mccartyi BAV1	Dehalococcoides	Yes
640529022	DehaBAV1_0119	reductive dehalogenase	640427111	Dehalococcoides mccartyi BAV1	Dehalococcoides	Yes
640529024	DehaBAV1_0121	reductive dehalogenase	640427111	Dehalococcoides mccartyi BAV1	Dehalococcoides	Yes
640529076	DehaBAV1_0173	reductive dehalogenase	640427111	Dehalococcoides mccartyi BAV1	Dehalococcoides	Yes
640529176	DehaBAV1_0276	reductive dehalogenase	640427111	Dehalococcoides mccartyi BAV1	Dehalococcoides	Yes
640529181	DehaBAV1_0281	reductive dehalogenase	640427111	Dehalococcoides mccartyi BAV1	Dehalococcoides	Yes
640529184	DehaBAV1_0284	reductive dehalogenase	640427111	Dehalococcoides mccartyi BAV1	Dehalococcoides	Yes
640529195	DehaBAV1_0296	reductive dehalogenase	640427111	Dehalococcoides mccartyi BAV1	Dehalococcoides	Yes
640529763	DehaBAV1_0847	reductive dehalogenase	640427111	Dehalococcoides mccartyi BAV1	Dehalococcoides	Yes
2540518598	btf_121	reductive dehalogenase	2540341061	Dehalococcoides mccartyi BTF08	Dehalococcoides	Yes
2540518662	btf_185	reductive dehalogenase	2540341061	Dehalococcoides mccartyi BTF08	Dehalococcoides	Yes
2540519533	btf_1057	reductive dehalogenase	2540341061	Dehalococcoides mccartyi BTF08	Dehalococcoides	Yes
2540519869	btf_1393	reductive dehalogenase	2540341061	Dehalococcoides mccartyi BTF08	Dehalococcoides	Yes
2540519883	btf_1407	reductive dehalogenase	2540341061	Dehalococcoides mccartyi BTF08	Dehalococcoides	Yes
2540519885	btf_1409	reductive dehalogenase	2540341061	Dehalococcoides mccartyi BTF08	Dehalococcoides	Yes
2540519888	btf_1412	reductive dehalogenase	2540341061	Dehalococcoides mccartyi BTF08	Dehalococcoides	Yes
2540519896	btf_1420	reductive dehalogenase	2540341061	Dehalococcoides mccartyi BTF08	Dehalococcoides	Yes
2540519912	btf_1436	reductive dehalogenase	2540341061	Dehalococcoides mccartyi BTF08	Dehalococcoides	Yes
2540519916	btf_1440	reductive dehalogenase	2540341061	Dehalococcoides mccartyi BTF08	Dehalococcoides	Yes
2540519919	btf_1443	reductive dehalogenase	2540341061	Dehalococcoides mccartyi BTF08	Dehalococcoides	Yes
2540519922	btf_1446	reductive dehalogenase	2540341061	Dehalococcoides mccartyi BTF08	Dehalococcoides	Yes
2540519925	btf_1449	reductive dehalogenase	2540341061	Dehalococcoides mccartyi BTF08	Dehalococcoides	Yes
2540519930	btf_1454	reductive dehalogenase	2540341061	Dehalococcoides mccartyi BTF08	Dehalococcoides	Yes
2540519936	btf_1460	reductive dehalogenase	2540341061	Dehalococcoides mccartyi BTF08	Dehalococcoides	Yes
2540519939	btf_1463	reductive dehalogenase	2540341061	Dehalococcoides mccartyi BTF08	Dehalococcoides	Yes
2540519957	btf_1481	reductive dehalogenase	2540341061	Dehalococcoides mccartyi BTF08	Dehalococcoides	Yes
2540519964	btf_1488	reductive dehalogenase	2540341061	Dehalococcoides mccartyi BTF08	Dehalococcoides	Yes
2540519967	btf_1491	reductive dehalogenase	2540341061	Dehalococcoides mccartyi BTF08	Dehalococcoides	Yes
2540519973	btf_1497	reductive dehalogenase	2540341061	Dehalococcoides mccartyi BTF08	Dehalococcoides	Yes
637702635	cbdb_A80	putative reductive dehalogenase	637000090	Dehalococcoides mccartyi CBDB1	Dehalococcoides	Yes
637702640	cbdb_A84	putative reductive dehalogenase	637000090	Dehalococcoides mccartyi CBDB1	Dehalococcoides	Yes
637702645	cbdb_A88	putative reductive dehalogenase	637000090	Dehalococcoides mccartyi CBDB1	Dehalococcoides	Yes
637702653	cbdb_A96	putative reductive dehalogenase	637000090	Dehalococcoides mccartyi CBDB1	Dehalococcoides	Yes
637702732	cbdb_A187	putative reductive dehalogenase	637000090	Dehalococcoides mccartyi CBDB1	Dehalococcoides	Yes
637702770	cbdb_A238	putative reductive dehalogenase	637000090	Dehalococcoides mccartyi CBDB1	Dehalococcoides	Yes
637702775	cbdb_A243	putative reductive dehalogenase	637000090	Dehalococcoides mccartyi CBDB1	Dehalococcoides	Yes
637703517	cbdb_A1092	putative reductive dehalogenase	637000090	Dehalococcoides mccartyi CBDB1	Dehalococcoides	Yes
637703817	cbdb_A1453	putative reductive dehalogenase	637000090	Dehalococcoides mccartyi CBDB1	Dehalococcoides	Yes
637703819	cbdb_A1455	putative reductive dehalogenase	637000090	Dehalococcoides mccartyi CBDB1	Dehalococcoides	Yes
637703851	cbdb_A1491	putative reductive dehalogenase	637000090	Dehalococcoides mccartyi CBDB1	Dehalococcoides	Yes
637703857	cbdb_A1495	putative reductive dehalogenase	637000090	Dehalococcoides mccartyi CBDB1	Dehalococcoides	Yes
637703869	cbdb_A1508	putative reductive dehalogenase	637000090	Dehalococcoides mccartyi CBDB1	Dehalococcoides	Yes
637703896	cbdb_A1535	putative reductive dehalogenase	637000090	Dehalococcoides mccartyi CBDB1	Dehalococcoides	Yes
637703901	cbdb_A1539	putative reductive dehalogenase	637000090	Dehalococcoides mccartyi CBDB1	Dehalococcoides	Yes
637703904	cbdb_A1542	putative reductive dehalogenase	637000090	Dehalococcoides mccartyi CBDB1	Dehalococcoides	Yes
637703908	cbdb_A1546	putative reductive dehalogenase	637000090	Dehalococcoides mccartyi CBDB1	Dehalococcoides	Yes
637703912	cbdb_A1550	putative reductive dehalogenase	637000090	Dehalococcoides mccartyi CBDB1	Dehalococcoides	Yes
637703921	cbdb_A1560	putative reductive dehalogenase	637000090	Dehalococcoides mccartyi CBDB1	Dehalococcoides	Yes
637703924	cbdb_A1563	putative reductive dehalogenase	637000090	Dehalococcoides mccartyi CBDB1	Dehalococcoides	Yes
637703932	cbdb_A1570	putative reductive dehalogenase	637000090	Dehalococcoides mccartyi CBDB1	Dehalococcoides	Yes
637703937	cbdb_A1575	putative reductive dehalogenase	637000090	Dehalococcoides mccartyi CBDB1	Dehalococcoides	Yes
637703940	cbdb_A1578	putative reductive dehalogenase	637000090	Dehalococcoides mccartyi CBDB1	Dehalococcoides	Yes
637703944	cbdb_A1582	putative reductive dehalogenase	637000090	Dehalococcoides mccartyi CBDB1	Dehalococcoides	Yes
637703950	cbdb_A1588	putative reductive dehalogenase	637000090	Dehalococcoides mccartyi CBDB1	Dehalococcoides	Yes
637703956	cbdb_A1595	putative reductive dehalogenase	637000090	Dehalococcoides mccartyi CBDB1	Dehalococcoides	Yes
637703959	cbdb_A1598	putative reductive dehalogenase	637000090	Dehalococcoides mccartyi CBDB1	Dehalococcoides	Yes
637703976	cbdb_A1618	putative reductive dehalogenase	637000090	Dehalococcoides mccartyi CBDB1	Dehalococcoides	Yes
637703982	cbdb_A1624	putative reductive dehalogenase	637000090	Dehalococcoides mccartyi CBDB1	Dehalococcoides	Yes
637703985	cbdb_A1627	putative reductive dehalogenase	637000090	Dehalococcoides mccartyi CBDB1	Dehalococcoides	Yes
637703991	cbdb_A1638	putative reductive dehalogenase	637000090	Dehalococcoides mccartyi CBDB1	Dehalococcoides	Yes
2640794311	Ga0069384_1184	reductive dehalogenase	2639762808	Dehalococcoides mccartyi CG1	Dehalococcoides	Yes
2640794320	Ga0069384_1193	reductive dehalogenase	2639762808	Dehalococcoides mccartyi CG1	Dehalococcoides	Yes
2640794324	Ga0069384_1197	reductive dehalogenase	2639762808	Dehalococcoides mccartyi CG1	Dehalococcoides	Yes
2640794332	Ga0069384_11105	reductive dehalogenase	2639762808	Dehalococcoides mccartyi CG1	Dehalococcoides	Yes
2640794484	Ga0069384_11258	reductive dehalogenase	2639762808	Dehalococcoides mccartyi CG1	Dehalococcoides	Yes
2640794521	Ga0069384_11296	reductive dehalogenase	2639762808	Dehalococcoides mccartyi CG1	Dehalococcoides	Yes
2640794529	Ga0069384_11304	reductive dehalogenase	2639762808	Dehalococcoides mccartyi CG1	Dehalococcoides	Yes
2640795588	Ga0069384_111368	reductive dehalogenase	2639762808	Dehalococcoides mccartyi CG1	Dehalococcoides	Yes
2640795620	Ga0069384_111400	reductive dehalogenase	2639762808	Dehalococcoides mccartyi CG1	Dehalococcoides	Yes
2640795625	Ga0069384_111405	reductive dehalogenase	2639762808	Dehalococcoides mccartyi CG1	Dehalococcoides	Yes
2640795627	Ga0069384_111407	reductive dehalogenase	2639762808	Dehalococcoides mccartyi CG1	Dehalococcoides	Yes
2640795631	Ga0069384_111411	reductive dehalogenase	2639762808	Dehalococcoides mccartyi CG1	Dehalococcoides	Yes
2640795633	Ga0069384_111413	reductive dehalogenase	2639762808	Dehalococcoides mccartyi CG1	Dehalococcoides	Yes
2640795637	Ga0069384_111417	reductive dehalogenase	2639762808	Dehalococcoides mccartyi CG1	Dehalococcoides	Yes
2640795640	Ga0069384_111420	reductive dehalogenase	2639762808	Dehalococcoides mccartyi CG1	Dehalococcoides	Yes
2640795642	Ga0069384_111422	reductive dehalogenase	2639762808	Dehalococcoides mccartyi CG1	Dehalococcoides	Yes
2640795645	Ga0069384_111425	reductive dehalogenase	2639762808	Dehalococcoides mccartyi CG1	Dehalococcoides	Yes
2640795647	Ga0069384_111427	reductive dehalogenase	2639762808	Dehalococcoides mccartyi CG1	Dehalococcoides	Yes
2640795651	Ga0069384_111431	reductive dehalogenase	2639762808	Dehalococcoides mccartyi CG1	Dehalococcoides	Yes
2640795670	Ga0069384_111450	reductive dehalogenase	2639762808	Dehalococcoides mccartyi CG1	Dehalococcoides	Yes
2640795675	Ga0069384_111455	reductive dehalogenase	2639762808	Dehalococcoides mccartyi CG1	Dehalococcoides	Yes
2640795677	Ga0069384_111457	reductive dehalogenase	2639762808	Dehalococcoides mccartyi CG1	Dehalococcoides	Yes
2640795681	Ga0069384_111461	reductive dehalogenase	2639762808	Dehalococcoides mccartyi CG1	Dehalococcoides	Yes
2640795687	Ga0069384_111467	reductive dehalogenase	2639762808	Dehalococcoides mccartyi CG1	Dehalococcoides	Yes
2640795691	Ga0069384_111471	reductive dehalogenase	2639762808	Dehalococcoides mccartyi CG1	Dehalococcoides	Yes
2640795694	Ga0069384_111474	reductive dehalogenase	2639762808	Dehalococcoides mccartyi CG1	Dehalococcoides	Yes
2640795699	Ga0069384_111479	reductive dehalogenase	2639762808	Dehalococcoides mccartyi CG1	Dehalococcoides	Yes
2640795703	Ga0069384_111483	reductive dehalogenase	2639762808	Dehalococcoides mccartyi CG1	Dehalococcoides	Yes
2640795708	Ga0069384_111488	reductive dehalogenase	2639762808	Dehalococcoides mccartyi CG1	Dehalococcoides	Yes
2640795714	Ga0069384_111494	reductive dehalogenase	2639762808	Dehalococcoides mccartyi CG1	Dehalococcoides	Yes
2640795717	Ga0069384_111497	reductive dehalogenase	2639762808	Dehalococcoides mccartyi CG1	Dehalococcoides	Yes
2640795734	Ga0069384_111514	reductive dehalogenase	2639762808	Dehalococcoides mccartyi CG1	Dehalococcoides	Yes
2640795740	Ga0069384_111520	reductive dehalogenase	2639762808	Dehalococcoides mccartyi CG1	Dehalococcoides	Yes
2640795743	Ga0069384_111523	reductive dehalogenase	2639762808	Dehalococcoides mccartyi CG1	Dehalococcoides	Yes
2640795749	Ga0069384_111529	reductive dehalogenase	2639762808	Dehalococcoides mccartyi CG1	Dehalococcoides	Yes
2719930553	Ga0174842_11200	reductive dehalogenase	2718218060	Dehalococcoides mccartyi CG3	Dehalococcoides	Yes
2719930590	Ga0174842_11238	reductive dehalogenase	2718218060	Dehalococcoides mccartyi CG3	Dehalococcoides	Yes
2719930598	Ga0174842_11246	reductive dehalogenase	2718218060	Dehalococcoides mccartyi CG3	Dehalococcoides	Yes
2719931736	Ga0174842_111389	reductive dehalogenase	2718218060	Dehalococcoides mccartyi CG3	Dehalococcoides	Yes
2719931776	Ga0174842_111429	reductive dehalogenase	2718218060	Dehalococcoides mccartyi CG3	Dehalococcoides	Yes
2719931778	Ga0174842_111431	reductive dehalogenase	2718218060	Dehalococcoides mccartyi CG3	Dehalococcoides	Yes
2719931831	Ga0174842_111484	reductive dehalogenase	2718218060	Dehalococcoides mccartyi CG3	Dehalococcoides	Yes
2719931833	Ga0174842_111486	reductive dehalogenase	2718218060	Dehalococcoides mccartyi CG3	Dehalococcoides	Yes
2719931849	Ga0174842_111502	reductive dehalogenase	2718218060	Dehalococcoides mccartyi CG3	Dehalococcoides	Yes
2719931854	Ga0174842_111507	reductive dehalogenase	2718218060	Dehalococcoides mccartyi CG3	Dehalococcoides	Yes
2719931856	Ga0174842_111509	reductive dehalogenase	2718218060	Dehalococcoides mccartyi CG3	Dehalococcoides	Yes
2719931860	Ga0174842_111513	reductive dehalogenase	2718218060	Dehalococcoides mccartyi CG3	Dehalococcoides	Yes
2719931866	Ga0174842_111519	reductive dehalogenase	2718218060	Dehalococcoides mccartyi CG3	Dehalococcoides	Yes
2719931870	Ga0174842_111523	reductive dehalogenase	2718218060	Dehalococcoides mccartyi CG3	Dehalococcoides	Yes
2719931873	Ga0174842_111526	reductive dehalogenase	2718218060	Dehalococcoides mccartyi CG3	Dehalococcoides	Yes
2719931878	Ga0174842_111531	reductive dehalogenase	2718218060	Dehalococcoides mccartyi CG3	Dehalococcoides	Yes
2719931882	Ga0174842_111535	reductive dehalogenase	2718218060	Dehalococcoides mccartyi CG3	Dehalococcoides	Yes
2719931887	Ga0174842_111540	reductive dehalogenase	2718218060	Dehalococcoides mccartyi CG3	Dehalococcoides	Yes
2719931893	Ga0174842_111546	reductive dehalogenase	2718218060	Dehalococcoides mccartyi CG3	Dehalococcoides	Yes
2719931896	Ga0174842_111549	reductive dehalogenase	2718218060	Dehalococcoides mccartyi CG3	Dehalococcoides	Yes
2719931913	Ga0174842_111566	reductive dehalogenase	2718218060	Dehalococcoides mccartyi CG3	Dehalococcoides	Yes
2719931919	Ga0174842_111572	reductive dehalogenase	2718218060	Dehalococcoides mccartyi CG3	Dehalococcoides	Yes
2719931922	Ga0174842_111575	reductive dehalogenase	2718218060	Dehalococcoides mccartyi CG3	Dehalococcoides	Yes
2719931928	Ga0174842_111581	reductive dehalogenase	2718218060	Dehalococcoides mccartyi CG3	Dehalococcoides	Yes
2638234939	Ga0069385_1168	reductive dehalogenase	2636415841	Dehalococcoides mccartyi CG4	Dehalococcoides	Yes
2638234964	Ga0069385_1193	reductive dehalogenase	2636415841	Dehalococcoides mccartyi CG4	Dehalococcoides	Yes
2638235029	Ga0069385_11159	reductive dehalogenase	2636415841	Dehalococcoides mccartyi CG4	Dehalococcoides	Yes
2638235035	Ga0069385_11165	reductive dehalogenase	2636415841	Dehalococcoides mccartyi CG4	Dehalococcoides	Yes
2638235084	Ga0069385_11214	reductive dehalogenase	2636415841	Dehalococcoides mccartyi CG4	Dehalococcoides	Yes
2638235105	Ga0069385_11235	reductive dehalogenase	2636415841	Dehalococcoides mccartyi CG4	Dehalococcoides	Yes
2638235109	Ga0069385_11239	reductive dehalogenase	2636415841	Dehalococcoides mccartyi CG4	Dehalococcoides	Yes
2638235117	Ga0069385_11247	reductive dehalogenase	2636415841	Dehalococcoides mccartyi CG4	Dehalococcoides	Yes
2638235124	Ga0069385_11254	reductive dehalogenase	2636415841	Dehalococcoides mccartyi CG4	Dehalococcoides	Yes
2638235897	Ga0069385_111031	reductive dehalogenase	2636415841	Dehalococcoides mccartyi CG4	Dehalococcoides	Yes
2638236225	Ga0069385_111360	reductive dehalogenase	2636415841	Dehalococcoides mccartyi CG4	Dehalococcoides	Yes
2638236242	Ga0069385_111377	reductive dehalogenase	2636415841	Dehalococcoides mccartyi CG4	Dehalococcoides	Yes
2638236248	Ga0069385_111383	reductive dehalogenase	2636415841	Dehalococcoides mccartyi CG4	Dehalococcoides	Yes
2638236251	Ga0069385_111386	reductive dehalogenase	2636415841	Dehalococcoides mccartyi CG4	Dehalococcoides	Yes
2638236257	Ga0069385_111392	reductive dehalogenase	2636415841	Dehalococcoides mccartyi CG4	Dehalococcoides	Yes
2649536749	Ga0069386_1169	reductive dehalogenase	2648501343	Dehalococcoides mccartyi CG5	Dehalococcoides	Yes
2649536765	Ga0069386_1185	reductive dehalogenase	2648501343	Dehalococcoides mccartyi CG5	Dehalococcoides	Yes
2649536828	Ga0069386_11149	reductive dehalogenase	2648501343	Dehalococcoides mccartyi CG5	Dehalococcoides	Yes
2649536864	Ga0069386_11185	reductive dehalogenase	2648501343	Dehalococcoides mccartyi CG5	Dehalococcoides	Yes
2649536870	Ga0069386_11191	reductive dehalogenase	2648501343	Dehalococcoides mccartyi CG5	Dehalococcoides	Yes
2649537638	Ga0069386_11963	reductive dehalogenase	2648501343	Dehalococcoides mccartyi CG5	Dehalococcoides	Yes
2649537934	Ga0069386_111260	reductive dehalogenase	2648501343	Dehalococcoides mccartyi CG5	Dehalococcoides	Yes
2649537936	Ga0069386_111262	reductive dehalogenase	2648501343	Dehalococcoides mccartyi CG5	Dehalococcoides	Yes
2649537969	Ga0069386_111295	reductive dehalogenase	2648501343	Dehalococcoides mccartyi CG5	Dehalococcoides	Yes
2649537974	Ga0069386_111300	reductive dehalogenase	2648501343	Dehalococcoides mccartyi CG5	Dehalococcoides	Yes
2649537976	Ga0069386_111302	reductive dehalogenase	2648501343	Dehalococcoides mccartyi CG5	Dehalococcoides	Yes
2649537980	Ga0069386_111306	reductive dehalogenase	2648501343	Dehalococcoides mccartyi CG5	Dehalococcoides	Yes
2649537984	Ga0069386_111310	reductive dehalogenase	2648501343	Dehalococcoides mccartyi CG5	Dehalococcoides	Yes
2649537993	Ga0069386_111319	reductive dehalogenase	2648501343	Dehalococcoides mccartyi CG5	Dehalococcoides	Yes
2649537995	Ga0069386_111321	reductive dehalogenase	2648501343	Dehalococcoides mccartyi CG5	Dehalococcoides	Yes
2649538003	Ga0069386_111329	reductive dehalogenase	2648501343	Dehalococcoides mccartyi CG5	Dehalococcoides	Yes
2649538008	Ga0069386_111335	reductive dehalogenase	2648501343	Dehalococcoides mccartyi CG5	Dehalococcoides	Yes
2649538011	Ga0069386_111338	reductive dehalogenase	2648501343	Dehalococcoides mccartyi CG5	Dehalococcoides	Yes
2649538015	Ga0069386_111342	reductive dehalogenase	2648501343	Dehalococcoides mccartyi CG5	Dehalococcoides	Yes
2649538020	Ga0069386_111347	reductive dehalogenase	2648501343	Dehalococcoides mccartyi CG5	Dehalococcoides	Yes
2649538026	Ga0069386_111353	reductive dehalogenase	2648501343	Dehalococcoides mccartyi CG5	Dehalococcoides	Yes
2649538029	Ga0069386_111356	reductive dehalogenase	2648501343	Dehalococcoides mccartyi CG5	Dehalococcoides	Yes
2649538046	Ga0069386_111373	reductive dehalogenase	2648501343	Dehalococcoides mccartyi CG5	Dehalococcoides	Yes
2649538052	Ga0069386_111379	reductive dehalogenase	2648501343	Dehalococcoides mccartyi CG5	Dehalococcoides	Yes
2649538055	Ga0069386_111382	reductive dehalogenase	2648501343	Dehalococcoides mccartyi CG5	Dehalococcoides	Yes
2649538061	Ga0069386_111388	reductive dehalogenase	2648501343	Dehalococcoides mccartyi CG5	Dehalococcoides	Yes
2953380458	Ga0533836_01_68642_70144	reductive dehalogenase	2953380378	Dehalococcoides mccartyi CWV2	Dehalococcoides	Yes
2953381300	Ga0533836_01_849897_851495	reductive dehalogenase	2953380378	Dehalococcoides mccartyi CWV2	Dehalococcoides	Yes
2953381779	Ga0533836_01_1301320_1302876	reductive dehalogenase	2953380378	Dehalococcoides mccartyi CWV2	Dehalococcoides	Yes
2953381785	Ga0533836_01_1307712_1309244	reductive dehalogenase	2953380378	Dehalococcoides mccartyi CWV2	Dehalococcoides	Yes
2540520138	dcmb_81	reductive dehalogenase	2540341062	Dehalococcoides mccartyi DCMB5	Dehalococcoides	Yes
2540520143	dcmb_86	reductive dehalogenase	2540341062	Dehalococcoides mccartyi DCMB5	Dehalococcoides	Yes
2540520148	dcmb_91	reductive dehalogenase	2540341062	Dehalococcoides mccartyi DCMB5	Dehalococcoides	Yes
2540520170	dcmb_113	reductive dehalogenase	2540341062	Dehalococcoides mccartyi DCMB5	Dehalococcoides	Yes
2540520177	dcmb_120	reductive dehalogenase	2540341062	Dehalococcoides mccartyi DCMB5	Dehalococcoides	Yes
2540520240	dcmb_184	reductive dehalogenase	2540341062	Dehalococcoides mccartyi DCMB5	Dehalococcoides	Yes
2540520291	dcmb_235	reductive dehalogenase	2540341062	Dehalococcoides mccartyi DCMB5	Dehalococcoides	Yes
2540520296	dcmb_240	reductive dehalogenase	2540341062	Dehalococcoides mccartyi DCMB5	Dehalococcoides	Yes
2540521097	dcmb_1041	reductive dehalogenase	2540341062	Dehalococcoides mccartyi DCMB5	Dehalococcoides	Yes
2540521395	dcmb_1339	reductive dehalogenase	2540341062	Dehalococcoides mccartyi DCMB5	Dehalococcoides	Yes
2540521397	dcmb_1341	reductive dehalogenase	2540341062	Dehalococcoides mccartyi DCMB5	Dehalococcoides	Yes
2540521418	dcmb_1362	reductive dehalogenase	2540341062	Dehalococcoides mccartyi DCMB5	Dehalococcoides	Yes
2540521422	dcmb_1366	reductive dehalogenase	2540341062	Dehalococcoides mccartyi DCMB5	Dehalococcoides	Yes
2540521426	dcmb_1370	reductive dehalogenase	2540341062	Dehalococcoides mccartyi DCMB5	Dehalococcoides	Yes
2540521432	dcmb_1376	reductive dehalogenase	2540341062	Dehalococcoides mccartyi DCMB5	Dehalococcoides	Yes
2540521439	dcmb_1383	reductive dehalogenase	2540341062	Dehalococcoides mccartyi DCMB5	Dehalococcoides	Yes
2540521441	dcmb_1385	reductive dehalogenase	2540341062	Dehalococcoides mccartyi DCMB5	Dehalococcoides	Yes
2540521483	dcmb_1428	reductive dehalogenase	2540341062	Dehalococcoides mccartyi DCMB5	Dehalococcoides	Yes
2540521485	dcmb_1430	reductive dehalogenase	2540341062	Dehalococcoides mccartyi DCMB5	Dehalococcoides	Yes
2540521489	dcmb_1434	reductive dehalogenase	2540341062	Dehalococcoides mccartyi DCMB5	Dehalococcoides	Yes
2540521491	dcmb_1436	reductive dehalogenase	2540341062	Dehalococcoides mccartyi DCMB5	Dehalococcoides	Yes
2540521493	dcmb_1438	reductive dehalogenase	2540341062	Dehalococcoides mccartyi DCMB5	Dehalococcoides	Yes
2540521499	dcmb_1444	reductive dehalogenase	2540341062	Dehalococcoides mccartyi DCMB5	Dehalococcoides	Yes
2841093155	Ga0399316_190	reductive dehalogenase	2841092966	Dehalococcoides mccartyi FL2	Dehalococcoides	Yes
2841093192	Ga0399316_227	reductive dehalogenase	2841092966	Dehalococcoides mccartyi FL2	Dehalococcoides	Yes
2841093197	Ga0399316_232	reductive dehalogenase	2841092966	Dehalococcoides mccartyi FL2	Dehalococcoides	Yes
2841093231	Ga0399316_266	reductive dehalogenase	2841092966	Dehalococcoides mccartyi FL2	Dehalococcoides	Yes
2841093236	Ga0399316_271	reductive dehalogenase	2841092966	Dehalococcoides mccartyi FL2	Dehalococcoides	Yes
2841093239	Ga0399316_274	reductive dehalogenase	2841092966	Dehalococcoides mccartyi FL2	Dehalococcoides	Yes
2841094337	Ga0399316_1372	reductive dehalogenase	2841092966	Dehalococcoides mccartyi FL2	Dehalococcoides	Yes
2841094339	Ga0399316_1374	reductive dehalogenase	2841092966	Dehalococcoides mccartyi FL2	Dehalococcoides	Yes
2841094372	Ga0399316_1407	reductive dehalogenase	2841092966	Dehalococcoides mccartyi FL2	Dehalococcoides	Yes
2841094377	Ga0399316_1412	reductive dehalogenase	2841092966	Dehalococcoides mccartyi FL2	Dehalococcoides	Yes
2841094381	Ga0399316_1416	reductive dehalogenase	2841092966	Dehalococcoides mccartyi FL2	Dehalococcoides	Yes
2841094390	Ga0399316_1425	reductive dehalogenase	2841092966	Dehalococcoides mccartyi FL2	Dehalococcoides	Yes
2841094392	Ga0399316_1427	reductive dehalogenase	2841092966	Dehalococcoides mccartyi FL2	Dehalococcoides	Yes
2841094400	Ga0399316_1435	reductive dehalogenase	2841092966	Dehalococcoides mccartyi FL2	Dehalococcoides	Yes
2841094406	Ga0399316_1441	reductive dehalogenase	2841092966	Dehalococcoides mccartyi FL2	Dehalococcoides	Yes
2841094409	Ga0399316_1444	reductive dehalogenase	2841092966	Dehalococcoides mccartyi FL2	Dehalococcoides	Yes
2841094413	Ga0399316_1448	reductive dehalogenase	2841092966	Dehalococcoides mccartyi FL2	Dehalococcoides	Yes
2841094419	Ga0399316_1454	reductive dehalogenase	2841092966	Dehalococcoides mccartyi FL2	Dehalococcoides	Yes
2841094425	Ga0399316_1460	reductive dehalogenase	2841092966	Dehalococcoides mccartyi FL2	Dehalococcoides	Yes
2841094428	Ga0399316_1463	reductive dehalogenase	2841092966	Dehalococcoides mccartyi FL2	Dehalococcoides	Yes
2841094447	Ga0399316_1482	reductive dehalogenase	2841092966	Dehalococcoides mccartyi FL2	Dehalococcoides	Yes
2841094453	Ga0399316_1488	reductive dehalogenase	2841092966	Dehalococcoides mccartyi FL2	Dehalococcoides	Yes
2841094456	Ga0399316_1491	reductive dehalogenase	2841092966	Dehalococcoides mccartyi FL2	Dehalococcoides	Yes
2841094462	Ga0399316_1497	reductive dehalogenase	2841092966	Dehalococcoides mccartyi FL2	Dehalococcoides	Yes
646627125	DehalGT_0124	reductive dehalogenase	646564526	Dehalococcoides mccartyi GT	Dehalococcoides	Yes
646627242	DehalGT_0241	reductive dehalogenase	646564526	Dehalococcoides mccartyi GT	Dehalococcoides	Yes
646628224	DehalGT_1189	reductive dehalogenase	646564526	Dehalococcoides mccartyi GT	Dehalococcoides	Yes
646628226	DehalGT_1191	reductive dehalogenase	646564526	Dehalococcoides mccartyi GT	Dehalococcoides	Yes
646628272	DehalGT_1237	reductive dehalogenase	646564526	Dehalococcoides mccartyi GT	Dehalococcoides	Yes
646628303	DehalGT_1269	reductive dehalogenase	646564526	Dehalococcoides mccartyi GT	Dehalococcoides	Yes
646628308	DehalGT_1276	reductive dehalogenase	646564526	Dehalococcoides mccartyi GT	Dehalococcoides	Yes
646628317	DehalGT_1285	reductive dehalogenase	646564526	Dehalococcoides mccartyi GT	Dehalococcoides	Yes
646628319	DehalGT_1287	reductive dehalogenase	646564526	Dehalococcoides mccartyi GT	Dehalococcoides	Yes
646628327	DehalGT_1295	reductive dehalogenase	646564526	Dehalococcoides mccartyi GT	Dehalococcoides	Yes
646628331	DehalGT_1300	reductive dehalogenase	646564526	Dehalococcoides mccartyi GT	Dehalococcoides	Yes
646628334	DehalGT_1303	reductive dehalogenase	646564526	Dehalococcoides mccartyi GT	Dehalococcoides	Yes
646628338	DehalGT_1307	reductive dehalogenase	646564526	Dehalococcoides mccartyi GT	Dehalococcoides	Yes
646628343	DehalGT_1312	reductive dehalogenase	646564526	Dehalococcoides mccartyi GT	Dehalococcoides	Yes
646628349	DehalGT_1318	reductive dehalogenase	646564526	Dehalococcoides mccartyi GT	Dehalococcoides	Yes
646628352	DehalGT_1321	reductive dehalogenase	646564526	Dehalococcoides mccartyi GT	Dehalococcoides	Yes
646628369	DehalGT_1338	reductive dehalogenase	646564526	Dehalococcoides mccartyi GT	Dehalococcoides	Yes
646628375	DehalGT_1344	reductive dehalogenase	646564526	Dehalococcoides mccartyi GT	Dehalococcoides	Yes
646628378	DehalGT_1347	reductive dehalogenase	646564526	Dehalococcoides mccartyi GT	Dehalococcoides	Yes
646628384	DehalGT_1353	reductive dehalogenase	646564526	Dehalococcoides mccartyi GT	Dehalococcoides	Yes
2556012641	GY50_0087	reductive dehalogenase	2554235449	Dehalococcoides mccartyi GY50	Dehalococcoides	Yes
2556012648	GY50_0094	reductive dehalogenase	2554235449	Dehalococcoides mccartyi GY50	Dehalococcoides	Yes
2556012672	GY50_0119	reductive dehalogenase	2554235449	Dehalococcoides mccartyi GY50	Dehalococcoides	Yes
2556012678	GY50_0124	reductive dehalogenase	2554235449	Dehalococcoides mccartyi GY50	Dehalococcoides	Yes
2556012679	GY50_0125	reductive dehalogenase	2554235449	Dehalococcoides mccartyi GY50	Dehalococcoides	Yes
2556012749	GY50_0194	reductive dehalogenase	2554235449	Dehalococcoides mccartyi GY50	Dehalococcoides	Yes
2556012791	GY50_0236	reductive dehalogenase	2554235449	Dehalococcoides mccartyi GY50	Dehalococcoides	Yes
2556012799	GY50_0244	reductive dehalogenase	2554235449	Dehalococcoides mccartyi GY50	Dehalococcoides	Yes
2556013490	GY50_0906	reductive dehalogenase	2554235449	Dehalococcoides mccartyi GY50	Dehalococcoides	Yes
2556013910	GY50_1310	reductive dehalogenase	2554235449	Dehalococcoides mccartyi GY50	Dehalococcoides	Yes
2556013950	GY50_1350	reductive dehalogenase	2554235449	Dehalococcoides mccartyi GY50	Dehalococcoides	Yes
2556013952	GY50_1352	reductive dehalogenase	2554235449	Dehalococcoides mccartyi GY50	Dehalococcoides	Yes
2556013975	GY50_1376	reductive dehalogenase	2554235449	Dehalococcoides mccartyi GY50	Dehalococcoides	Yes
2556013977	GY50_1378	reductive dehalogenase	2554235449	Dehalococcoides mccartyi GY50	Dehalococcoides	Yes
2556013980	GY50_1381	Reductive dehalogenase subunit	2554235449	Dehalococcoides mccartyi GY50	Dehalococcoides	Yes
2556013985	GY50_1386	reductive dehalogenase	2554235449	Dehalococcoides mccartyi GY50	Dehalococcoides	Yes
2556013992	GY50_1393	reductive dehalogenase	2554235449	Dehalococcoides mccartyi GY50	Dehalococcoides	Yes
2556013996	GY50_1397	reductive dehalogenase	2554235449	Dehalococcoides mccartyi GY50	Dehalococcoides	Yes
2556014005	GY50_1405	reductive dehalogenase	2554235449	Dehalococcoides mccartyi GY50	Dehalococcoides	Yes
2556014008	GY50_1408	reductive dehalogenase	2554235449	Dehalococcoides mccartyi GY50	Dehalococcoides	Yes
2556014011	GY50_1411	reductive dehalogenase	2554235449	Dehalococcoides mccartyi GY50	Dehalococcoides	Yes
2556014016	GY50_1417	reductive dehalogenase	2554235449	Dehalococcoides mccartyi GY50	Dehalococcoides	Yes
2556014028	GY50_1427	reductive dehalogenase	2554235449	Dehalococcoides mccartyi GY50	Dehalococcoides	Yes
2556014034	GY50_1433	reductive dehalogenase	2554235449	Dehalococcoides mccartyi GY50	Dehalococcoides	Yes
2556014038	GY50_1436	reductive dehalogenase	2554235449	Dehalococcoides mccartyi GY50	Dehalococcoides	Yes
2556014045	GY50_1443	reductive dehalogenase	2554235449	Dehalococcoides mccartyi GY50	Dehalococcoides	Yes
2834967129	Ga0175829_165	reductive dehalogenase	2834966965	Dehalococcoides mccartyi IBARAKI	Dehalococcoides	Yes
2834967196	Ga0175829_232	reductive dehalogenase	2834966965	Dehalococcoides mccartyi IBARAKI	Dehalococcoides	Yes
2834967246	Ga0175829_282	reductive dehalogenase	2834966965	Dehalococcoides mccartyi IBARAKI	Dehalococcoides	Yes
2834967254	Ga0175829_290	reductive dehalogenase	2834966965	Dehalococcoides mccartyi IBARAKI	Dehalococcoides	Yes
2834968303	Ga0175829_1339	reductive dehalogenase	2834966965	Dehalococcoides mccartyi IBARAKI	Dehalococcoides	Yes
2834968305	Ga0175829_1341	reductive dehalogenase	2834966965	Dehalococcoides mccartyi IBARAKI	Dehalococcoides	Yes
2834968336	Ga0175829_1372	reductive dehalogenase	2834966965	Dehalococcoides mccartyi IBARAKI	Dehalococcoides	Yes
2834968352	Ga0175829_1388	reductive dehalogenase	2834966965	Dehalococcoides mccartyi IBARAKI	Dehalococcoides	Yes
2834968361	Ga0175829_1397	reductive dehalogenase	2834966965	Dehalococcoides mccartyi IBARAKI	Dehalococcoides	Yes
2834968367	Ga0175829_1403	reductive dehalogenase	2834966965	Dehalococcoides mccartyi IBARAKI	Dehalococcoides	Yes
2834968374	Ga0175829_1410	reductive dehalogenase	2834966965	Dehalococcoides mccartyi IBARAKI	Dehalococcoides	Yes
2834968376	Ga0175829_1412	reductive dehalogenase	2834966965	Dehalococcoides mccartyi IBARAKI	Dehalococcoides	Yes
2834968405	Ga0175829_1441	reductive dehalogenase	2834966965	Dehalococcoides mccartyi IBARAKI	Dehalococcoides	Yes
2834968407	Ga0175829_1443	reductive dehalogenase	2834966965	Dehalococcoides mccartyi IBARAKI	Dehalococcoides	Yes
2834968411	Ga0175829_1447	reductive dehalogenase	2834966965	Dehalococcoides mccartyi IBARAKI	Dehalococcoides	Yes
2834968413	Ga0175829_1449	reductive dehalogenase	2834966965	Dehalococcoides mccartyi IBARAKI	Dehalococcoides	Yes
2834968415	Ga0175829_1451	reductive dehalogenase	2834966965	Dehalococcoides mccartyi IBARAKI	Dehalococcoides	Yes
2834968418	Ga0175829_1454	reductive dehalogenase	2834966965	Dehalococcoides mccartyi IBARAKI	Dehalococcoides	Yes
2834968422	Ga0175829_1458	reductive dehalogenase	2834966965	Dehalococcoides mccartyi IBARAKI	Dehalococcoides	Yes
2834968429	Ga0175829_1465	reductive dehalogenase	2834966965	Dehalococcoides mccartyi IBARAKI	Dehalococcoides	Yes
2834968434	Ga0175829_1470	reductive dehalogenase	2834966965	Dehalococcoides mccartyi IBARAKI	Dehalococcoides	Yes
2834968440	Ga0175829_1476	reductive dehalogenase	2834966965	Dehalococcoides mccartyi IBARAKI	Dehalococcoides	Yes
2834968443	Ga0175829_1479	reductive dehalogenase	2834966965	Dehalococcoides mccartyi IBARAKI	Dehalococcoides	Yes
2834968463	Ga0175829_1499	reductive dehalogenase	2834966965	Dehalococcoides mccartyi IBARAKI	Dehalococcoides	Yes
2834968469	Ga0175829_1505	reductive dehalogenase	2834966965	Dehalococcoides mccartyi IBARAKI	Dehalococcoides	Yes
2834968472	Ga0175829_1508	reductive dehalogenase	2834966965	Dehalococcoides mccartyi IBARAKI	Dehalococcoides	Yes
2834968478	Ga0175829_1514	reductive dehalogenase	2834966965	Dehalococcoides mccartyi IBARAKI	Dehalococcoides	Yes
2846857771	Ga0226321_01_192331_193698	reductive dehalogenase	2846857550	Dehalococcoides mccartyi KBDCA1	Dehalococcoides	Yes
2846858447	Ga0226321_01_827775_829286	reductive dehalogenase	2846857550	Dehalococcoides mccartyi KBDCA1	Dehalococcoides	Yes
2846859011	Ga0226321_01_1314181_1315668	reductive dehalogenase	2846857550	Dehalococcoides mccartyi KBDCA1	Dehalococcoides	Yes
2846859013	Ga0226321_01_1316405_1317898	reductive dehalogenase	2846857550	Dehalococcoides mccartyi KBDCA1	Dehalococcoides	Yes
2846859044	Ga0226321_01_1342872_1344398	reductive dehalogenase	2846857550	Dehalococcoides mccartyi KBDCA1	Dehalococcoides	Yes
2846859058	Ga0226321_01_1358334_1359374	reductive dehalogenase	2846857550	Dehalococcoides mccartyi KBDCA1	Dehalococcoides	Yes
2846853133	Ga0226224_01_169431_170798	reductive dehalogenase	2846852946	Dehalococcoides mccartyi KBDCA2	Dehalococcoides	Yes
2846853800	Ga0226224_01_793631_795142	reductive dehalogenase	2846852946	Dehalococcoides mccartyi KBDCA2	Dehalococcoides	Yes
2846854363	Ga0226224_01_1280037_1281524	reductive dehalogenase	2846852946	Dehalococcoides mccartyi KBDCA2	Dehalococcoides	Yes
2846854365	Ga0226224_01_1282261_1283754	reductive dehalogenase	2846852946	Dehalococcoides mccartyi KBDCA2	Dehalococcoides	Yes
2846854396	Ga0226224_01_1308728_1310254	reductive dehalogenase	2846852946	Dehalococcoides mccartyi KBDCA2	Dehalococcoides	Yes
2846854410	Ga0226224_01_1324190_1325230	reductive dehalogenase	2846852946	Dehalococcoides mccartyi KBDCA2	Dehalococcoides	Yes
2834968753	Ga0226330_188	reductive dehalogenase	2834968566	Dehalococcoides mccartyi KBDCA3	Dehalococcoides	Yes
2834968848	Ga0226330_283	reductive dehalogenase	2834968566	Dehalococcoides mccartyi KBDCA3	Dehalococcoides	Yes
2834968850	Ga0226330_285	reductive dehalogenase	2834968566	Dehalococcoides mccartyi KBDCA3	Dehalococcoides	Yes
2834968852	Ga0226330_287	reductive dehalogenase	2834968566	Dehalococcoides mccartyi KBDCA3	Dehalococcoides	Yes
2834969426	Ga0226330_862	reductive dehalogenase	2834968566	Dehalococcoides mccartyi KBDCA3	Dehalococcoides	Yes
2834969906	Ga0226330_1342	reductive dehalogenase	2834968566	Dehalococcoides mccartyi KBDCA3	Dehalococcoides	Yes
2834969908	Ga0226330_1344	reductive dehalogenase	2834968566	Dehalococcoides mccartyi KBDCA3	Dehalococcoides	Yes
2834969948	Ga0226330_1384	reductive dehalogenase	2834968566	Dehalococcoides mccartyi KBDCA3	Dehalococcoides	Yes
2846854638	Ga0226130_01_131736_133103	reductive dehalogenase	2846854498	Dehalococcoides mccartyi KBTCE1	Dehalococcoides	Yes
2846854675	Ga0226130_01_169556_171100	reductive dehalogenase	2846854498	Dehalococcoides mccartyi KBTCE1	Dehalococcoides	Yes
2846854680	Ga0226130_01_175216_176688	reductive dehalogenase	2846854498	Dehalococcoides mccartyi KBTCE1	Dehalococcoides	Yes
2846855833	Ga0226130_01_1206186_1207673	reductive dehalogenase	2846854498	Dehalococcoides mccartyi KBTCE1	Dehalococcoides	Yes
2846855835	Ga0226130_01_1208407_1209900	reductive dehalogenase	2846854498	Dehalococcoides mccartyi KBTCE1	Dehalococcoides	Yes
2846855866	Ga0226130_01_1235442_1237001	reductive dehalogenase	2846854498	Dehalococcoides mccartyi KBTCE1	Dehalococcoides	Yes
2846855897	Ga0226130_01_1260783_1262255	reductive dehalogenase	2846854498	Dehalococcoides mccartyi KBTCE1	Dehalococcoides	Yes
2846855900	Ga0226130_01_1263333_1264808	reductive dehalogenase	2846854498	Dehalococcoides mccartyi KBTCE1	Dehalococcoides	Yes
2846855905	Ga0226130_01_1267674_1269161	reductive dehalogenase	2846854498	Dehalococcoides mccartyi KBTCE1	Dehalococcoides	Yes
2846855911	Ga0226130_01_1276414_1277898	reductive dehalogenase	2846854498	Dehalococcoides mccartyi KBTCE1	Dehalococcoides	Yes
2846855914	Ga0226130_01_1279364_1280863	reductive dehalogenase	2846854498	Dehalococcoides mccartyi KBTCE1	Dehalococcoides	Yes
2846855931	Ga0226130_01_1303097_1304524	reductive dehalogenase	2846854498	Dehalococcoides mccartyi KBTCE1	Dehalococcoides	Yes
2846855937	Ga0226130_01_1310318_1311805	reductive dehalogenase	2846854498	Dehalococcoides mccartyi KBTCE1	Dehalococcoides	Yes
2846855940	Ga0226130_01_1312909_1314387	reductive dehalogenase	2846854498	Dehalococcoides mccartyi KBTCE1	Dehalococcoides	Yes
2846855946	Ga0226130_01_1318504_1320006	reductive dehalogenase	2846854498	Dehalococcoides mccartyi KBTCE1	Dehalococcoides	Yes
2843637647	Ga0226428_01_88659_90323	reductive dehalogenase	2843637544	Dehalococcoides mccartyi KBTCE2	Dehalococcoides	Yes
2843637722	Ga0226428_01_162845_164377	reductive dehalogenase	2843637544	Dehalococcoides mccartyi KBTCE2	Dehalococcoides	Yes
2843637723	Ga0226428_01_164796_166163	reductive dehalogenase	2843637544	Dehalococcoides mccartyi KBTCE2	Dehalococcoides	Yes
2846851634	Ga0226228_01_66071_67735	reductive dehalogenase	2846851562	Dehalococcoides mccartyi KBTCE3	Dehalococcoides	Yes
2846851709	Ga0226228_01_140257_141789	reductive dehalogenase	2846851562	Dehalococcoides mccartyi KBTCE3	Dehalococcoides	Yes
2846851710	Ga0226228_01_142208_143575	reductive dehalogenase	2846851562	Dehalococcoides mccartyi KBTCE3	Dehalococcoides	Yes
2841094619	Ga0226338_69	reductive dehalogenase	2841094551	Dehalococcoides mccartyi KBVC1	Dehalococcoides	Yes
2841094738	Ga0226338_188	reductive dehalogenase	2841094551	Dehalococcoides mccartyi KBVC1	Dehalococcoides	Yes
2841095798	Ga0226338_1248	reductive dehalogenase	2841094551	Dehalococcoides mccartyi KBVC1	Dehalococcoides	Yes
2841095800	Ga0226338_1250	reductive dehalogenase	2841094551	Dehalococcoides mccartyi KBVC1	Dehalococcoides	Yes
2841095831	Ga0226338_1281	reductive dehalogenase	2841094551	Dehalococcoides mccartyi KBVC1	Dehalococcoides	Yes
2841095862	Ga0226338_1313	reductive dehalogenase	2841094551	Dehalococcoides mccartyi KBVC1	Dehalococcoides	Yes
2841095869	Ga0226338_1320	reductive dehalogenase	2841094551	Dehalococcoides mccartyi KBVC1	Dehalococcoides	Yes
2841095878	Ga0226338_1329	reductive dehalogenase	2841094551	Dehalococcoides mccartyi KBVC1	Dehalococcoides	Yes
2841095880	Ga0226338_1331	reductive dehalogenase	2841094551	Dehalococcoides mccartyi KBVC1	Dehalococcoides	Yes
2841095888	Ga0226338_1339	reductive dehalogenase	2841094551	Dehalococcoides mccartyi KBVC1	Dehalococcoides	Yes
2841095893	Ga0226338_1344	reductive dehalogenase	2841094551	Dehalococcoides mccartyi KBVC1	Dehalococcoides	Yes
2841095896	Ga0226338_1347	reductive dehalogenase	2841094551	Dehalococcoides mccartyi KBVC1	Dehalococcoides	Yes
2841095900	Ga0226338_1351	reductive dehalogenase	2841094551	Dehalococcoides mccartyi KBVC1	Dehalococcoides	Yes
2841095905	Ga0226338_1356	reductive dehalogenase	2841094551	Dehalococcoides mccartyi KBVC1	Dehalococcoides	Yes
2841095911	Ga0226338_1362	reductive dehalogenase	2841094551	Dehalococcoides mccartyi KBVC1	Dehalococcoides	Yes
2841095914	Ga0226338_1365	reductive dehalogenase	2841094551	Dehalococcoides mccartyi KBVC1	Dehalococcoides	Yes
2841095932	Ga0226338_1383	reductive dehalogenase	2841094551	Dehalococcoides mccartyi KBVC1	Dehalococcoides	Yes
2841095938	Ga0226338_1389	reductive dehalogenase	2841094551	Dehalococcoides mccartyi KBVC1	Dehalococcoides	Yes
2841095941	Ga0226338_1392	reductive dehalogenase	2841094551	Dehalococcoides mccartyi KBVC1	Dehalococcoides	Yes
2841095947	Ga0226338_1398	reductive dehalogenase	2841094551	Dehalococcoides mccartyi KBVC1	Dehalococcoides	Yes
2843631643	Ga0226616_01_132597_133964	reductive dehalogenase	2843631502	Dehalococcoides mccartyi KBVC2	Dehalococcoides	Yes
2843631680	Ga0226616_01_170423_171967	reductive dehalogenase	2843631502	Dehalococcoides mccartyi KBVC2	Dehalococcoides	Yes
2843631685	Ga0226616_01_176083_177555	reductive dehalogenase	2843631502	Dehalococcoides mccartyi KBVC2	Dehalococcoides	Yes
2843632776	Ga0226616_01_1154996_1156483	reductive dehalogenase	2843631502	Dehalococcoides mccartyi KBVC2	Dehalococcoides	Yes
2843632778	Ga0226616_01_1157217_1158710	reductive dehalogenase	2843631502	Dehalococcoides mccartyi KBVC2	Dehalococcoides	Yes
2843632809	Ga0226616_01_1184258_1185817	reductive dehalogenase	2843631502	Dehalococcoides mccartyi KBVC2	Dehalococcoides	Yes
2843632840	Ga0226616_01_1209599_1211071	reductive dehalogenase	2843631502	Dehalococcoides mccartyi KBVC2	Dehalococcoides	Yes
2843632843	Ga0226616_01_1212149_1213624	reductive dehalogenase	2843631502	Dehalococcoides mccartyi KBVC2	Dehalococcoides	Yes
2843632848	Ga0226616_01_1216490_1217977	reductive dehalogenase	2843631502	Dehalococcoides mccartyi KBVC2	Dehalococcoides	Yes
2843632854	Ga0226616_01_1225236_1226720	reductive dehalogenase	2843631502	Dehalococcoides mccartyi KBVC2	Dehalococcoides	Yes
2843632857	Ga0226616_01_1228186_1229685	reductive dehalogenase	2843631502	Dehalococcoides mccartyi KBVC2	Dehalococcoides	Yes
2843632874	Ga0226616_01_1251919_1253346	reductive dehalogenase	2843631502	Dehalococcoides mccartyi KBVC2	Dehalococcoides	Yes
2843632880	Ga0226616_01_1259140_1260627	reductive dehalogenase	2843631502	Dehalococcoides mccartyi KBVC2	Dehalococcoides	Yes
2843632883	Ga0226616_01_1261731_1263209	reductive dehalogenase	2843631502	Dehalococcoides mccartyi KBVC2	Dehalococcoides	Yes
2843632889	Ga0226616_01_1267326_1268828	reductive dehalogenase	2843631502	Dehalococcoides mccartyi KBVC2	Dehalococcoides	Yes
2834373430	Ga0366220_242	reductive dehalogenase	2834373189	Dehalococcoides mccartyi KKB3.003	Dehalococcoides	Yes
2834373499	Ga0366220_311	reductive dehalogenase	2834373189	Dehalococcoides mccartyi KKB3.003	Dehalococcoides	Yes
2834373772	Ga0366220_584	reductive dehalogenase	2834373189	Dehalococcoides mccartyi KKB3.003	Dehalococcoides	Yes
2834373774	Ga0366220_586	reductive dehalogenase	2834373189	Dehalococcoides mccartyi KKB3.003	Dehalococcoides	Yes
2834373780	Ga0366220_592	reductive dehalogenase	2834373189	Dehalococcoides mccartyi KKB3.003	Dehalococcoides	Yes
2834373795	Ga0366220_607	reductive dehalogenase	2834373189	Dehalococcoides mccartyi KKB3.003	Dehalococcoides	Yes
2834373797	Ga0366220_609	reductive dehalogenase	2834373189	Dehalococcoides mccartyi KKB3.003	Dehalococcoides	Yes
2834373799	Ga0366220_611	reductive dehalogenase	2834373189	Dehalococcoides mccartyi KKB3.003	Dehalococcoides	Yes
2834373802	Ga0366220_614	reductive dehalogenase	2834373189	Dehalococcoides mccartyi KKB3.003	Dehalococcoides	Yes
2834373862	Ga0366220_674	reductive dehalogenase	2834373189	Dehalococcoides mccartyi KKB3.003	Dehalococcoides	Yes
2834373927	Ga0366220_739	reductive dehalogenase	2834373189	Dehalococcoides mccartyi KKB3.003	Dehalococcoides	Yes
2834373991	Ga0366220_803	reductive dehalogenase	2834373189	Dehalococcoides mccartyi KKB3.003	Dehalococcoides	Yes
2834374018	Ga0366220_830	reductive dehalogenase	2834373189	Dehalococcoides mccartyi KKB3.003	Dehalococcoides	Yes
2834374185	Ga0366220_997	reductive dehalogenase	2834373189	Dehalococcoides mccartyi KKB3.003	Dehalococcoides	Yes
2834374193	Ga0366220_1005	reductive dehalogenase	2834373189	Dehalococcoides mccartyi KKB3.003	Dehalococcoides	Yes
2834374527	Ga0366220_1339	reductive dehalogenase	2834373189	Dehalococcoides mccartyi KKB3.003	Dehalococcoides	Yes
2834374555	Ga0366220_1367	reductive dehalogenase	2834373189	Dehalococcoides mccartyi KKB3.003	Dehalococcoides	Yes
2834374663	Ga0366220_1475	reductive dehalogenase	2834373189	Dehalococcoides mccartyi KKB3.003	Dehalococcoides	Yes
2834374726	Ga0366220_1538	reductive dehalogenase	2834373189	Dehalococcoides mccartyi KKB3.003	Dehalococcoides	Yes
2834374829	Ga0366220_1641	reductive dehalogenase	2834373189	Dehalococcoides mccartyi KKB3.003	Dehalococcoides	Yes
2834374875	Ga0366220_1687	reductive dehalogenase	2834373189	Dehalococcoides mccartyi KKB3.003	Dehalococcoides	Yes
2834374877	Ga0366220_1689	reductive dehalogenase	2834373189	Dehalococcoides mccartyi KKB3.003	Dehalococcoides	Yes
2834374900	Ga0366220_1712	reductive dehalogenase	2834373189	Dehalococcoides mccartyi KKB3.003	Dehalococcoides	Yes
2733276059	Ga0128799_1017	reductive dehalogenase	2731957802	Dehalococcoides mccartyi MB	Dehalococcoides	Yes
2733276076	Ga0128799_10124	reductive dehalogenase	2731957802	Dehalococcoides mccartyi MB	Dehalococcoides	Yes
2733276081	Ga0128799_10129	reductive dehalogenase	2731957802	Dehalococcoides mccartyi MB	Dehalococcoides	Yes
2733276087	Ga0128799_10135	reductive dehalogenase	2731957802	Dehalococcoides mccartyi MB	Dehalococcoides	Yes
2733276090	Ga0128799_10138	reductive dehalogenase	2731957802	Dehalococcoides mccartyi MB	Dehalococcoides	Yes
2733276092	Ga0128799_10140	reductive dehalogenase	2731957802	Dehalococcoides mccartyi MB	Dehalococcoides	Yes
2733276096	Ga0128799_10144	reductive dehalogenase	2731957802	Dehalococcoides mccartyi MB	Dehalococcoides	Yes
2733276101	Ga0128799_10149	reductive dehalogenase	2731957802	Dehalococcoides mccartyi MB	Dehalococcoides	Yes
2733276104	Ga0128799_10152	reductive dehalogenase	2731957802	Dehalococcoides mccartyi MB	Dehalococcoides	Yes
2733276106	Ga0128799_10154	reductive dehalogenase	2731957802	Dehalococcoides mccartyi MB	Dehalococcoides	Yes
2733276108	Ga0128799_10156	reductive dehalogenase	2731957802	Dehalococcoides mccartyi MB	Dehalococcoides	Yes
2733276114	Ga0128799_10162	reductive dehalogenase	2731957802	Dehalococcoides mccartyi MB	Dehalococcoides	Yes
2733276182	Ga0128799_1033	reductive dehalogenase	2731957802	Dehalococcoides mccartyi MB	Dehalococcoides	Yes
2733276186	Ga0128799_1043	reductive dehalogenase	2731957802	Dehalococcoides mccartyi MB	Dehalococcoides	Yes
2733276187	Ga0128799_1044	reductive dehalogenase	2731957802	Dehalococcoides mccartyi MB	Dehalococcoides	Yes
2733276191	Ga0128799_1048	reductive dehalogenase	2731957802	Dehalococcoides mccartyi MB	Dehalococcoides	Yes
2733276195	Ga0128799_10412	reductive dehalogenase	2731957802	Dehalococcoides mccartyi MB	Dehalococcoides	Yes
2733276207	Ga0128799_10424	reductive dehalogenase	2731957802	Dehalococcoides mccartyi MB	Dehalococcoides	Yes
2733276211	Ga0128799_10428	reductive dehalogenase	2731957802	Dehalococcoides mccartyi MB	Dehalococcoides	Yes
2733276227	Ga0128799_10444	reductive dehalogenase	2731957802	Dehalococcoides mccartyi MB	Dehalococcoides	Yes
2733276229	Ga0128799_10446	reductive dehalogenase	2731957802	Dehalococcoides mccartyi MB	Dehalococcoides	Yes
2733276588	Ga0128799_1114	reductive dehalogenase	2731957802	Dehalococcoides mccartyi MB	Dehalococcoides	Yes
2733276610	Ga0128799_11126	reductive dehalogenase	2731957802	Dehalococcoides mccartyi MB	Dehalococcoides	Yes
2733276660	Ga0128799_11176	reductive dehalogenase	2731957802	Dehalococcoides mccartyi MB	Dehalococcoides	Yes
2733276666	Ga0128799_11182	reductive dehalogenase	2731957802	Dehalococcoides mccartyi MB	Dehalococcoides	Yes
2733277051	Ga0128799_118248	reductive dehalogenase	2731957802	Dehalococcoides mccartyi MB	Dehalococcoides	Yes
2733277054	Ga0128799_118251	reductive dehalogenase	2731957802	Dehalococcoides mccartyi MB	Dehalococcoides	Yes
2733277058	Ga0128799_118255	reductive dehalogenase	2731957802	Dehalococcoides mccartyi MB	Dehalococcoides	Yes
2733277284	Ga0128799_125203	reductive dehalogenase	2731957802	Dehalococcoides mccartyi MB	Dehalococcoides	Yes
2733277472	Ga0128799_1272	reductive dehalogenase	2731957802	Dehalococcoides mccartyi MB	Dehalococcoides	Yes
2733277475	Ga0128799_1275	reductive dehalogenase	2731957802	Dehalococcoides mccartyi MB	Dehalococcoides	Yes
2733277481	Ga0128799_12711	reductive dehalogenase	2731957802	Dehalococcoides mccartyi MB	Dehalococcoides	Yes
2733277630	Ga0128799_1282	reductive dehalogenase	2731957802	Dehalococcoides mccartyi MB	Dehalococcoides	Yes
2598860401	Ga0057600_00003	reductive dehalogenase	2597490266	Dehalococcoides mccartyi SG1	Dehalococcoides	Yes
2598860405	Ga0057600_00007	reductive dehalogenase	2597490266	Dehalococcoides mccartyi SG1	Dehalococcoides	Yes
2598860410	Ga0057600_00012	reductive dehalogenase	2597490266	Dehalococcoides mccartyi SG1	Dehalococcoides	Yes
2598860416	Ga0057600_00018	reductive dehalogenase	2597490266	Dehalococcoides mccartyi SG1	Dehalococcoides	Yes
2598860419	Ga0057600_00021	reductive dehalogenase	2597490266	Dehalococcoides mccartyi SG1	Dehalococcoides	Yes
2598860436	Ga0057600_00038	reductive dehalogenase	2597490266	Dehalococcoides mccartyi SG1	Dehalococcoides	Yes
2598860469	Ga0057600_00071	reductive dehalogenase	2597490266	Dehalococcoides mccartyi SG1	Dehalococcoides	Yes
2598860472	Ga0057600_00074	reductive dehalogenase	2597490266	Dehalococcoides mccartyi SG1	Dehalococcoides	Yes
2598860477	Ga0057600_00080	reductive dehalogenase	2597490266	Dehalococcoides mccartyi SG1	Dehalococcoides	Yes
2598860485	Ga0057600_00088	reductive dehalogenase	2597490266	Dehalococcoides mccartyi SG1	Dehalococcoides	Yes
2598860487	Ga0057600_00090	reductive dehalogenase	2597490266	Dehalococcoides mccartyi SG1	Dehalococcoides	Yes
2598860496	Ga0057600_00099	reductive dehalogenase	2597490266	Dehalococcoides mccartyi SG1	Dehalococcoides	Yes
2598860500	Ga0057600_00103	reductive dehalogenase	2597490266	Dehalococcoides mccartyi SG1	Dehalococcoides	Yes
2598860504	Ga0057600_00107	reductive dehalogenase	2597490266	Dehalococcoides mccartyi SG1	Dehalococcoides	Yes
2598860521	Ga0057600_00124	reductive dehalogenase	2597490266	Dehalococcoides mccartyi SG1	Dehalococcoides	Yes
2598860523	Ga0057600_00126	reductive dehalogenase	2597490266	Dehalococcoides mccartyi SG1	Dehalococcoides	Yes
2598860527	Ga0057600_00130	reductive dehalogenase	2597490266	Dehalococcoides mccartyi SG1	Dehalococcoides	Yes
2598860529	Ga0057600_00132	reductive dehalogenase	2597490266	Dehalococcoides mccartyi SG1	Dehalococcoides	Yes
2598860580	Ga0057600_00183	reductive dehalogenase	2597490266	Dehalococcoides mccartyi SG1	Dehalococcoides	Yes
2598860582	Ga0057600_00185	reductive dehalogenase	2597490266	Dehalococcoides mccartyi SG1	Dehalococcoides	Yes
2598860876	Ga0057600_00480	reductive dehalogenase	2597490266	Dehalococcoides mccartyi SG1	Dehalococcoides	Yes
2598861570	Ga0057600_01178	reductive dehalogenase	2597490266	Dehalococcoides mccartyi SG1	Dehalococcoides	Yes
2598861578	Ga0057600_01186	reductive dehalogenase	2597490266	Dehalococcoides mccartyi SG1	Dehalococcoides	Yes
2598861601	Ga0057600_01209	reductive dehalogenase	2597490266	Dehalococcoides mccartyi SG1	Dehalococcoides	Yes
2598861606	Ga0057600_01214	reductive dehalogenase	2597490266	Dehalococcoides mccartyi SG1	Dehalococcoides	Yes
2598861641	Ga0057600_01249	reductive dehalogenase	2597490266	Dehalococcoides mccartyi SG1	Dehalococcoides	Yes
2598861773	Ga0057600_01382	reductive dehalogenase	2597490266	Dehalococcoides mccartyi SG1	Dehalococcoides	Yes
2598861920	Ga0057600_01530	reductive dehalogenase	2597490266	Dehalococcoides mccartyi SG1	Dehalococcoides	Yes
2598861926	Ga0057600_01536	reductive dehalogenase	2597490266	Dehalococcoides mccartyi SG1	Dehalococcoides	Yes
2598861929	Ga0057600_01539	reductive dehalogenase	2597490266	Dehalococcoides mccartyi SG1	Dehalococcoides	Yes
2846859314	Ga0263311_01_150955_152322	reductive dehalogenase	2846859146	Dehalococcoides mccartyi UCH-ATV1	Dehalococcoides	Yes
2846860104	Ga0263311_01_888676_890340	reductive dehalogenase	2846859146	Dehalococcoides mccartyi UCH-ATV1	Dehalococcoides	Yes
2846860488	Ga0263311_01_1232662_1234221	reductive dehalogenase	2846859146	Dehalococcoides mccartyi UCH-ATV1	Dehalococcoides	Yes
2846860514	Ga0263311_01_1252178_1253536	reductive dehalogenase	2846859146	Dehalococcoides mccartyi UCH-ATV1	Dehalococcoides	Yes
2846860515	Ga0263311_01_1253946_1255358	reductive dehalogenase	2846859146	Dehalococcoides mccartyi UCH-ATV1	Dehalococcoides	Yes
2846860554	Ga0263311_01_1293109_1295220	reductive dehalogenase	2846859146	Dehalococcoides mccartyi UCH-ATV1	Dehalococcoides	Yes
2846860556	Ga0263311_01_1295720_1297246	reductive dehalogenase	2846859146	Dehalococcoides mccartyi UCH-ATV1	Dehalococcoides	Yes
2846860560	Ga0263311_01_1298775_1300184	reductive dehalogenase	2846859146	Dehalococcoides mccartyi UCH-ATV1	Dehalococcoides	Yes
2846860565	Ga0263311_01_1303414_1304220	reductive dehalogenase	2846859146	Dehalococcoides mccartyi UCH-ATV1	Dehalococcoides	Yes
2846860582	Ga0263311_01_1319739_1321241	reductive dehalogenase	2846859146	Dehalococcoides mccartyi UCH-ATV1	Dehalococcoides	Yes
646445950	DhcVS_82	reductive dehalogenase	646311919	Dehalococcoides mccartyi VS	Dehalococcoides	Yes
646445956	DhcVS_88	reductive dehalogenase	646311919	Dehalococcoides mccartyi VS	Dehalococcoides	Yes
646445964	DhcVS_96	reductive dehalogenase	646311919	Dehalococcoides mccartyi VS	Dehalococcoides	Yes
646445967	DhcVS_99	reductive dehalogenase	646311919	Dehalococcoides mccartyi VS	Dehalococcoides	Yes
646445972	DhcVS_104	reductive dehalogenase	646311919	Dehalococcoides mccartyi VS	Dehalococcoides	Yes
646446037	DhcVS_169	reductive dehalogenase	646311919	Dehalococcoides mccartyi VS	Dehalococcoides	Yes
646447100	DhcVS_1260	reductive dehalogenase	646311919	Dehalococcoides mccartyi VS	Dehalococcoides	Yes
646447102	DhcVS_1263	reductive dehalogenase	646311919	Dehalococcoides mccartyi VS	Dehalococcoides	Yes
646447130	DhcVS_1291	vinyl chloride reductive dehalogenase	646311919	Dehalococcoides mccartyi VS	Dehalococcoides	Yes
646447152	DhcVS_1314	reductive dehalogenase	646311919	Dehalococcoides mccartyi VS	Dehalococcoides	Yes
646447154	DhcVS_1316	reductive dehalogenase	646311919	Dehalococcoides mccartyi VS	Dehalococcoides	Yes
646447158	DhcVS_1320	reductive dehalogenase	646311919	Dehalococcoides mccartyi VS	Dehalococcoides	Yes
646447162	DhcVS_1324	reductive dehalogenase	646311919	Dehalococcoides mccartyi VS	Dehalococcoides	Yes
646447165	DhcVS_1327	reductive dehalogenase	646311919	Dehalococcoides mccartyi VS	Dehalococcoides	Yes
646447167	DhcVS_1329	reductive dehalogenase	646311919	Dehalococcoides mccartyi VS	Dehalococcoides	Yes
646447174	DhcVS_1336	reductive dehalogenase	646311919	Dehalococcoides mccartyi VS	Dehalococcoides	Yes
646447178	DhcVS_1340	reductive dehalogenase	646311919	Dehalococcoides mccartyi VS	Dehalococcoides	Yes
646447180	DhcVS_1342	reductive dehalogenase	646311919	Dehalococcoides mccartyi VS	Dehalococcoides	Yes
646447182	DhcVS_1344	reductive dehalogenase	646311919	Dehalococcoides mccartyi VS	Dehalococcoides	Yes
646447185	DhcVS_1347	reductive dehalogenase	646311919	Dehalococcoides mccartyi VS	Dehalococcoides	Yes
646447187	DhcVS_1349	reductive dehalogenase	646311919	Dehalococcoides mccartyi VS	Dehalococcoides	Yes
646447191	DhcVS_1353	reductive dehalogenase	646311919	Dehalococcoides mccartyi VS	Dehalococcoides	Yes
646447198	DhcVS_1360	reductive dehalogenase	646311919	Dehalococcoides mccartyi VS	Dehalococcoides	Yes
646447202	DhcVS_1364	reductive dehalogenase	646311919	Dehalococcoides mccartyi VS	Dehalococcoides	Yes
646447209	DhcVS_1371	reductive dehalogenase	646311919	Dehalococcoides mccartyi VS	Dehalococcoides	Yes
646447213	DhcVS_1375	reductive dehalogenase	646311919	Dehalococcoides mccartyi VS	Dehalococcoides	Yes
646447216	DhcVS_1378	reductive dehalogenase	646311919	Dehalococcoides mccartyi VS	Dehalococcoides	Yes
646447221	DhcVS_1383	reductive dehalogenase	646311919	Dehalococcoides mccartyi VS	Dehalococcoides	Yes
646447225	DhcVS_1387	reductive dehalogenase	646311919	Dehalococcoides mccartyi VS	Dehalococcoides	Yes
646447231	DhcVS_1393	reductive dehalogenase	646311919	Dehalococcoides mccartyi VS	Dehalococcoides	Yes
646447237	DhcVS_1399	reductive dehalogenase	646311919	Dehalococcoides mccartyi VS	Dehalococcoides	Yes
646447240	DhcVS_1402	reductive dehalogenase	646311919	Dehalococcoides mccartyi VS	Dehalococcoides	Yes
646447259	DhcVS_1421	reductive dehalogenase	646311919	Dehalococcoides mccartyi VS	Dehalococcoides	Yes
646447265	DhcVS_1427	reductive dehalogenase	646311919	Dehalococcoides mccartyi VS	Dehalococcoides	Yes
646447268	DhcVS_1430	reductive dehalogenase	646311919	Dehalococcoides mccartyi VS	Dehalococcoides	Yes
646447274	DhcVS_1436	reductive dehalogenase	646311919	Dehalococcoides mccartyi VS	Dehalococcoides	Yes
2846856126	Ga0272316_01_88173_89636	reductive dehalogenase	2846856033	Dehalococcoides mccartyi WBC-2	Dehalococcoides	Yes
2846856129	Ga0272316_01_91249_92562	reductive dehalogenase	2846856033	Dehalococcoides mccartyi WBC-2	Dehalococcoides	Yes
2846856193	Ga0272316_01_157497_158864	reductive dehalogenase	2846856033	Dehalococcoides mccartyi WBC-2	Dehalococcoides	Yes
2846856230	Ga0272316_01_195323_196867	reductive dehalogenase	2846856033	Dehalococcoides mccartyi WBC-2	Dehalococcoides	Yes
2846857381	Ga0272316_01_1229694_1231181	reductive dehalogenase	2846856033	Dehalococcoides mccartyi WBC-2	Dehalococcoides	Yes
2846857383	Ga0272316_01_1231918_1233411	reductive dehalogenase	2846856033	Dehalococcoides mccartyi WBC-2	Dehalococcoides	Yes
2846857414	Ga0272316_01_1258954_1260513	reductive dehalogenase	2846856033	Dehalococcoides mccartyi WBC-2	Dehalococcoides	Yes
2846857431	Ga0272316_01_1274295_1275782	reductive dehalogenase	2846856033	Dehalococcoides mccartyi WBC-2	Dehalococcoides	Yes
2846857439	Ga0272316_01_1279628_1281145	reductive dehalogenase	2846856033	Dehalococcoides mccartyi WBC-2	Dehalococcoides	Yes
2846857443	Ga0272316_01_1283247_1284773	reductive dehalogenase	2846856033	Dehalococcoides mccartyi WBC-2	Dehalococcoides	Yes
2846857454	Ga0272316_01_1295729_1297216	reductive dehalogenase	2846856033	Dehalococcoides mccartyi WBC-2	Dehalococcoides	Yes
2846857457	Ga0272316_01_1298314_1299792	reductive dehalogenase	2846856033	Dehalococcoides mccartyi WBC-2	Dehalococcoides	Yes
2846857463	Ga0272316_01_1303909_1305411	reductive dehalogenase	2846856033	Dehalococcoides mccartyi WBC-2	Dehalococcoides	Yes
2653128133	Ga0078186_1181	reductive dehalogenase	2651869856	Dehalococcoides sp. UCH007	Dehalococcoides	Yes
2653128138	Ga0078186_1186	reductive dehalogenase	2651869856	Dehalococcoides sp. UCH007	Dehalococcoides	Yes
2653128270	Ga0078186_11219	reductive dehalogenase	2651869856	Dehalococcoides sp. UCH007	Dehalococcoides	Yes
2653128951	Ga0078186_11903	reductive dehalogenase	2651869856	Dehalococcoides sp. UCH007	Dehalococcoides	Yes
2653129087	Ga0078186_111041	reductive dehalogenase	2651869856	Dehalococcoides sp. UCH007	Dehalococcoides	Yes
2653129091	Ga0078186_111045	reductive dehalogenase	2651869856	Dehalococcoides sp. UCH007	Dehalococcoides	Yes
2653129094	Ga0078186_111048	reductive dehalogenase	2651869856	Dehalococcoides sp. UCH007	Dehalococcoides	Yes
2653129340	Ga0078186_111295	reductive dehalogenase	2651869856	Dehalococcoides sp. UCH007	Dehalococcoides	Yes
2653129343	Ga0078186_111298	reductive dehalogenase	2651869856	Dehalococcoides sp. UCH007	Dehalococcoides	Yes
2653129379	Ga0078186_111334	reductive dehalogenase	2651869856	Dehalococcoides sp. UCH007	Dehalococcoides	Yes
2653129410	Ga0078186_111365	reductive dehalogenase	2651869856	Dehalococcoides sp. UCH007	Dehalococcoides	Yes
2653129453	Ga0078186_111408	reductive dehalogenase	2651869856	Dehalococcoides sp. UCH007	Dehalococcoides	Yes
2653129460	Ga0078186_111415	reductive dehalogenase	2651869856	Dehalococcoides sp. UCH007	Dehalococcoides	Yes
2653129463	Ga0078186_111418	reductive dehalogenase	2651869856	Dehalococcoides sp. UCH007	Dehalococcoides	Yes
2653129469	Ga0078186_111424	reductive dehalogenase	2651869856	Dehalococcoides sp. UCH007	Dehalococcoides	Yes
2653129472	Ga0078186_111427	reductive dehalogenase	2651869856	Dehalococcoides sp. UCH007	Dehalococcoides	Yes
2653129475	Ga0078186_111430	reductive dehalogenase	2651869856	Dehalococcoides sp. UCH007	Dehalococcoides	Yes
2653129479	Ga0078186_111434	reductive dehalogenase	2651869856	Dehalococcoides sp. UCH007	Dehalococcoides	Yes
2653129483	Ga0078186_111438	reductive dehalogenase	2651869856	Dehalococcoides sp. UCH007	Dehalococcoides	Yes
2653129486	Ga0078186_111441	reductive dehalogenase	2651869856	Dehalococcoides sp. UCH007	Dehalococcoides	Yes
2653129491	Ga0078186_111446	reductive dehalogenase	2651869856	Dehalococcoides sp. UCH007	Dehalococcoides	Yes
2653129495	Ga0078186_111450	reductive dehalogenase	2651869856	Dehalococcoides sp. UCH007	Dehalococcoides	Yes
2653129500	Ga0078186_111455	reductive dehalogenase	2651869856	Dehalococcoides sp. UCH007	Dehalococcoides	Yes
2653129506	Ga0078186_111461	reductive dehalogenase	2651869856	Dehalococcoides sp. UCH007	Dehalococcoides	Yes
2653129509	Ga0078186_111464	reductive dehalogenase	2651869856	Dehalococcoides sp. UCH007	Dehalococcoides	Yes
2653129525	Ga0078186_111480	reductive dehalogenase	2651869856	Dehalococcoides sp. UCH007	Dehalococcoides	Yes
2653129531	Ga0078186_111486	reductive dehalogenase	2651869856	Dehalococcoides sp. UCH007	Dehalococcoides	Yes
2653129534	Ga0078186_111489	reductive dehalogenase	2651869856	Dehalococcoides sp. UCH007	Dehalococcoides	Yes
2653129540	Ga0078186_111495	reductive dehalogenase	2651869856	Dehalococcoides sp. UCH007	Dehalococcoides	Yes
2875934039	Ga0439120_032_4772_5545	reductive dehalogenase	2875933603	Dehalococcoidia bacterium LHD8	Dehalococcoidia	No
2787659694	Ga0266905_1574	reductive dehalogenase	2786546612	Dehalococcoidia bacterium NAT119	Dehalococcoidia	No
2787683895	Ga0266912_117811	reductive dehalogenase	2786546628	Dehalococcoidia bacterium NP135	Dehalococcoidia	No
2787684253	Ga0266912_12016	reductive dehalogenase subunit-like protein	2786546628	Dehalococcoidia bacterium NP135	Dehalococcoidia	No
2787676425	Ga0266915_13924	reductive dehalogenase	2786546624	Dehalococcoidia bacterium RS413	Dehalococcoidia	No
2787687862	Ga0266919_12211	reductive dehalogenase	2786546631	Dehalococcoidia bacterium RS654	Dehalococcoidia	No
2787672440	Ga0266926_101724	reductive dehalogenase	2786546622	Dehalococcoidia bacterium SAT2604	Dehalococcoidia	No
2725255594	Ga0126006_10208	reductive dehalogenase	2724679055	Dehalococcoidia bacterium SCGC AB-540-C11	Dehalococcoidia	No
2708977305	Ga0157257_12223	reductive dehalogenase	2708742480	Dehalococcoidia bacterium SCGC AG-205-C19 (contamination screened)	Dehalococcoidia	No
2709020172	Ga0157259_12112	reductive dehalogenase	2708742510	Dehalococcoidia bacterium SCGC AG-205-E11 (contamination screened)	Dehalococcoidia	No
2711582714	Ga0163107_10219	reductive dehalogenase	2710724127	Dehalococcoidia bacterium SCGC AG-205-F21 (contamination screened)	Dehalococcoidia	No
2708980227	Ga0157270_10140	reductive dehalogenase	2708742482	Dehalococcoidia bacterium SCGC AG-205-I03 (contamination screened)	Dehalococcoidia	No
2708562599	Ga0153888_106105	reductive dehalogenase	2706794984	Dehalococcoidia bacterium SCGC AG-205-J23 (contamination screened)	Dehalococcoidia	No
2708579552	Ga0153896_11148	reductive dehalogenase	2706794993	Dehalococcoidia bacterium SCGC AG-205-K20 (contamination screened)	Dehalococcoidia	No
2706245268	Ga0151156_1411	reductive dehalogenase	2703719293	Dehalococcoidia bacterium SCGC AG-205-M17 (contamination screened)	Dehalococcoidia	No
2706240825	Ga0151157_11142	reductive dehalogenase	2703719290	Dehalococcoidia bacterium SCGC AG-205-M20 (contamination screened)	Dehalococcoidia	No
2708534336	Ga0153901_10224	reductive dehalogenase	2706794968	Dehalococcoidia bacterium SCGC AG-205-N19 (contamination screened)	Dehalococcoidia	No
2708547508	Ga0153909_11652	reductive dehalogenase	2706794976	Dehalococcoidia bacterium SCGC AG-206-F20 (contamination screened)	Dehalococcoidia	No
2708548044	Ga0153909_13310	reductive dehalogenase	2706794976	Dehalococcoidia bacterium SCGC AG-206-F20 (contamination screened)	Dehalococcoidia	No
2708541953	Ga0153911_10111	reductive dehalogenase	2706794974	Dehalococcoidia bacterium SCGC AG-206-G16 (contamination screened)	Dehalococcoidia	No
2708543283	Ga0153911_1171	reductive dehalogenase	2706794974	Dehalococcoidia bacterium SCGC AG-206-G16 (contamination screened)	Dehalococcoidia	No
2708543801	Ga0153911_1379	reductive dehalogenase	2706794974	Dehalococcoidia bacterium SCGC AG-206-G16 (contamination screened)	Dehalococcoidia	No
2708543845	Ga0153911_1417	reductive dehalogenase	2706794974	Dehalococcoidia bacterium SCGC AG-206-G16 (contamination screened)	Dehalococcoidia	No
2804821739	Ga0248365_1130	reductive dehalogenase	2802429288	Dehalogenimonas alkenigignens IP3-3	Dehalogenimonas	Yes
2804821741	Ga0248365_1132	reductive dehalogenase	2802429288	Dehalogenimonas alkenigignens IP3-3	Dehalogenimonas	Yes
2804821861	Ga0248365_11152	reductive dehalogenase	2802429288	Dehalogenimonas alkenigignens IP3-3	Dehalogenimonas	Yes
2804822204	Ga0248365_12229	reductive dehalogenase	2802429288	Dehalogenimonas alkenigignens IP3-3	Dehalogenimonas	Yes
2804822311	Ga0248365_12336	reductive dehalogenase	2802429288	Dehalogenimonas alkenigignens IP3-3	Dehalogenimonas	Yes
2804822312	Ga0248365_12337	reductive dehalogenase	2802429288	Dehalogenimonas alkenigignens IP3-3	Dehalogenimonas	Yes
2804822313	Ga0248365_12338	reductive dehalogenase	2802429288	Dehalogenimonas alkenigignens IP3-3	Dehalogenimonas	Yes
2804822321	Ga0248365_12347	reductive dehalogenase	2802429288	Dehalogenimonas alkenigignens IP3-3	Dehalogenimonas	Yes
2804822346	Ga0248365_12372	reductive dehalogenase	2802429288	Dehalogenimonas alkenigignens IP3-3	Dehalogenimonas	Yes
2804822351	Ga0248365_12377	reductive dehalogenase	2802429288	Dehalogenimonas alkenigignens IP3-3	Dehalogenimonas	Yes
2804822448	Ga0248365_12474	reductive dehalogenase	2802429288	Dehalogenimonas alkenigignens IP3-3	Dehalogenimonas	Yes
2804822449	Ga0248365_12475	reductive dehalogenase	2802429288	Dehalogenimonas alkenigignens IP3-3	Dehalogenimonas	Yes
2804822538	Ga0248365_12564	reductive dehalogenase	2802429288	Dehalogenimonas alkenigignens IP3-3	Dehalogenimonas	Yes
2804822539	Ga0248365_12565	reductive dehalogenase	2802429288	Dehalogenimonas alkenigignens IP3-3	Dehalogenimonas	Yes
2804822540	Ga0248365_12566	reductive dehalogenase	2802429288	Dehalogenimonas alkenigignens IP3-3	Dehalogenimonas	Yes
2804822833	Ga0248365_12860	reductive dehalogenase	2802429288	Dehalogenimonas alkenigignens IP3-3	Dehalogenimonas	Yes
2804822841	Ga0248365_12868	reductive dehalogenase	2802429288	Dehalogenimonas alkenigignens IP3-3	Dehalogenimonas	Yes
2804822842	Ga0248365_12869	reductive dehalogenase	2802429288	Dehalogenimonas alkenigignens IP3-3	Dehalogenimonas	Yes
2804822845	Ga0248365_12872	reductive dehalogenase	2802429288	Dehalogenimonas alkenigignens IP3-3	Dehalogenimonas	Yes
2804822856	Ga0248365_12883	reductive dehalogenase	2802429288	Dehalogenimonas alkenigignens IP3-3	Dehalogenimonas	Yes
2804823333	Ga0248365_121361	reductive dehalogenase	2802429288	Dehalogenimonas alkenigignens IP3-3	Dehalogenimonas	Yes
2804823355	Ga0248365_121383	reductive dehalogenase	2802429288	Dehalogenimonas alkenigignens IP3-3	Dehalogenimonas	Yes
2804823356	Ga0248365_121384	reductive dehalogenase	2802429288	Dehalogenimonas alkenigignens IP3-3	Dehalogenimonas	Yes
2804823437	Ga0248365_121465	reductive dehalogenase subunit-like protein	2802429288	Dehalogenimonas alkenigignens IP3-3	Dehalogenimonas	Yes
2804823442	Ga0248365_121470	reductive dehalogenase subunit-like protein	2802429288	Dehalogenimonas alkenigignens IP3-3	Dehalogenimonas	Yes
2804823443	Ga0248365_121471	reductive dehalogenase	2802429288	Dehalogenimonas alkenigignens IP3-3	Dehalogenimonas	Yes
2804823467	Ga0248365_121495	reductive dehalogenase	2802429288	Dehalogenimonas alkenigignens IP3-3	Dehalogenimonas	Yes
2804823509	Ga0248365_121537	reductive dehalogenase	2802429288	Dehalogenimonas alkenigignens IP3-3	Dehalogenimonas	Yes
2804823626	Ga0248365_121654	reductive dehalogenase	2802429288	Dehalogenimonas alkenigignens IP3-3	Dehalogenimonas	Yes
2774673882	Ga0213726_11328	reductive dehalogenase	2773857847	Dehalogenimonas formicexedens NSZ-14	Dehalogenimonas	Yes
2774673895	Ga0213726_11341	reductive dehalogenase	2773857847	Dehalogenimonas formicexedens NSZ-14	Dehalogenimonas	Yes
2774673896	Ga0213726_11342	reductive dehalogenase	2773857847	Dehalogenimonas formicexedens NSZ-14	Dehalogenimonas	Yes
2774673900	Ga0213726_11346	reductive dehalogenase	2773857847	Dehalogenimonas formicexedens NSZ-14	Dehalogenimonas	Yes
2774673901	Ga0213726_11347	reductive dehalogenase	2773857847	Dehalogenimonas formicexedens NSZ-14	Dehalogenimonas	Yes
2774673923	Ga0213726_11369	reductive dehalogenase	2773857847	Dehalogenimonas formicexedens NSZ-14	Dehalogenimonas	Yes
2774673982	Ga0213726_11428	reductive dehalogenase	2773857847	Dehalogenimonas formicexedens NSZ-14	Dehalogenimonas	Yes
2774674065	Ga0213726_11511	reductive dehalogenase	2773857847	Dehalogenimonas formicexedens NSZ-14	Dehalogenimonas	Yes
2774674163	Ga0213726_11610	reductive dehalogenase	2773857847	Dehalogenimonas formicexedens NSZ-14	Dehalogenimonas	Yes
2774674893	Ga0213726_111340	reductive dehalogenase	2773857847	Dehalogenimonas formicexedens NSZ-14	Dehalogenimonas	Yes
2774674919	Ga0213726_111366	reductive dehalogenase	2773857847	Dehalogenimonas formicexedens NSZ-14	Dehalogenimonas	Yes
2774674938	Ga0213726_111385	reductive dehalogenase	2773857847	Dehalogenimonas formicexedens NSZ-14	Dehalogenimonas	Yes
2774675009	Ga0213726_111456	reductive dehalogenase subunit-like protein	2773857847	Dehalogenimonas formicexedens NSZ-14	Dehalogenimonas	Yes
2774675015	Ga0213726_111462	reductive dehalogenase	2773857847	Dehalogenimonas formicexedens NSZ-14	Dehalogenimonas	Yes
2774675016	Ga0213726_111463	reductive dehalogenase	2773857847	Dehalogenimonas formicexedens NSZ-14	Dehalogenimonas	Yes
2774675094	Ga0213726_111541	reductive dehalogenase	2773857847	Dehalogenimonas formicexedens NSZ-14	Dehalogenimonas	Yes
2774675150	Ga0213726_111597	reductive dehalogenase	2773857847	Dehalogenimonas formicexedens NSZ-14	Dehalogenimonas	Yes
2774675152	Ga0213726_111599	reductive dehalogenase	2773857847	Dehalogenimonas formicexedens NSZ-14	Dehalogenimonas	Yes
2774675155	Ga0213726_111602	reductive dehalogenase	2773857847	Dehalogenimonas formicexedens NSZ-14	Dehalogenimonas	Yes
2774675156	Ga0213726_111603	reductive dehalogenase	2773857847	Dehalogenimonas formicexedens NSZ-14	Dehalogenimonas	Yes
2774675429	Ga0213726_111876	reductive dehalogenase	2773857847	Dehalogenimonas formicexedens NSZ-14	Dehalogenimonas	Yes
2774675430	Ga0213726_111877	reductive dehalogenase	2773857847	Dehalogenimonas formicexedens NSZ-14	Dehalogenimonas	Yes
2774675550	Ga0213726_111997	reductive dehalogenase	2773857847	Dehalogenimonas formicexedens NSZ-14	Dehalogenimonas	Yes
2774675552	Ga0213726_111999	reductive dehalogenase	2773857847	Dehalogenimonas formicexedens NSZ-14	Dehalogenimonas	Yes
648069048	Dehly_0068	reductive dehalogenase	648028022	Dehalogenimonas lykanthroporepellens BL-DC-9	Dehalogenimonas	Yes
648069098	Dehly_0121	reductive dehalogenase	648028022	Dehalogenimonas lykanthroporepellens BL-DC-9	Dehalogenimonas	Yes
648069135	Dehly_0156	reductive dehalogenase	648028022	Dehalogenimonas lykanthroporepellens BL-DC-9	Dehalogenimonas	Yes
648069248	Dehly_0274	reductive dehalogenase	648028022	Dehalogenimonas lykanthroporepellens BL-DC-9	Dehalogenimonas	Yes
648069249	Dehly_0275	reductive dehalogenase	648028022	Dehalogenimonas lykanthroporepellens BL-DC-9	Dehalogenimonas	Yes
648069256	Dehly_0283	reductive dehalogenase	648028022	Dehalogenimonas lykanthroporepellens BL-DC-9	Dehalogenimonas	Yes
648069828	Dehly_0849	reductive dehalogenase	648028022	Dehalogenimonas lykanthroporepellens BL-DC-9	Dehalogenimonas	Yes
648069890	Dehly_0910	reductive dehalogenase	648028022	Dehalogenimonas lykanthroporepellens BL-DC-9	Dehalogenimonas	Yes
648070034	Dehly_1054	reductive dehalogenase	648028022	Dehalogenimonas lykanthroporepellens BL-DC-9	Dehalogenimonas	Yes
648070124	Dehly_1148	reductive dehalogenase	648028022	Dehalogenimonas lykanthroporepellens BL-DC-9	Dehalogenimonas	Yes
648070128	Dehly_1152	reductive dehalogenase	648028022	Dehalogenimonas lykanthroporepellens BL-DC-9	Dehalogenimonas	Yes
648070303	Dehly_1328	reductive dehalogenase	648028022	Dehalogenimonas lykanthroporepellens BL-DC-9	Dehalogenimonas	Yes
648070329	Dehly_1355	reductive dehalogenase	648028022	Dehalogenimonas lykanthroporepellens BL-DC-9	Dehalogenimonas	Yes
648070490	Dehly_1514	reductive dehalogenase	648028022	Dehalogenimonas lykanthroporepellens BL-DC-9	Dehalogenimonas	Yes
648070500	Dehly_1524	reductive dehalogenase	648028022	Dehalogenimonas lykanthroporepellens BL-DC-9	Dehalogenimonas	Yes
648070505	Dehly_1530	reductive dehalogenase	648028022	Dehalogenimonas lykanthroporepellens BL-DC-9	Dehalogenimonas	Yes
648070514	Dehly_1540	reductive dehalogenase	648028022	Dehalogenimonas lykanthroporepellens BL-DC-9	Dehalogenimonas	Yes
648070554	Dehly_1582	reductive dehalogenase	648028022	Dehalogenimonas lykanthroporepellens BL-DC-9	Dehalogenimonas	Yes
2831893209	Ga0347137_2	reductive dehalogenase	2831893208	Dehalogenimonas sp. GP	Dehalogenimonas	Yes
2831893285	Ga0347137_78	reductive dehalogenase	2831893208	Dehalogenimonas sp. GP	Dehalogenimonas	Yes
2831893288	Ga0347137_81	reductive dehalogenase	2831893208	Dehalogenimonas sp. GP	Dehalogenimonas	Yes
2831893346	Ga0347137_139	reductive dehalogenase	2831893208	Dehalogenimonas sp. GP	Dehalogenimonas	Yes
2831893347	Ga0347137_140	reductive dehalogenase	2831893208	Dehalogenimonas sp. GP	Dehalogenimonas	Yes
2831893348	Ga0347137_141	reductive dehalogenase	2831893208	Dehalogenimonas sp. GP	Dehalogenimonas	Yes
2831893446	Ga0347137_239	reductive dehalogenase	2831893208	Dehalogenimonas sp. GP	Dehalogenimonas	Yes
2831893447	Ga0347137_240	reductive dehalogenase	2831893208	Dehalogenimonas sp. GP	Dehalogenimonas	Yes
2831893462	Ga0347137_255	reductive dehalogenase	2831893208	Dehalogenimonas sp. GP	Dehalogenimonas	Yes
2831893463	Ga0347137_256	reductive dehalogenase	2831893208	Dehalogenimonas sp. GP	Dehalogenimonas	Yes
2831893464	Ga0347137_257	reductive dehalogenase	2831893208	Dehalogenimonas sp. GP	Dehalogenimonas	Yes
2831893470	Ga0347137_263	reductive dehalogenase	2831893208	Dehalogenimonas sp. GP	Dehalogenimonas	Yes
2831893876	Ga0347137_669	reductive dehalogenase	2831893208	Dehalogenimonas sp. GP	Dehalogenimonas	Yes
2831893883	Ga0347137_676	reductive dehalogenase	2831893208	Dehalogenimonas sp. GP	Dehalogenimonas	Yes
2831893912	Ga0347137_705	reductive dehalogenase	2831893208	Dehalogenimonas sp. GP	Dehalogenimonas	Yes
2831894083	Ga0347137_876	reductive dehalogenase	2831893208	Dehalogenimonas sp. GP	Dehalogenimonas	Yes
2831894084	Ga0347137_877	reductive dehalogenase	2831893208	Dehalogenimonas sp. GP	Dehalogenimonas	Yes
2831894187	Ga0347137_980	reductive dehalogenase	2831893208	Dehalogenimonas sp. GP	Dehalogenimonas	Yes
2831894193	Ga0347137_986	reductive dehalogenase	2831893208	Dehalogenimonas sp. GP	Dehalogenimonas	Yes
2831894435	Ga0347137_1228	reductive dehalogenase	2831893208	Dehalogenimonas sp. GP	Dehalogenimonas	Yes
2831894523	Ga0347137_1316	reductive dehalogenase	2831893208	Dehalogenimonas sp. GP	Dehalogenimonas	Yes
2831894524	Ga0347137_1317	reductive dehalogenase	2831893208	Dehalogenimonas sp. GP	Dehalogenimonas	Yes
2831894525	Ga0347137_1318	reductive dehalogenase	2831893208	Dehalogenimonas sp. GP	Dehalogenimonas	Yes
2831894527	Ga0347137_1320	reductive dehalogenase	2831893208	Dehalogenimonas sp. GP	Dehalogenimonas	Yes
2831894674	Ga0347137_1467	reductive dehalogenase	2831893208	Dehalogenimonas sp. GP	Dehalogenimonas	Yes
2831894675	Ga0347137_1468	reductive dehalogenase	2831893208	Dehalogenimonas sp. GP	Dehalogenimonas	Yes
2831894705	Ga0347137_1498	reductive dehalogenase	2831893208	Dehalogenimonas sp. GP	Dehalogenimonas	Yes
2831894792	Ga0347137_1585	reductive dehalogenase	2831893208	Dehalogenimonas sp. GP	Dehalogenimonas	Yes
2831894793	Ga0347137_1586	reductive dehalogenase	2831893208	Dehalogenimonas sp. GP	Dehalogenimonas	Yes
2831894794	Ga0347137_1587	reductive dehalogenase	2831893208	Dehalogenimonas sp. GP	Dehalogenimonas	Yes
2831894802	Ga0347137_1595	reductive dehalogenase	2831893208	Dehalogenimonas sp. GP	Dehalogenimonas	Yes
2831894803	Ga0347137_1596	reductive dehalogenase	2831893208	Dehalogenimonas sp. GP	Dehalogenimonas	Yes
2831894805	Ga0347137_1598	reductive dehalogenase	2831893208	Dehalogenimonas sp. GP	Dehalogenimonas	Yes
2831894806	Ga0347137_1599	reductive dehalogenase	2831893208	Dehalogenimonas sp. GP	Dehalogenimonas	Yes
2831894828	Ga0347137_1621	reductive dehalogenase	2831893208	Dehalogenimonas sp. GP	Dehalogenimonas	Yes
2831894829	Ga0347137_1622	reductive dehalogenase	2831893208	Dehalogenimonas sp. GP	Dehalogenimonas	Yes
2831894859	Ga0347137_1652	reductive dehalogenase	2831893208	Dehalogenimonas sp. GP	Dehalogenimonas	Yes
2831894992	Ga0347137_1785	reductive dehalogenase	2831893208	Dehalogenimonas sp. GP	Dehalogenimonas	Yes
2831895005	Ga0347137_1798	reductive dehalogenase	2831893208	Dehalogenimonas sp. GP	Dehalogenimonas	Yes
2831895151	Ga0347137_1944	reductive dehalogenase	2831893208	Dehalogenimonas sp. GP	Dehalogenimonas	Yes
2831895153	Ga0347137_1946	reductive dehalogenase	2831893208	Dehalogenimonas sp. GP	Dehalogenimonas	Yes
2831895155	Ga0347137_1948	reductive dehalogenase	2831893208	Dehalogenimonas sp. GP	Dehalogenimonas	Yes
2831895156	Ga0347137_1949	reductive dehalogenase	2831893208	Dehalogenimonas sp. GP	Dehalogenimonas	Yes
2831895256	Ga0347137_2049	reductive dehalogenase	2831893208	Dehalogenimonas sp. GP	Dehalogenimonas	Yes
2831895332	Ga0347137_2125	reductive dehalogenase	2831893208	Dehalogenimonas sp. GP	Dehalogenimonas	Yes
2831895333	Ga0347137_2126	reductive dehalogenase	2831893208	Dehalogenimonas sp. GP	Dehalogenimonas	Yes
2831895334	Ga0347137_2127	reductive dehalogenase	2831893208	Dehalogenimonas sp. GP	Dehalogenimonas	Yes
2831895337	Ga0347137_2130	reductive dehalogenase	2831893208	Dehalogenimonas sp. GP	Dehalogenimonas	Yes
2831895338	Ga0347137_2131	reductive dehalogenase	2831893208	Dehalogenimonas sp. GP	Dehalogenimonas	Yes
2831895339	Ga0347137_2132	reductive dehalogenase	2831893208	Dehalogenimonas sp. GP	Dehalogenimonas	Yes
8001095962	Ga0490072_01_333511_335031	reductive dehalogenase	8001095608	Dehalogenimonas sp. GP	Dehalogenimonas	Yes
8001096842	Ga0490072_01_1170416_1171903	reductive dehalogenase	8001095608	Dehalogenimonas sp. GP	Dehalogenimonas	Yes
2790289638	Ga0272066_11114	reductive dehalogenase	2788500327	Dehalogenimonas sp. WBC-2	Dehalogenimonas	Yes
2790289639	Ga0272066_11115	reductive dehalogenase	2788500327	Dehalogenimonas sp. WBC-2	Dehalogenimonas	Yes
2790289652	Ga0272066_11128	reductive dehalogenase	2788500327	Dehalogenimonas sp. WBC-2	Dehalogenimonas	Yes
2790289718	Ga0272066_11194	reductive dehalogenase	2788500327	Dehalogenimonas sp. WBC-2	Dehalogenimonas	Yes
2790289790	Ga0272066_11266	reductive dehalogenase	2788500327	Dehalogenimonas sp. WBC-2	Dehalogenimonas	Yes
2790289796	Ga0272066_11272	reductive dehalogenase	2788500327	Dehalogenimonas sp. WBC-2	Dehalogenimonas	Yes
2790289928	Ga0272066_11404	reductive dehalogenase	2788500327	Dehalogenimonas sp. WBC-2	Dehalogenimonas	Yes
2790290674	Ga0272066_111151	reductive dehalogenase	2788500327	Dehalogenimonas sp. WBC-2	Dehalogenimonas	Yes
2790290793	Ga0272066_111271	reductive dehalogenase	2788500327	Dehalogenimonas sp. WBC-2	Dehalogenimonas	Yes
2790291042	Ga0272066_111520	reductive dehalogenase	2788500327	Dehalogenimonas sp. WBC-2	Dehalogenimonas	Yes
2790291082	Ga0272066_111560	reductive dehalogenase	2788500327	Dehalogenimonas sp. WBC-2	Dehalogenimonas	Yes
2790291088	Ga0272066_111566	reductive dehalogenase	2788500327	Dehalogenimonas sp. WBC-2	Dehalogenimonas	Yes
2790291090	Ga0272066_111568	reductive dehalogenase	2788500327	Dehalogenimonas sp. WBC-2	Dehalogenimonas	Yes
2790291098	Ga0272066_111576	reductive dehalogenase	2788500327	Dehalogenimonas sp. WBC-2	Dehalogenimonas	Yes
2790291099	Ga0272066_111577	reductive dehalogenase	2788500327	Dehalogenimonas sp. WBC-2	Dehalogenimonas	Yes
2790291100	Ga0272066_111578	reductive dehalogenase	2788500327	Dehalogenimonas sp. WBC-2	Dehalogenimonas	Yes
2790291101	Ga0272066_111579	reductive dehalogenase	2788500327	Dehalogenimonas sp. WBC-2	Dehalogenimonas	Yes
2790291102	Ga0272066_111580	reductive dehalogenase	2788500327	Dehalogenimonas sp. WBC-2	Dehalogenimonas	Yes
2790291151	Ga0272066_111630	reductive dehalogenase	2788500327	Dehalogenimonas sp. WBC-2	Dehalogenimonas	Yes
2790291275	Ga0272066_111754	reductive dehalogenase	2788500327	Dehalogenimonas sp. WBC-2	Dehalogenimonas	Yes
2790291276	Ga0272066_111755	reductive dehalogenase	2788500327	Dehalogenimonas sp. WBC-2	Dehalogenimonas	Yes
648669933	NPH_5634	reductive dehalogenase	648276759	delta proteobacterium NaphS2	delta	No
2829312026	Ga0376835_841	reductive dehalogenase	2829311186	Deltaproteobacteria bacterium DeMMO5_28	Deltaproteobacteria	No
2829312204	Ga0376835_1019	reductive dehalogenase	2829311186	Deltaproteobacteria bacterium DeMMO5_28	Deltaproteobacteria	No
2829398810	Ga0393009_597	reductive dehalogenase	2829398214	Deltaproteobacteria bacterium DeMMO6_17	Deltaproteobacteria	No
2829400378	Ga0393009_2165	reductive dehalogenase	2829398214	Deltaproteobacteria bacterium DeMMO6_17	Deltaproteobacteria	No
2829508888	Ga0393058_1809	reductive dehalogenase	2829507080	Deltaproteobacteria bacterium DeMMO6_64	Deltaproteobacteria	No
2722087758	Ga0154496_12172	reductive dehalogenase	2721755228	Deltaproteobacteria bacterium GWD2_55_8	Deltaproteobacteria	No
2823627494	Ga0267721_757	reductive dehalogenase	2823626738	Deltaproteobacteria bacterium NAT106	Deltaproteobacteria	No
2722413759	Ga0154685_110825	reductive dehalogenase	2721755367	Deltaproteobacteria bacterium RBG_13_47_9	Deltaproteobacteria	No
2722414926	Ga0154685_12309	reductive dehalogenase	2721755367	Deltaproteobacteria bacterium RBG_13_47_9	Deltaproteobacteria	No
2722251739	Ga0154608_11955	reductive dehalogenase	2721755290	Deltaproteobacteria bacterium RBG_13_49_15	Deltaproteobacteria	No
2709482588	Ga0154697_10185	reductive dehalogenase	2708742695	Deltaproteobacteria bacterium RBG_13_51_10	Deltaproteobacteria	No
2709482593	Ga0154697_101810	reductive dehalogenase	2708742695	Deltaproteobacteria bacterium RBG_13_51_10	Deltaproteobacteria	No
2722289470	Ga0154625_105915	reductive dehalogenase	2721755307	Deltaproteobacteria bacterium RBG_13_52_11	Deltaproteobacteria	No
2722417085	Ga0154686_10668	reductive dehalogenase	2721755368	Deltaproteobacteria bacterium RBG_13_53_10	Deltaproteobacteria	No
2722417719	Ga0154686_11203	reductive dehalogenase	2721755368	Deltaproteobacteria bacterium RBG_13_53_10	Deltaproteobacteria	No
2722419866	Ga0154686_127234	reductive dehalogenase	2721755368	Deltaproteobacteria bacterium RBG_13_53_10	Deltaproteobacteria	No
2709626468	Ga0154766_12531	Reductive dehalogenase subunit	2708742754	Deltaproteobacteria bacterium RBG_16_44_11	Deltaproteobacteria	No
2722479270	Ga0154839_105110	reductive dehalogenase	2721755396	Deltaproteobacteria bacterium RBG_16_47_11	Deltaproteobacteria	No
2709527935	Ga0154725_11048	Reductive dehalogenase subunit	2708742713	Deltaproteobacteria bacterium RBG_16_49_23	Deltaproteobacteria	No
2709528260	Ga0154725_111821	reductive dehalogenase	2708742713	Deltaproteobacteria bacterium RBG_16_49_23	Deltaproteobacteria	No
2709706070	Ga0154798_10963	reductive dehalogenase	2708742786	Deltaproteobacteria bacterium RBG_16_54_18	Deltaproteobacteria	No
2709843720	Ga0154900_10953	Reductive dehalogenase subunit	2708742852	Deltaproteobacteria bacterium RBG_19FT_COMBO_43_11	Deltaproteobacteria	No
2710395141	Ga0155283_10403	reductive dehalogenase	2710264593	Deltaproteobacteria bacterium RIFCSPHIGHO2_02_FULL_60_17	Deltaproteobacteria	No
2711268741	Ga0155933_10214	reductive dehalogenase	2710723975	Deltaproteobacteria bacterium RIFCSPLOWO2_02_56_12	Deltaproteobacteria	No
2712806955	Ga0156156_11056	reductive dehalogenase	2711768299	Deltaproteobacteria bacterium RIFCSPLOWO2_12_55_13	Deltaproteobacteria	No
2712906768	Ga0156192_114921	reductive dehalogenase	2711768335	Deltaproteobacteria bacterium RIFCSPLOWO2_12_FULL_60_19	Deltaproteobacteria	No
2713357243	Ga0156444_10526	reductive dehalogenase	2711768575	Deltaproteobacteria bacterium RIFOXYA2_FULL_55_11	Deltaproteobacteria	No
2724639958	Ga0182462_1167	Reductive dehalogenase subunit	2721756096	Deltaproteobacterium SAR324 bacterium JGI 01_E15 (contamination screened)	Deltaproteobacterium	No
2681822207	Ga0117944_12603	reductive dehalogenase	2681812803	Deltaproteobacterium sp. OalgD1a	Deltaproteobacterium	No
2681824028	Ga0117944_14903	reductive dehalogenase	2681812803	Deltaproteobacterium sp. OalgD1a	Deltaproteobacterium	No
2678991723	Ga0117945_122510	reductive dehalogenase	2675903703	Deltaproteobacterium sp. OalgD1b	Deltaproteobacterium	No
2678991725	Ga0117945_122512	reductive dehalogenase	2675903703	Deltaproteobacterium sp. OalgD1b	Deltaproteobacterium	No
2829474479	Ga0393078_1568	reductive dehalogenase	2829472912	Desulfarculaceae bacterium DeMMO6_84	Desulfarculaceae	No
2730375708	Ga0180928_11682	reductive dehalogenase	2728369425	Desulfarculaceae bacterium JdFR-96	Desulfarculaceae	No
2730357690	Ga0180899_109210	reductive dehalogenase	2728369415	Desulfarculaceae bacterium JdFR-97	Desulfarculaceae	No
2557098089	K364DRAFT_01361	reductive dehalogenase	2556921039	Desulfitibacter alkalitolerans DSM 16504	Desulfitibacter	Yes
2557098093	K364DRAFT_01365	reductive dehalogenase	2556921039	Desulfitibacter alkalitolerans DSM 16504	Desulfitibacter	Yes
2557100103	K364DRAFT_03402	reductive dehalogenase	2556921039	Desulfitibacter alkalitolerans DSM 16504	Desulfitibacter	Yes
2583138040	EJ42DRAFT_00150	reductive dehalogenase	2582580732	Desulfitobacterium chlororespirans DSM 11544	Desulfitobacterium	Yes
2583138042	EJ42DRAFT_00152	reductive dehalogenase	2582580732	Desulfitobacterium chlororespirans DSM 11544	Desulfitobacterium	Yes
2507425143	Desde_0041	reductive dehalogenase	2507262031	Desulfitobacterium dehalogenans JW/IU-DC1, ATCC 51507	Desulfitobacterium	Yes
2507425146	Desde_0044	reductive dehalogenase	2507262031	Desulfitobacterium dehalogenans JW/IU-DC1, ATCC 51507	Desulfitobacterium	Yes
2507425709	Desde_0607	reductive dehalogenase	2507262031	Desulfitobacterium dehalogenans JW/IU-DC1, ATCC 51507	Desulfitobacterium	Yes
2507425905	Desde_0803	reductive dehalogenase	2507262031	Desulfitobacterium dehalogenans JW/IU-DC1, ATCC 51507	Desulfitobacterium	Yes
2507429196	Desde_4095	reductive dehalogenase	2507262031	Desulfitobacterium dehalogenans JW/IU-DC1, ATCC 51507	Desulfitobacterium	Yes
2507429197	Desde_4096	reductive dehalogenase	2507262031	Desulfitobacterium dehalogenans JW/IU-DC1, ATCC 51507	Desulfitobacterium	Yes
2507227862	Desdi_1406	reductive dehalogenase	2507149019	Desulfitobacterium dichloroeliminans LMG P-21439	Desulfitobacterium	Yes
643560605	Dhaf_0689	reductive dehalogenase	643348537	Desulfitobacterium hafniense DCB-2	Desulfitobacterium	Yes
643560609	Dhaf_0693	reductive dehalogenase	643348537	Desulfitobacterium hafniense DCB-2	Desulfitobacterium	Yes
643560612	Dhaf_0696	reductive dehalogenase	643348537	Desulfitobacterium hafniense DCB-2	Desulfitobacterium	Yes
643560627	Dhaf_0711	reductive dehalogenase	643348537	Desulfitobacterium hafniense DCB-2	Desulfitobacterium	Yes
643560629	Dhaf_0713	reductive dehalogenase	643348537	Desulfitobacterium hafniense DCB-2	Desulfitobacterium	Yes
643560653	Dhaf_0737	reductive dehalogenase	643348537	Desulfitobacterium hafniense DCB-2	Desulfitobacterium	Yes
643562535	Dhaf_2620	reductive dehalogenase	643348537	Desulfitobacterium hafniense DCB-2	Desulfitobacterium	Yes
2513947499	A37YDRAFT_00704	reductive dehalogenase	2513237149	Desulfitobacterium hafniense PCP-1	Desulfitobacterium	Yes
2513947500	A37YDRAFT_00705	reductive dehalogenase	2513237149	Desulfitobacterium hafniense PCP-1	Desulfitobacterium	Yes
2513950550	A37YDRAFT_03784	reductive dehalogenase	2513237149	Desulfitobacterium hafniense PCP-1	Desulfitobacterium	Yes
2513950552	A37YDRAFT_03786	reductive dehalogenase	2513237149	Desulfitobacterium hafniense PCP-1	Desulfitobacterium	Yes
2513950568	A37YDRAFT_03802	reductive dehalogenase	2513237149	Desulfitobacterium hafniense PCP-1	Desulfitobacterium	Yes
2513950571	A37YDRAFT_03805	reductive dehalogenase	2513237149	Desulfitobacterium hafniense PCP-1	Desulfitobacterium	Yes
2513950573	A37YDRAFT_03807	reductive dehalogenase	2513237149	Desulfitobacterium hafniense PCP-1	Desulfitobacterium	Yes
2513050544	DeshaDRAFT_2412	reductive dehalogenase	2513020008	Desulfitobacterium hafniense TCE-1	Desulfitobacterium	Yes
2516871487	DeshafDRAFT_4356	reductive dehalogenase	2516653041	Desulfitobacterium hafniense TCP-A	Desulfitobacterium	Yes
2516871489	DeshafDRAFT_4358	reductive dehalogenase	2516653041	Desulfitobacterium hafniense TCP-A	Desulfitobacterium	Yes
2516871505	DeshafDRAFT_4374	reductive dehalogenase	2516653041	Desulfitobacterium hafniense TCP-A	Desulfitobacterium	Yes
2516871508	DeshafDRAFT_4377	reductive dehalogenase	2516653041	Desulfitobacterium hafniense TCP-A	Desulfitobacterium	Yes
2516871511	DeshafDRAFT_4380	reductive dehalogenase	2516653041	Desulfitobacterium hafniense TCP-A	Desulfitobacterium	Yes
2516573251	DesLBEDRAFT_0734	reductive dehalogenase	2516493017	Desulfitobacterium sp. LBE	Desulfitobacterium	Yes
2516576260	DesLBEDRAFT_3743	reductive dehalogenase	2516493017	Desulfitobacterium sp. LBE	Desulfitobacterium	Yes
2512919271	DesPCE1DRAFT_0038	reductive dehalogenase	2512875014	Desulfitobacterium sp. PCE1, DSM 10344	Desulfitobacterium	Yes
2512919274	DesPCE1DRAFT_0041	reductive dehalogenase	2512875014	Desulfitobacterium sp. PCE1, DSM 10344	Desulfitobacterium	Yes
2512919816	DesPCE1DRAFT_0583	reductive dehalogenase	2512875014	Desulfitobacterium sp. PCE1, DSM 10344	Desulfitobacterium	Yes
2512920014	DesPCE1DRAFT_0781	reductive dehalogenase	2512875014	Desulfitobacterium sp. PCE1, DSM 10344	Desulfitobacterium	Yes
2512923198	DesPCE1DRAFT_3966	reductive dehalogenase	2512875014	Desulfitobacterium sp. PCE1, DSM 10344	Desulfitobacterium	Yes
2512923199	DesPCE1DRAFT_3967	reductive dehalogenase	2512875014	Desulfitobacterium sp. PCE1, DSM 10344	Desulfitobacterium	Yes
2814239544	Ga0334669_10252	reductive dehalogenase	2814122938	Desulfobacteraceae bacterium bin 40	Desulfobacteraceae	No
2829307859	Ga0376833_2520	reductive dehalogenase	2829305341	Desulfobacteraceae bacterium DeMMO5_26	Desulfobacteraceae	No
2829357331	Ga0392998_1893	reductive dehalogenase	2829355439	Desulfobacterales bacterium DeMMO6_6	Desulfobacterales	No
2829358113	Ga0392998_2675	reductive dehalogenase	2829355439	Desulfobacterales bacterium DeMMO6_6	Desulfobacterales	No
2829358114	Ga0392998_2676	reductive dehalogenase	2829355439	Desulfobacterales bacterium DeMMO6_6	Desulfobacterales	No
2829359437	Ga0392998_4000	reductive dehalogenase	2829355439	Desulfobacterales bacterium DeMMO6_6	Desulfobacterales	No
2829359656	Ga0392998_4219	reductive dehalogenase	2829355439	Desulfobacterales bacterium DeMMO6_6	Desulfobacterales	No
2829361713	Ga0392998_6278	reductive dehalogenase	2829355439	Desulfobacterales bacterium DeMMO6_6	Desulfobacterales	No
2829361714	Ga0392998_6279	reductive dehalogenase	2829355439	Desulfobacterales bacterium DeMMO6_6	Desulfobacterales	No
2713236366	Ga0156388_100936	reductive dehalogenase	2711768520	Desulfobacterales bacterium RIFOXYA12_FULL_46_15	Desulfobacterales	No
2713237446	Ga0156388_105137	reductive dehalogenase	2711768520	Desulfobacterales bacterium RIFOXYA12_FULL_46_15	Desulfobacterales	No
2616662663	Ga0066824_101186	reductive dehalogenase	2616644807	Desulfobacula phenolica DSM 3384	Desulfobacula	Yes
2616662684	Ga0066824_101208	reductive dehalogenase	2616644807	Desulfobacula phenolica DSM 3384	Desulfobacula	Yes
2616666133	Ga0066824_11379	reductive dehalogenase	2616644807	Desulfobacula phenolica DSM 3384	Desulfobacula	Yes
2616666538	Ga0066824_1215	reductive dehalogenase	2616644807	Desulfobacula phenolica DSM 3384	Desulfobacula	Yes
2829503424	Ga0393061_1976	reductive dehalogenase	2829501449	Desulfobacula sp. DeMMO6_67	Desulfobacula	Yes
2722226470	Ga0154596_104716	reductive dehalogenase	2721755278	Desulfobacula sp. GWF2_41_7	Desulfobacula	Yes
2722227292	Ga0154596_11454	reductive dehalogenase	2721755278	Desulfobacula sp. GWF2_41_7	Desulfobacula	Yes
2716705683	Ga0156580_11462	reductive dehalogenase	2713897415	Desulfobacula sp. RIFOXYB2_FULL_45_6	Desulfobacula	Yes
2524508258	TOL2_00970	reductive dehalogenase	2524023220	Desulfobacula toluolica Tol2	Desulfobacula	Yes
2524509458	TOL2_12920	reductive dehalogenase	2524023220	Desulfobacula toluolica Tol2	Desulfobacula	Yes
2829739204	Ga0373198_2000	reductive dehalogenase	2829737207	Desulfobaculum xiamenense DSM 24233	Desulfobaculum	Yes
2654894503	Ga0081924_1002156	reductive dehalogenase	2654587567	Desulfocarbo indianensis SCBM	Desulfocarbo	Yes
2656130309	Ga0104423_102299	reductive dehalogenase	2654587882	Desulfoluna spongiiphila AA1	Desulfoluna	Yes
2656131703	Ga0104423_107176	reductive dehalogenase	2654587882	Desulfoluna spongiiphila AA1	Desulfoluna	Yes
2656133146	Ga0104423_11632	reductive dehalogenase	2654587882	Desulfoluna spongiiphila AA1	Desulfoluna	Yes
2509738725	Desti_0783	reductive dehalogenase	2509601019	Desulfomonile tiedjei DCB-1, DSM 6799	Desulfomonile	Yes
2509738727	Desti_0785	reductive dehalogenase	2509601019	Desulfomonile tiedjei DCB-1, DSM 6799	Desulfomonile	Yes
2509739354	Desti_1412	reductive dehalogenase	2509601019	Desulfomonile tiedjei DCB-1, DSM 6799	Desulfomonile	Yes
2596708091	LX67DRAFT_02472	reductive dehalogenase	2596583525	Desulforhopalus singaporensis DSM 12130	Desulforhopalus	Yes
2502438632	Dsarc_63760	reductive dehalogenase	2502422304	Desulfosarcina variabilis Montpellier	Desulfosarcina	Yes
2845940910	Ga0417304_57_285931_287586	reductive dehalogenase	2845936959	Desulfosediminicola flagellatus IMCC35005	Desulfosediminicola	Yes
2845940913	Ga0417304_57_289987_291438	reductive dehalogenase	2845936959	Desulfosediminicola flagellatus IMCC35005	Desulfosediminicola	Yes
2845833770	Ga0417303_004_94718_96001	reductive dehalogenase	2845833426	Desulfosediminicola ganghwensis IMCC35004	Desulfosediminicola	Yes
2845834708	Ga0417303_017_117280_118920	reductive dehalogenase	2845833426	Desulfosediminicola ganghwensis IMCC35004	Desulfosediminicola	Yes
2845834715	Ga0417303_017_129279_130730	reductive dehalogenase	2845833426	Desulfosediminicola ganghwensis IMCC35004	Desulfosediminicola	Yes
2509273449	Desor_3837	reductive dehalogenase	2508501136	Desulfosporosinus orientis Singapore I, DSM 765	Desulfosporosinus	Yes
2689768320	Ga0134258_101662	reductive dehalogenase	2687453693	Desulfovibrio bizertensis MKS re-assembly	Desulfovibrio	Yes
2689770291	Ga0134258_11522	reductive dehalogenase	2687453693	Desulfovibrio bizertensis MKS re-assembly	Desulfovibrio	Yes
2689770315	Ga0134258_1169	reductive dehalogenase	2687453693	Desulfovibrio bizertensis MKS re-assembly	Desulfovibrio	Yes
2791902642	Ga0308733_102128	reductive dehalogenase	2791354899	Desulfuribacillus alkaliarsenatis AHT28	Desulfuribacillus	Yes
2791902649	Ga0308733_102135	reductive dehalogenase	2791354899	Desulfuribacillus alkaliarsenatis AHT28	Desulfuribacillus	Yes
2599543621	Ga0056096_02058	reductive dehalogenase	2599185196	Desulfuromusa kysingii DSM 7343	Desulfuromusa	Yes
2599544492	Ga0056096_02930	reductive dehalogenase	2599185196	Desulfuromusa kysingii DSM 7343	Desulfuromusa	Yes
644400248	DealDRAFT_0257	reductive dehalogenase	643886183	Dethiobacter alkaliphilus AHT1	Dethiobacter	Yes
2629332177	Ga0077793_11269	reductive dehalogenase	2627853875	Dethiosulfatarculus sandiegensis SPR	Dethiosulfatarculus	Yes
2789830815	Ga0266296_109216	reductive dehalogenase	2788500192	Dinoroseobacter sp. EAC670	Dinoroseobacter	Yes
2617239962	Ga0073135_10310	reductive dehalogenase	2616645028	Dpulchra_bleached_metagenome_bin332	Dpulchra_bleached_metagenome_bin332	No
2617231132	Ga0073128_13644	reductive dehalogenase	2616645025	Dpulchra_bleached_metagenome_bin50	Dpulchra_bleached_metagenome_bin50	No
2889860954	Ga0440652_15_88999_91170	reductive dehalogenase	2889858348	Emcibacter nanhaiensis MCCC 1A06723	Emcibacter	Yes
2627862747	Ga0079191_103225	reductive dehalogenase	2627853506	Endozoicomonas ascidiicola AVMART05	Endozoicomonas	Yes
2627862749	Ga0079191_103227	reductive dehalogenase	2627853506	Endozoicomonas ascidiicola AVMART05	Endozoicomonas	Yes
2778188128	Ga0248398_103226	reductive dehalogenase	2775507270	Endozoicomonas atrinae WP70	Endozoicomonas	Yes
2574504690	elys_03536	reductive dehalogenase	2574179787	Endozoicomonas elysicola MKT110	Endozoicomonas	Yes
2515872313	B144DRAFT_03317	reductive dehalogenase	2515154160	Endozoicomonas elysicola MKT110, DSM 22380	Endozoicomonas	Yes
2881973324	Ga0440454_05_282461_283975	reductive dehalogenase	2881972992	Enterovibrio baiacu A649	Enterovibrio	Yes
2725260306	Ga0126007_149167	reductive dehalogenase	2724679056	Enterovibrio coralii CAIM 912	Enterovibrio	Yes
2898183191	Ga0442674_02_269712_271226	reductive dehalogenase	2898182387	Enterovibrio sp. Alg239-V16	Enterovibrio	Yes
2563962076	ETSY2_36990	Reductive dehalogenase subunit	2563366760	Entotheonella gemina TSY2	Entotheonella	Yes
2818147255	Ga0308568_1061	reductive dehalogenase	2816332508	Epibacterium mobile 270-3	Epibacterium	Yes
2834525853	Ga0340103_3385	reductive dehalogenase	2834522469	Epibacterium mobile 45A6	Epibacterium	Yes
2694953132	Ga0131241_1061	reductive dehalogenase	2693429875	Epibacterium mobile DSM 23403	Epibacterium	Yes
2841544955	Ga0398867_4172	reductive dehalogenase	2841540784	Epibacterium mobile ERS2740610	Epibacterium	Yes
2790896454	Ga0157641_13273	reductive dehalogenase	2788500500	Epibacterium mobile F1926	Epibacterium	Yes
2818155349	Ga0308569_15416	reductive dehalogenase	2816332509	Epibacterium mobile F2158	Epibacterium	Yes
2818283114	Ga0308570_1221	reductive dehalogenase	2816332535	Epibacterium mobile F2368	Epibacterium	Yes
2818270457	Ga0308571_1041	reductive dehalogenase	2816332533	Epibacterium mobile F2459	Epibacterium	Yes
2818264127	Ga0308572_1301	reductive dehalogenase	2816332531	Epibacterium mobile F2488	Epibacterium	Yes
2818293021	Ga0308573_101271	reductive dehalogenase	2816332538	Epibacterium mobile F2587	Epibacterium	Yes
2818277379	Ga0308574_12516	reductive dehalogenase	2816332534	Epibacterium mobile F2596	Epibacterium	Yes
2818287927	Ga0308575_1401	reductive dehalogenase	2816332536	Epibacterium mobile F2630	Epibacterium	Yes
2818269330	Ga0308576_100551	reductive dehalogenase	2816332532	Epibacterium mobile F3183	Epibacterium	Yes
2818292110	Ga0308577_1301	reductive dehalogenase	2816332537	Epibacterium mobile F3184	Epibacterium	Yes
2818221998	Ga0308580_15316	reductive dehalogenase	2816332523	Epibacterium mobile F3269	Epibacterium	Yes
2818255249	Ga0308578_1421	reductive dehalogenase	2816332529	Epibacterium mobile F3329	Epibacterium	Yes
2818257332	Ga0308579_10916	reductive dehalogenase	2816332530	Epibacterium mobile F3480	Epibacterium	Yes
2818163469	Ga0308611_119109	reductive dehalogenase	2816332511	Epibacterium mobile F3629	Epibacterium	Yes
2818226656	Ga0308581_14016	reductive dehalogenase	2816332524	Epibacterium mobile F3688	Epibacterium	Yes
2818187347	Ga0308582_13216	reductive dehalogenase	2816332516	Epibacterium mobile F3697	Epibacterium	Yes
2818192357	Ga0308583_1441	reductive dehalogenase	2816332517	Epibacterium mobile F3801	Epibacterium	Yes
2818194786	Ga0308584_1141	reductive dehalogenase	2816332518	Epibacterium mobile F3871	Epibacterium	Yes
2818182211	Ga0308585_12516	reductive dehalogenase	2816332515	Epibacterium mobile F4122	Epibacterium	Yes
2818205945	Ga0308586_1241	reductive dehalogenase	2816332520	Epibacterium mobile G1302	Epibacterium	Yes
2818201442	Ga0308587_1281	reductive dehalogenase	2816332519	Epibacterium mobile G1303	Epibacterium	Yes
2818235936	Ga0308588_1551	reductive dehalogenase	2816332526	Epibacterium mobile G759	Epibacterium	Yes
2818228696	Ga0308589_112222	reductive dehalogenase	2816332525	Epibacterium mobile G930	Epibacterium	Yes
2818122824	Ga0308590_1211	reductive dehalogenase	2816332502	Epibacterium mobile G946	Epibacterium	Yes
2818106859	Ga0308591_1071	reductive dehalogenase	2816332499	Epibacterium mobile M41-2.2	Epibacterium	Yes
2818112299	Ga0308592_1181	reductive dehalogenase	2816332500	Epibacterium mobile M43-2.3	Epibacterium	Yes
2818099761	Ga0308593_1011	reductive dehalogenase	2816332498	Epibacterium mobile NBRC 101030	Epibacterium	Yes
2818140551	Ga0308594_120103	reductive dehalogenase	2816332506	Epibacterium mobile NBRC 102038	Epibacterium	Yes
2818127848	Ga0308595_1031	reductive dehalogenase	2816332504	Epibacterium mobile S1358	Epibacterium	Yes
2818118104	Ga0308596_1221	reductive dehalogenase	2816332501	Epibacterium mobile S1424	Epibacterium	Yes
2818301412	Ga0308612_122109	reductive dehalogenase	2816332539	Epibacterium mobile S1425	Epibacterium	Yes
2818126456	Ga0308597_1221	reductive dehalogenase	2816332503	Epibacterium mobile S1611	Epibacterium	Yes
2818136384	Ga0308598_1321	reductive dehalogenase	2816332505	Epibacterium mobile S1689	Epibacterium	Yes
2818144061	Ga0308599_108431	reductive dehalogenase	2816332507	Epibacterium mobile S1847	Epibacterium	Yes
2818336429	Ga0308600_1271	reductive dehalogenase	2816332545	Epibacterium mobile S1923	Epibacterium	Yes
2712507232	Ga0124500_1492	reductive dehalogenase	2711768164	Epibacterium mobile S1942	Epibacterium	Yes
2818083596	Ga0308601_107109	reductive dehalogenase	2816332494	Epibacterium mobile S2144	Epibacterium	Yes
2818070956	Ga0308602_114109	reductive dehalogenase	2816332491	Epibacterium mobile S2405	Epibacterium	Yes
2818076321	Ga0308603_14116	reductive dehalogenase	2816332492	Epibacterium mobile S2608	Epibacterium	Yes
2818079646	Ga0308604_1212	reductive dehalogenase	2816332493	Epibacterium mobile S2684	Epibacterium	Yes
2818099756	Ga0308605_14316	reductive dehalogenase	2816332497	Epibacterium mobile S3584	Epibacterium	Yes
2818090383	Ga0308606_1391	reductive dehalogenase	2816332495	Epibacterium mobile S3585	Epibacterium	Yes
2818095063	Ga0308607_1451	reductive dehalogenase	2816332496	Epibacterium mobile S3899	Epibacterium	Yes
2818178310	Ga0308608_13816	reductive dehalogenase	2816332514	Epibacterium mobile S3903	Epibacterium	Yes
2818173752	Ga0308609_15216	reductive dehalogenase	2816332513	Epibacterium mobile S3940	Epibacterium	Yes
2818159794	Ga0308610_1281	reductive dehalogenase	2816332510	Epibacterium mobile S4732	Epibacterium	Yes
2982266433	Ga0580120_21_16545_19757	reductive dehalogenase	2982263503	Epibacterium sp. MM17-32	Epibacterium	Yes
2982250659	Ga0580121_11_575266_578478	reductive dehalogenase	2982248844	Epibacterium sp. Ofav1-8	Epibacterium	Yes
8001716020	Ga0594725_044_703_3912	reductive dehalogenase	8001713824	Epibacterium ulvae 4A10	Epibacterium	Yes
2623165741	Ga0070586_107128	reductive dehalogenase	2622736501	Epibacterium ulvae U95	Epibacterium	Yes
2778074226	Ga0213663_11709	reductive dehalogenase	2775507242	Falsihalocynthiibacter arcticus PAMC 20958	Falsihalocynthiibacter	Yes
2834193454	Ga0335729_3915	reductive dehalogenase	2834189540	Falsiruegeria litorea R37	Falsiruegeria	Yes
2523120218	G505DRAFT_03805	reductive dehalogenase	2522572161	Ferrimonas futtsuensis DSM 18154	Ferrimonas	Yes
2524104834	H598DRAFT_00809	reductive dehalogenase	2524023060	Ferrimonas kyonanensis DSM 18153	Ferrimonas	Yes
2524105326	H598DRAFT_01303	reductive dehalogenase	2524023060	Ferrimonas kyonanensis DSM 18153	Ferrimonas	Yes
2524105330	H598DRAFT_01307	reductive dehalogenase	2524023060	Ferrimonas kyonanensis DSM 18153	Ferrimonas	Yes
2524108315	H598DRAFT_04301	reductive dehalogenase	2524023060	Ferrimonas kyonanensis DSM 18153	Ferrimonas	Yes
2635193211	Ga0074792_10181	reductive dehalogenase	2634166324	Ferrimonas sediminum DSM 23317	Ferrimonas	Yes
2635194325	Ga0074792_103303	reductive dehalogenase	2634166324	Ferrimonas sediminum DSM 23317	Ferrimonas	Yes
2635194329	Ga0074792_103307	reductive dehalogenase	2634166324	Ferrimonas sediminum DSM 23317	Ferrimonas	Yes
2635195863	Ga0074792_11223	reductive dehalogenase	2634166324	Ferrimonas sediminum DSM 23317	Ferrimonas	Yes
2635196823	Ga0074792_1233	reductive dehalogenase	2634166324	Ferrimonas sediminum DSM 23317	Ferrimonas	Yes
2635196825	Ga0074792_1235	reductive dehalogenase	2634166324	Ferrimonas sediminum DSM 23317	Ferrimonas	Yes
2635197059	Ga0074792_12917	reductive dehalogenase	2634166324	Ferrimonas sediminum DSM 23317	Ferrimonas	Yes
2635197122	Ga0074792_1353	reductive dehalogenase	2634166324	Ferrimonas sediminum DSM 23317	Ferrimonas	Yes
646613440	Ferp_2321	reductive dehalogenase	646564534	Ferroglobus placidus AEDII12DO, DSM 10642	Ferroglobus	Yes
2829512641	Ga0393056_1346	reductive dehalogenase	2829511296	Firmicutes bacterium DeMMO6_62	Firmicutes	Yes
2628141836	Ga0079956_102183	reductive dehalogenase	2627853586	Firmicutes sp. dichloromethane-degrading	Firmicutes	Yes
2628142805	Ga0079956_10823	reductive dehalogenase	2627853586	Firmicutes sp. dichloromethane-degrading	Firmicutes	Yes
2628143509	Ga0079956_11648	reductive dehalogenase	2627853586	Firmicutes sp. dichloromethane-degrading	Firmicutes	Yes
2791863974	Ga0308515_104408	reductive dehalogenase	2791354889	Flavimaricola marinus CECT 8899	Flavimaricola	Yes
2909472226	Ga0477972_09_42256_43680	reductive dehalogenase	2909471216	Flavobacteriaceae bacterium GF1	Flavobacteriaceae	No
2909472228	Ga0477972_09_44788_46194	reductive dehalogenase	2909471216	Flavobacteriaceae bacterium GF1	Flavobacteriaceae	No
2597831115	Ga0062113_04235	reductive dehalogenase	2597489878	Flavonifractor plautii 1_3_50AFAA	Flavonifractor	Yes
2815423647	Ga0302865_104054	reductive dehalogenase subunit-like protein	2814123278	Flavonifractor plautii 2789STDY5608854	Flavonifractor	Yes
2815483567	Ga0302886_102324	reductive dehalogenase subunit-like protein	2814123293	Flavonifractor plautii 2789STDY5834892	Flavonifractor	Yes
2815490552	Ga0302887_103322	reductive dehalogenase	2814123294	Flavonifractor plautii 2789STDY5834906	Flavonifractor	Yes
2815608220	Ga0302897_11863	reductive dehalogenase	2814123325	Flavonifractor plautii 2789STDY5834932	Flavonifractor	Yes
2815406962	Ga0303307_11623	reductive dehalogenase	2814123274	Flavonifractor plautii An248	Flavonifractor	Yes
2514353537	HMPREF0372_00086	reductive dehalogenase	2513237287	Flavonifractor plautii ATCC 29863	Flavonifractor	Yes
2795731858	Ga0310508_11866	reductive dehalogenase	2795385455	Flavonifractor plautii DSM 6740	Flavonifractor	Yes
2730097396	Ga0175354_111544	reductive dehalogenase	2728369350	Flavonifractor plautii YL31	Flavonifractor	Yes
2815223475	Ga0225870_13492	reductive dehalogenase	2814123221	Flavonifractor plautii YL31	Flavonifractor	Yes
2236677440	A8P15DRAFT_00001590	reductive dehalogenase	2236661015	gamma proteobacterium SCGC AAA008-P15 (unscreened)	gamma	No
647657087	NOR53_1610	reductive dehalogenase	647533249	Gamma proteobacterium sp. NOR5-3	Gamma	No
2650511820	Ga0104943_1048	reductive dehalogenase	2648501606	Gammaproteobacteria bacterium AB-629-G18	Gammaproteobacteria	No
2650528207	Ga0104956_11014	reductive dehalogenase	2648501615	Gammaproteobacteria bacterium AD-131-B03	Gammaproteobacteria	No
2712735052	Ga0156099_101311	reductive dehalogenase	2711768242	Gammaproteobacteria bacterium RIFCSPLOWO2_02_FULL_56_15	Gammaproteobacteria	No
2711393794	Ga0156012_10097	Reductive dehalogenase subunit	2710724054	Gammaproteobacteria bacterium RIFCSPLOWO2_02_FULL_61_13	Gammaproteobacteria	No
2711394858	Ga0156012_10671	Reductive dehalogenase subunit	2710724054	Gammaproteobacteria bacterium RIFCSPLOWO2_02_FULL_61_13	Gammaproteobacteria	No
2711395056	Ga0156012_108013	reductive dehalogenase	2710724054	Gammaproteobacteria bacterium RIFCSPLOWO2_02_FULL_61_13	Gammaproteobacteria	No
2711395758	Ga0156012_112315	Reductive dehalogenase subunit	2710724054	Gammaproteobacteria bacterium RIFCSPLOWO2_02_FULL_61_13	Gammaproteobacteria	No
2682032078	Ga0131084_1346	reductive dehalogenase	2681812882	Gammaproteobacteria bacterium SAG AG-538-L03	Gammaproteobacteria	No
2682037184	Ga0131089_1217	reductive dehalogenase	2681812887	Gammaproteobacteria bacterium SAG AG-538-O19	Gammaproteobacteria	No
2636267526	Ga0006902_1571	reductive dehalogenase	2634166752	Gammaproteobacteria bacterium SCGC AAA283-E16 (unscreened)	Gammaproteobacteria	No
2640441180	Ga0098850_10453	reductive dehalogenase	2639762705	Gammaproteobacteria bacterium SCGC AB-629-P17 - v2 (unscreened)	Gammaproteobacteria	No
2893502262	Ga0454300_08_35256_36482	reductive dehalogenase	2893501647	Gammaproteobacteria bacterium SCGC AC-312-J23 (screened)	Gammaproteobacteria	No
2636299385	Ga0006935_10839	reductive dehalogenase	2634166790	Gammaproteobacteria bacterium SCGC AC-312-J23 (unscreened)	Gammaproteobacteria	No
2658564151	Ga0101262_1242	reductive dehalogenase	2657245303	Gammaproteobacteria bacterium SCGC AC-312_C17 - v2 (contamination screened)	Gammaproteobacteria	No
2658564883	Ga0101261_1262	reductive dehalogenase	2657245304	Gammaproteobacteria bacterium SCGC AC-312_C17 - v2 (unscreened)	Gammaproteobacteria	No
2695179734	Ga0101359_10452	reductive dehalogenase	2693429950	Gammaproteobacteria bacterium SCGC AC-312_G02 - v2 (contamination screened)	Gammaproteobacteria	No
2695179199	Ga0101360_10652	reductive dehalogenase	2693429949	Gammaproteobacteria bacterium SCGC AC-312_G02 - v2 (unscreened)	Gammaproteobacteria	No
2835848704	Ga0394626_213	reductive dehalogenase	2835848492	Gammaproteobacteria bacterium SCGC AC-312_G02 - v2 decontaminated	Gammaproteobacteria	No
2789874055	Ga0266284_11432	reductive dehalogenase subunit-like protein	2788500205	Geminicoccus sp. MED756	Geminicoccus	No
2788342752	Ga0267156_14324	reductive dehalogenase	2786546909	Gemmatimonadaceae bacterium NAT280	Gemmatimonadaceae	No
2814945391	Ga0267167_104521	reductive dehalogenase	2814123142	Gemmatimonadetes bacterium NP150	Gemmatimonadetes	No
2814898354	Ga0267171_11787	reductive dehalogenase	2814123129	Gemmatimonadetes bacterium RS458	Gemmatimonadetes	No
2747958102	Ga0206048_100930	reductive dehalogenase	2747842431	Gemmatimonadetes bacterium SCGC AG-372-L04	Gemmatimonadetes	No
2656376399	Ga0111155_108012	reductive dehalogenase	2654587953	Gemmatimonas sp. SG8_17	Gemmatimonas	Yes
2656366612	Ga0111156_10479	reductive dehalogenase	2654587950	Gemmatimonas sp. SG8_23	Gemmatimonas	Yes
2656331743	Ga0111181_100920	reductive dehalogenase	2654587936	Gemmatimonas sp. SM23_52	Gemmatimonas	Yes
2748104349	Ga0210579_113682	reductive dehalogenase	2747842540	Granulosicoccus antarcticus IMCC3135	Granulosicoccus	Yes
2628101999	Ga0079939_112610	reductive dehalogenase	2627853571	Guam_bin1_Bacteroidetes	Guam_bin1_Bacteroidetes	No
2993927813	Ga0452978_01_3165105_3166757	reductive dehalogenase	2993924596	Halalkaliarchaeum desulfuricum AArc-Sl	Halalkaliarchaeum	Yes
2636808028	Ga0078356_11732	reductive dehalogenase	2636415494	Halocynthiibacter namhaensis RA2-3	Halocynthiibacter	Yes
2587790293	EK01DRAFT_0815	reductive dehalogenase	2585428071	Halodesulfovibrio marinisediminis DSM 17456	Halodesulfovibrio	Yes
2753012553	Ga0181496_10283	reductive dehalogenase	2751185719	Halodesulfovibrio spirochaetisodalis JC271	Halodesulfovibrio	Yes
2883322172	Ga0443090_01_2678143_2681346	reductive dehalogenase	2883319589	Halovulum dunhuangense RR4-56	Halovulum	Yes
641558888	HM1_1546	tetrachloroethene reductive dehalogenase domain protein, putative	641522632	Heliomicrobium modesticaldum Ice1	Heliomicrobium	Yes
2509786140	HolfoDRAFT_1611	reductive dehalogenase	2509601028	Holophaga foetida TMBS4, DSM 6591	Holophaga	Yes
2993983029	Ga0587348_02_315051_318272	reductive dehalogenase	2993980428	Hongsoonwoonella zoysiae SY4-7	Hongsoonwoonella	Yes
2882167184	Ga0441481_03_244897_247038	reductive dehalogenase	2882163504	Hwanghaeella grinnelliae Gri0909	Hwanghaeella	Yes
2831244287	Ga0392527_1707	reductive dehalogenase	2831242581	Hydrogenophaga borbori LA-38	Hydrogenophaga	Yes
2719156995	Ga0175154_113353	reductive dehalogenase	2718217877	Hydrogenophaga crassostreae LPB0072	Hydrogenophaga	Yes
2745750209	Ga0133110_10623	reductive dehalogenase	2744054811	Hydrogenophaga crassostreae LPB0072	Hydrogenophaga	Yes
2732458180	Ga0128577_10908	reductive dehalogenase	2731957622	Hydrogenophaga intermedia NBRC 102510	Hydrogenophaga	Yes
2620957390	Ga0055273_106323	reductive dehalogenase	2619619207	Hydrogenophaga intermedia S1	Hydrogenophaga	Yes
2778118001	Ga0213602_113317	reductive dehalogenase	2775507252	Hydrogenophaga sp. PBC	Hydrogenophaga	Yes
2834449363	Ga0338125_468	reductive dehalogenase	2834448896	Hydrogenophaga sp. PML113	Hydrogenophaga	Yes
2719479153	Ga0175977_113391	reductive dehalogenase	2718217948	Hydrogenophaga sp. RAC07	Hydrogenophaga	Yes
2887281270	Ga0442650_63_11589_12812	reductive dehalogenase	2887278357	Isachenkonia alkalipeptolytica Z-1701	Isachenkonia	Yes
2672240551	Ga0124266_10125	reductive dehalogenase	2671180308	Jannaschia donghaensis CECT 7802	Jannaschia	Yes
2695012407	Ga0131272_11618	reductive dehalogenase	2693429889	Jannaschia faecimaris DSM 100420	Jannaschia	Yes
2622918083	Ga0070490_1491	reductive dehalogenase	2622736446	Jannaschia helgolandensis DSM 14858	Jannaschia	Yes
2910748794	Ga0477422_33_16355_19552	reductive dehalogenase	2910745042	Jannaschia marina SHC-163	Jannaschia	Yes
2623305527	Ga0070492_2318	reductive dehalogenase	2622736536	Jannaschia pohangensis DSM 19073	Jannaschia	Yes
637904322	Jann_1968	Reductive dehalogenase	637000137	Jannaschia sp. CCS1	Jannaschia	Yes
637906352	Jann_3974	Reductive dehalogenase	637000137	Jannaschia sp. CCS1	Jannaschia	Yes
2881266103	Ga0440254_34_479234_482440	reductive dehalogenase	2881263352	Jannaschia sp. EhC01	Jannaschia	Yes
8002035887	Ga0594393_01_518331_521255	reductive dehalogenase	8002035351	Jannaschia sp. Os4	Jannaschia	Yes
2678963614	Ga0104548_103106	reductive dehalogenase	2675903694	Jhaorihella thermophila DSM 23413	Jhaorihella	Yes
2964122810	Ga0440905_01_1076397_1079609	reductive dehalogenase	2964121706	Kangsaoukella pontilimi GH1-50	Kangsaoukella	Yes
2790108991	Ga0266226_12122	reductive dehalogenase	2788500275	Kiloniella sp. MED755	Kiloniella	Yes
2779980008	Ga0266225_10635	reductive dehalogenase subunit-like protein	2778261399	Kordiimonas sp. NAT158	Kordiimonas	Yes
2779980216	Ga0266225_109165	reductive dehalogenase subunit-like protein	2778261399	Kordiimonas sp. NAT158	Kordiimonas	Yes
2812944067	Ga0248283_10822	reductive dehalogenase	2811995046	Kosmotoga arenicorallina S304	Kosmotoga	Yes
2647782090	Ga0078918_111280	reductive dehalogenase	2645727976	Kosmotoga pacifica SLHLJ1	Kosmotoga	Yes
2788446789	Ga0302966_14493	reductive dehalogenase	2786546943	Labilibacter marinus Y11	Labilibacter	Yes
2889784300	Ga0440591_112_262043_263536	reductive dehalogenase	2889782386	Labilibacter sediminis CG51	Labilibacter	Yes
2889786455	Ga0440591_328_351745_353085	reductive dehalogenase	2889782386	Labilibacter sediminis CG51	Labilibacter	Yes
2775942029	Ga0258374_111643	reductive dehalogenase	2775506819	Labilibaculum antarcticum SPP2	Labilibaculum	Yes
2775942936	Ga0258374_112558	reductive dehalogenase	2775506819	Labilibaculum antarcticum SPP2	Labilibaculum	Yes
2775944466	Ga0258374_114089	reductive dehalogenase	2775506819	Labilibaculum antarcticum SPP2	Labilibaculum	Yes
2650495745	Ga0104931_102376	reductive dehalogenase	2648501602	Labilibaculum filiforme 59.16B	Labilibaculum	Yes
2650496199	Ga0104931_103370	reductive dehalogenase	2648501602	Labilibaculum filiforme 59.16B	Labilibaculum	Yes
2650498000	Ga0104931_11387	reductive dehalogenase	2648501602	Labilibaculum filiforme 59.16B	Labilibaculum	Yes
2814108372	Ga0226401_111624	reductive dehalogenase	2811995372	Labrenzia alba VG12	Labrenzia	Yes
2838817240	Ga0347037_1848	reductive dehalogenase	2838815393	Labrenzia sp. Alg231_36	Labrenzia	Yes
2502308336	DG122964270	reductive dehalogenase	2502171175	Labrenzia sp. DG1229	Labrenzia	Yes
2834518332	Ga0347546_2777	reductive dehalogenase	2834515556	Labrenzia sp. EL143	Labrenzia	Yes
2880770351	Ga0438117_07_280884_284096	reductive dehalogenase	2880767578	Labrenzia sp. EL_126	Labrenzia	Yes
2882941702	Ga0438114_08_328161_331373	reductive dehalogenase	2882936267	Labrenzia sp. EL_13	Labrenzia	Yes
2880566005	Ga0438118_14_77328_80540	reductive dehalogenase	2880560698	Labrenzia sp. EL_132	Labrenzia	Yes
2880567964	Ga0438119_01_596012_599224	reductive dehalogenase	2880567409	Labrenzia sp. EL_142	Labrenzia	Yes
2880779795	Ga0438120_07_322249_325461	reductive dehalogenase	2880774395	Labrenzia sp. EL_159	Labrenzia	Yes
2880579492	Ga0438121_07_87995_91207	reductive dehalogenase	2880574310	Labrenzia sp. EL_162	Labrenzia	Yes
2880585817	Ga0438122_10_115776_118988	reductive dehalogenase	2880580784	Labrenzia sp. EL_195	Labrenzia	Yes
2880786183	Ga0438123_14_77328_80540	reductive dehalogenase	2880780866	Labrenzia sp. EL_208	Labrenzia	Yes
2884510587	Ga0443107_01_2326216_2329428	reductive dehalogenase	2884508451	Labrenzia sp. PHM005	Labrenzia	Yes
2700335764	Ga0131142_0852	reductive dehalogenase	2698536749	Labrenzia suaedae DSM 22153	Labrenzia	Yes
2514510140	HMPREF0995_04411	reductive dehalogenase	2513237329	Lachnospiraceae bacterium sp. 7_1_58FAA	Lachnospiraceae	No
2656357270	Ga0111212_104136	reductive dehalogenase	2654587945	Latescibacteria bacterium DG_63	Latescibacteria	Yes
2715047062	Ga0125397_102166	reductive dehalogenase	2713896966	Leisingera aquaemixtae CECT 8399	Leisingera	Yes
2715049159	Ga0125397_12283	reductive dehalogenase	2713896966	Leisingera aquaemixtae CECT 8399	Leisingera	Yes
2521635179	Leiaq_01628	reductive dehalogenase	2521172617	Leisingera aquimarina DSM 24565	Leisingera	Yes
2521637443	Leiaq_03896	reductive dehalogenase	2521172617	Leisingera aquimarina DSM 24565	Leisingera	Yes
2512537792	PhacaeDRAFT_2687	reductive dehalogenase	2512047087	Leisingera caerulea DSM 24564	Leisingera	Yes
2512538442	PhacaeDRAFT_3337	reductive dehalogenase	2512047087	Leisingera caerulea DSM 24564	Leisingera	Yes
2521644260	Phada_00270	reductive dehalogenase	2521172619	Leisingera daeponensis DSM 23529	Leisingera	Yes
2521647295	Phada_03315	reductive dehalogenase	2521172619	Leisingera daeponensis DSM 23529	Leisingera	Yes
2657708196	Ga0112991_11392	reductive dehalogenase	2657245004	Leisingera sp. ANG-DT	Leisingera	Yes
2657708786	Ga0112991_12367	reductive dehalogenase	2657245004	Leisingera sp. ANG-DT	Leisingera	Yes
2692599756	Ga0112989_11724	reductive dehalogenase	2690316183	Leisingera sp. ANG-M1	Leisingera	Yes
2692601187	Ga0112989_12737	reductive dehalogenase	2690316183	Leisingera sp. ANG-M1	Leisingera	Yes
2668944321	Ga0112165_10526	reductive dehalogenase	2667527653	Leisingera sp. ANG-M6	Leisingera	Yes
2668945922	Ga0112165_113133	reductive dehalogenase	2667527653	Leisingera sp. ANG-M6	Leisingera	Yes
[truncated: 1,278 more rows]

## Sheet: S4.4 IMG mo genomes
Gene ID	Locus Tag	Gene Product Name	Genome ID	Genome Name	Genus	Taxonomic Validation	Functional Validation
637170378	MCA1198	soluble methane monooxygenase hydroxylase component gamma subunit	637000166	Methylococcus capsulatus Bath	Methylococcus	Yes	COMG
643464606	Msil_1265	soluble methane monooxygenase hydroxylase component gamma subunit	643348565	Methylocella silvestris BL2, DSM 15510	Methylocella	Yes
2504961499	Metme_00023580	methane monooxygenase component A gamma chain	2504756059	Methylomonas methanica MC09	Methylomonas	Yes	COMG
2506875026	Mycch_5897	soluble methane monooxygenase hydroxylase component gamma subunit	2506783014	Mycolicibacterium chubuense NBB4	Mycolicibacterium	Yes
2507408413	MettrDRAFT_2365	soluble methane monooxygenase hydroxylase component gamma subunit	2507262027	Methylosinus trichosporium OB3b	Methylosinus	Yes	COMG
2509042938	MycrhN1_3054	methane monooxygenase component A gamma chain	2508501106	Mycolicibacterium rhodesiae NBB3	Mycolicibacterium	Yes
2516191641	Meth11bDRAFT_3122	methane monooxygenase component A gamma chain	2516143012	Methylomonas sp. 11b	Methylomonas	Yes	COMG
2516604100	MetLW4DRAFT_0085	soluble methane monooxygenase hydroxylase component gamma subunit	2516493024	Methylosinus sp. LW4	Methylosinus	Yes	COMG
2516960586	MetmiDRAFT_1725	methane monooxygenase component A gamma chain	2516653058	Methylovulum miyakonense HT12	Methylovulum	Yes
2516989917	A3OQDRAFT_1255	methane monooxygenase component A gamma chain	2516653063	Methyloferula stellata AR4	Methyloferula	Yes
2517028655	METBUDRAFT_1944	methane monooxygenase component A gamma chain	2516653075	Methylotuvimicrobium buryatense 5G	Methylotuvimicrobium	Yes
2517138740	METLW3DRAFT_0893	soluble methane monooxygenase hydroxylase component gamma subunit	2517093011	Methylosinus sp. LW3	Methylosinus	Yes	COMG
2522499922	G006DRAFT_2855	methane monooxygenase component A gamma chain	2522125151	Methylomonas sp. MK1	Methylomonas	Yes	COMG
2525744139	H156DRAFT_1102	soluble methane monooxygenase hydroxylase component gamma subunit	2524614767	Methylococcus capsulatus Texas, ATCC 19069	Methylococcus	Yes	COMG
2547692374	B858DRAFT_01204	soluble methane monooxygenase hydroxylase component gamma subunit	2547132180	Methylococcus capsulatus Texas	Methylococcus	Yes	COMG
2561705456	U737DRAFT_02457	methane monooxygenase component A gamma chain	2561511042	Methylomonas sp. LW13	Methylomonas	Yes	COMG
2563379282	K243DRAFT_0376	soluble methane monooxygenase hydroxylase component gamma subunit	2563366505	Methylocystis sp. LW5	Methylocystis	Yes	COMG
2574133772		methane monooxygenase component A gamma chain	2571042910	Methylomonas	Methylomonas	Yes	COMG
2585031361	K369DRAFT_4818	soluble methane monooxygenase hydroxylase component gamma subunit	2582581241	Methylosinus sp. PW1	Methylosinus	Yes	COMG
2595105516	JC06DRAFT_4539	methane monooxygenase component A gamma chain	2593339134	Methylomagnum ishizawai 175	Methylomagnum	Yes
2616681204	Ga0070002_107160	soluble methane monooxygenase hydroxylase component gamma subunit	2616644811	Solimonas aquatica DSM 25927	Solimonas	Yes
2629467199	Ga0069205_10476	methane monooxygenase component A gamma chain	2627853908	Skermanella aerolata KACC 11604	Skermanella	Yes
2634924849	Ga0081638_111517	methane monooxygenase component A gamma chain	2634166251	Methylovulum miyakonense-55 (UID4274)	Methylovulum	Yes
2654693150	Ga0077311_108310	methane monooxygenase component A gamma chain	2654587521	Mycolicibacterium elephantis Lipa	Mycolicibacterium	Yes
2687419798	Ga0074924_1506	methane monooxygenase component A gamma chain	2684623286	Acidimicrobiales bacterium JGI 007 (unscreened)	Acidimicrobiales	No
2706253060	Ga0139037_12229	methane monooxygenase component A gamma chain	2703719299	Methylobacter tundripaludum OWC-G53F	Methylobacter	Yes	COMG
2732534203	Ga0128599_100843	methane monooxygenase component A gamma chain	2731957639	Thauera butanivorans NBRC 103042	Thauera	Yes
2745446691	Ga0133022_10188	soluble methane monooxygenase hydroxylase component gamma subunit	2744054731	Methylomonas methanica R-45363	Methylomonas	Yes	COMG
2745456049	Ga0133023_109616	soluble methane monooxygenase hydroxylase component gamma subunit	2744054732	Methylomonas methanica R-45371	Methylomonas	Yes	COMG
2745459933	Ga0133024_11319	soluble methane monooxygenase hydroxylase component gamma subunit	2744054733	Methylomonas lenta R-45370	Methylomonas	Yes	COMG
2745463551	Ga0133025_116420	soluble methane monooxygenase hydroxylase component gamma subunit	2744054734	Methylomonas koyamae R-45383	Methylomonas	Yes	COMG
2745472631	Ga0133027_12238	soluble methane monooxygenase hydroxylase component gamma subunit	2744054736	Methylosinus sp. R-45379	Methylosinus	Yes	COMG
2752503718	Ga0206403_118125	methane monooxygenase component A gamma chain	2751185543	Mycolicibacterium moriokaense GAS496	Mycolicibacterium	Yes
2772241001	Ga0165373_11975	methane monooxygenase component A gamma chain	2772190608	Mycobacterium holsaticum M7	Mycobacterium	Yes	COMG
2784202140	Ga0299760_10267	methane monooxygenase component A gamma chain	2784132047	Methylosinus sp. sav-2	Methylosinus	Yes	COMG
2791220049	Ga0272082_123	methane monooxygenase component A gamma chain	2788500589	Sphingobium sp. SCG-1	Sphingobium	Yes
2791220270	Ga0272082_12224	methane monooxygenase component A gamma chain	2788500589	Sphingobium sp. SCG-1	Sphingobium	Yes
2805050601	Ga0263880_112530	methane monooxygenase component A gamma chain	2802429333	Methylosinus trichosporium OB3b	Methylosinus	Yes	COMG
2810105855	Ga0316808_164106	methane monooxygenase component A gamma chain	2808606626	Mycolicibacterium elephantis 852014-51730_SCH5271717	Mycolicibacterium	Yes
2831734073	Ga0337180_2164	methane monooxygenase component A gamma chain	2831731912	Methylocella silvestris TVC	Methylocella	Yes
2831811356	Ga0336740_1151	methane monooxygenase component A gamma chain	2831810206	Crenothrix polyspora ERS1545888	Crenothrix	Yes
2831970092	Ga0347198_1483	methane monooxygenase component A gamma chain	2831968610	Methyloceanibacter methanicus R-67174	Methyloceanibacter	Yes
2832923873	Ga0364988_771	methane monooxygenase component A gamma chain	2832923104	Methylocaldum marinum S8	Methylocaldum	Yes
2836738924	Ga0398469_1568	methane monooxygenase component A gamma chain	2836737357	Methylocella tundrae ERS3224381	Methylocella	Yes
2838242364	Ga0395954_4930	methane monooxygenase component A gamma chain	2838237436	Mycobacterium sp. OAE906	Mycobacterium	Yes	COMG
2839753153	Ga0336236_274	methane monooxygenase component A gamma chain	2839752880	Methylosinus sporium DSM 17706	Methylosinus	Yes	COMG
2839904189	Ga0398403_1204	methane monooxygenase component A gamma chain	2839902986	Methylotuvimicrobium buryatense 5GB1C	Methylotuvimicrobium	Yes
2862859910	Ga0351283_129_4879_5445	methane monooxygenase component A gamma chain	2862854852	Mycobacterium sp. ENV421	Mycobacterium	Yes	COMG
2866434340	Ga0437464_50_6203_6754	methane monooxygenase component A gamma chain	2866428463	Mycolicibacterium stellerae CECT 8783	Mycolicibacterium	Yes
2883189959	Ga0439776_01_2419797_2420303	methane monooxygenase component A gamma chain	2883187667	Methylospira mobilis Shm1	Methylospira	Yes
2884019740	Ga0443005_01_1367199_1367708	methane monooxygenase component A gamma chain	2884018422	Methylosinus sp. C49	Methylosinus	Yes	COMG
2884166228	Ga0439764_01_2321582_2322088	methane monooxygenase component A gamma chain	2884164011	Azoarcus sp. DD4	Azoarcus	Yes
2888547113	Ga0443259_03_279394_279981	methane monooxygenase component A gamma chain	2888539608	Rhodococcus sp. WAY2	Rhodococcus	Yes	COMG
2891092422	Ga0442087_126_28678_29187	methane monooxygenase component A gamma chain	2891088606	Methylosinus sp. 3S-1	Methylosinus	Yes	COMG
2891173205	Ga0443478_001_399515_400024	methane monooxygenase component A gamma chain	2891172809	Methylocystis sp. MJC1	Methylocystis	Yes	COMG
2894515106	Ga0441367_69_160992_161489	methane monooxygenase component A gamma chain	2894510363	Methylomonas sp. Kb3	Methylomonas	Yes	COMG
2910665408	Ga0477425_64_95052_95567	methane monooxygenase component A gamma chain	2910661453	Methylocystis silviterrae FS	Methylocystis	Yes	COMG
2910700434	Ga0477975_098_122082_122591	methane monooxygenase component A gamma chain	2910697069	Methylosinus sp. RM1	Methylosinus	Yes	COMG
2911043241	Ga0477858_01_4065895_4066392	methane monooxygenase component A gamma chain	2911039485	Methylomonas sp. ZR1	Methylomonas	Yes	COMG
2923715639	Ga0485366_01_176533_177030	methane monooxygenase component A gamma chain	2923715482	Methylomonas sp. LW13	Methylomonas	Yes	COMG
2989393946	Ga0486287_01_1432909_1433412	methane monooxygenase component A gamma chain	2989392574	Methylomonas rhizoryzae GJ1	Methylomonas	Yes	COMG
2995290097	Ga0490093_01_3177345_3177851	methane monooxygenase component A gamma chain	2995287100	Methylocystis heyeri H2	Methylocystis	Yes	COMG
2996217459	Ga0490105_01_1118420_1118965	methane monooxygenase component A gamma chain	2996216305	Mycolicibacterium pulveris JCM 6370	Mycolicibacterium	Yes
3000991674	Ga0487396_05_54358_54861	methane monooxygenase component A gamma chain	3000991155	Methylococcus sp. BF19-07	Methylococcus	Yes	COMG
3001064310	Ga0490791_01_2596219_2596722	methane monooxygenase component A gamma chain	3001061848	Methylococcus geothermalis IM1	Methylococcus	Yes	COMG
3001638353	Ga0487550_05_2401275_2401784	methane monooxygenase component A gamma chain	3001635449	Methylosinus sp. H3A	Methylosinus	Yes	COMG
3001660878	Ga0493755_01_2972163_2972678	methane monooxygenase component A gamma chain	3001658031	Methylocystis bryophila S285	Methylocystis	Yes	COMG
3002058026	Ga0490489_01_3396547_3397050	methane monooxygenase component A gamma chain	3002054902	Methylomonas sp. LL1	Methylomonas	Yes	COMG
8002062846	Ga0594368_16_244393_244902	methane monooxygenase component A gamma chain	8002060224	Methylocystis sp. Sn-Cys	Methylocystis	Yes	COMG
637682293	Daro_3819	toluene 4-monooxygenase protein B (EC 1.14.13.-)	637000088	Dechloromonas aromatica RCB	Dechloromonas	Yes
637695111	Reut_B5678	toluene 4-monooxygenase protein B (EC 1.14.13.-)	637000229	Cupriavidus pinatubonensis JMP134	Cupriavidus	Yes
637877541	Francci3_0212	toluene 4-monooxygenase protein B (EC 1.14.13.-)	637000116	Frankia casuarinae CcI3	Frankia	Yes
637976699	Rmet_1315	toluene 4-monooxygenase protein B (EC 1.14.13.-)	637000230	Cupriavidus metallidurans CH34	Cupriavidus	Yes
640089376	Mpe_A0815	toluene 4-monooxygenase protein B (EC 1.14.13.-)	640069319	Methylibium petroleiphilum PM1	Methylibium	Yes
640091110	Mpe_A2540	toluene 4-monooxygenase protein B (EC 1.14.13.-)	640069319	Methylibium petroleiphilum PM1	Methylibium	Yes
640556559	BBta_1597	toluene 4-monooxygenase protein B (EC 1.14.13.-)	640427103	Bradyrhizobium sp. BTAi1	Bradyrhizobium	Yes
640873525	Xaut_4858	Toluene-4-monooxygenase system B	640753059	Xanthobacter autotrophicus Py2	Xanthobacter	Yes	COMG
642619110	Rpic_4633	toluene 4-monooxygenase protein B (EC 1.14.13.-)	642555151	Ralstonia pickettii 12J	Ralstonia	Yes	COMG
643626388	trd_A0920	toluene 4-monooxygenase protein B (EC 1.14.13.-)	643348582	Thermomicrobium roseum DSM 5159	Thermomicrobium	Yes
644749908	pRALTA_0462	toluene 4-monooxygenase protein B (EC 1.14.13.-)	644736347	Cupriavidus taiwanensis LMG 19424	Cupriavidus	Yes
644832348	Rpic12D_3557	toluene 4-monooxygenase protein B (EC 1.14.13.-)	644736400	Ralstonia pickettii 12D	Ralstonia	Yes	COMG
645978699	StAA4_010100012335	toluene 4-monooxygenase protein B (EC 1.14.13.-)	645951800	Streptomyces sp. AA4	Streptomyces	Yes
646750879	Btus_2068	toluene 4-monooxygenase protein B (EC 1.14.13.-)	646564511	Kyrpidia tusciae T2, DSM 2912	Kyrpidia	Yes
646771233	BC1002_6839	toluene 4-monooxygenase protein B (EC 1.14.13.-)	646564515	Paraburkholderia atlantica CCGE1002	Paraburkholderia	Yes
650984249	HYPMC_2244	toluene 4-monooxygenase protein B (EC 1.14.13.-)	650716042	Hyphomicrobium sp. MC1	Hyphomicrobium	Yes
650996784	CNE_BB1p12350	toluene 4-monooxygenase protein B (EC 1.14.13.-)	650716031	Cupriavidus necator N-1, ATCC 43291	Cupriavidus	Yes
651152992	Psed_0814	Toluene-4-monooxygenase system B	651053061	Pseudonocardia dioxanivorans CB1190	Pseudonocardia	Yes
651153602	Psed_1437	Toluene-4-monooxygenase system B	651053061	Pseudonocardia dioxanivorans CB1190	Pseudonocardia	Yes
651158127	Psed_6061	toluene 4-monooxygenase protein B (EC 1.14.13.-)	651053061	Pseudonocardia dioxanivorans CB1190	Pseudonocardia	Yes
2503257326	T81_Chloro_DRAFT_00028730	toluene monooxygenase system protein B	2503242005	Chloroflexi bacterium T81	Chloroflexi	No
2506318577	ChT88_00002750	toluene monooxygenase system protein B	2506210023	Thermogemmatispora sp. T81	Thermogemmatispora	Yes
2506448099	FrEUN1f_3992	toluene monooxygenase system protein B	2506381019	Frankia sp. EUN1f	Frankia	Yes
2506615243	Sulac_3003	toluene monooxygenase system protein B	2506520015	Sulfobacillus acidophilus NAL, DSM 10332	Sulfobacillus	Yes
2506754285	Thini_4256	toluene monooxygenase system protein B	2506520049	Thiothrix nivea JP2, DSM 5205	Thiothrix	Yes
2510554909	Ideo_00030350	Toluene-4-monooxygenase system protein B (TmoB)	2510461017	Ideonella dechloratans Anox B, ATCC 51718	Ideonella	Yes
2511073443	TPY_0636	toluene monooxygenase system protein B	2510917010	Sulfobacillus acidophilus TPY	Sulfobacillus	Yes
2512372835	DSC_04400	toluene 4-monooxygenase protein B	2512047037	Pseudoxanthomonas spadix BD-a59	Pseudoxanthomonas	Yes
2512617752	AmythDRAFT_0447	toluene 4-monooxygenase protein B	2512564010	Amycolatopsis thermoflava N1165, DSM 44574	Amycolatopsis	Yes
2512744467	GPOL_c08430	toluene monooxygenase system protein B	2512564042	Gordonia polyisoprenivorans VH2, DSM 44266	Gordonia	Yes
2513553295	A19SDRAFT_02020	toluene monooxygenase system protein B	2513237082	Paraburkholderia mimosarum STM3621	Paraburkholderia	Yes
2513558804	A19SDRAFT_07537	toluene monooxygenase system protein B	2513237082	Paraburkholderia mimosarum STM3621	Paraburkholderia	Yes
2513559094	A19SDRAFT_07827	toluene 4-monooxygenase protein B (EC 1.14.13.-)	2513237082	Paraburkholderia mimosarum STM3621	Paraburkholderia	Yes
2513564185	A19UDRAFT_04769	toluene 4-monooxygenase protein B (EC 1.14.13.-)	2513237083	Paraburkholderia mimosarum LMG 23256	Paraburkholderia	Yes
2513566858	A19UDRAFT_07445	toluene monooxygenase system protein B	2513237083	Paraburkholderia mimosarum LMG 23256	Paraburkholderia	Yes
2513957944	A3AADRAFT_05786	toluene 4-monooxygenase protein B	2513237150	Cupriavidus taiwanensis STM6018	Cupriavidus	Yes
2514031464	A3A5DRAFT_06449	toluene 4-monooxygenase protein B	2513237163	Cupriavidus sp. UYPR2.512	Cupriavidus	Yes
2514045923	A3AGDRAFT_06021	toluene 4-monooxygenase protein B	2513237165	Cupriavidus neocaledonicus STM6070	Cupriavidus	Yes
2514055194	A3A7DRAFT_09117	toluene 4-monooxygenase protein B (EC 1.14.13.-)	2513237166	Burkholderia sp. UYPR1.413	Burkholderia	Yes	COMG
2514301114	BRAO285_500024	toluene monooxygenase system protein B	2513237268	Bradyrhizobium sp. ORS285	Bradyrhizobium	Yes
2515215135	A3G5DRAFT_01251	toluene monooxygenase system protein B	2515154012	Mycolicibacterium hassiacum DSM 44199	Mycolicibacterium	Yes
2515491445	B056DRAFT_04797	toluene monooxygenase system protein B	2515154087	Frankia discariae BCU110501	Frankia	Yes
2515686068	B020DRAFT_07164	toluene 4-monooxygenase protein B (EC 1.14.13.-)	2515154122	Paraburkholderia atlantica JPY251	Paraburkholderia	Yes
2516025437	A3CWDRAFT_08794	toluene 4-monooxygenase protein B (EC 1.14.13.-)	2515154189	Paraburkholderia nodosa DSM 21604	Paraburkholderia	Yes
2517233368	XAN126DRAFT_3818	toluene monooxygenase system protein B	2517093040	Xanthobacter sp. 126	Xanthobacter	Yes	COMG
2518258064	AmymeDRAFT_3974	toluene 4-monooxygenase protein B (EC 1.14.13.-)	2517572242	Amycolatopsis methanolica 239, DSM 44096	Amycolatopsis	Yes
2518906189	BUPH_08478	toluene monooxygenase system protein B	2518645580	Paraburkholderia phenoliruptrix BR3459	Paraburkholderia	Yes
2518920333	F464DRAFT_01903	toluene 4-monooxygenase protein B (EC 1.14.13.-)	2518645585	Aromatoleum toluclasticum ATCC 700605	Aromatoleum	Yes
2519435101		toluene monooxygenase system protein B	2519103088	Bradyrhizobium sp. ORS 375	Bradyrhizobium	Yes
2521561840	WQQ_06020	toluene 4-monooxygenase protein B	2521172591	Hydrocarboniphaga effusa AP103	Hydrocarboniphaga	Yes
2523144887	MPHLEI_06237	toluene monooxygenase system protein B	2522572168	Mycolicibacterium phlei RIVM601174	Mycolicibacterium	Yes
2523180703	G403DRAFT_03366	toluene 4-monooxygenase protein B	2522572179	Marinobacterium litorale DSM 23545	Marinobacterium	Yes
2523189692	G567DRAFT_03965	toluene 4-monooxygenase protein B (EC 1.14.13.-)	2522572182	Pseudonocardia asaccharolytica DSM 44247	Pseudonocardia	Yes
2523411042	G513DRAFT_1784	toluene 4-monooxygenase protein B	2523231050	Nevskia ramosa DSM 11499	Nevskia	Yes
2528202826	ThrDRAFT_00695	toluene monooxygenase system protein B	2527291627	Frankia casuarinae Thr	Frankia	Yes
2528213202	BMG523Draft_01236	toluene monooxygenase system protein B	2527291629	Frankia sp. BMG5.23	Frankia	Yes
2528817131	K320DRAFT_00048	toluene 4-monooxygenase protein B (EC 1.14.13.-)	2528768012	Comamonas badia DSM 17552	Comamonas	Yes	COMG
2529012979	K344DRAFT_02991	toluene 4-monooxygenase protein B	2528768146	Solimonas soli DSM 21787	Solimonas	Yes
2532646372	C664_16410	toluene 4-monooxygenase protein B	2531839206	Thauera sp. 63	Thauera	Yes
2532855925	JVH1_3994	toluene monooxygenase system protein B	2531839264	Rhodococcus sp. JVH1	Rhodococcus	Yes	COMG
2533732967	C731_0703	toluene monooxygenase system protein B	2531839488	Mycolicibacterium hassiacum DSM 44199	Mycolicibacterium	Yes
2533905276	B447_13184	toluene 4-monooxygenase protein B	2531839537	Thauera sp. 27	Thauera	Yes
2537891150	Rwratislav_26219	toluene monooxygenase system protein B	2537561590	Rhodococcus wratislaviensis IFP 2016	Rhodococcus	Yes	COMG
2537891176	Rwratislav_26349	toluene monooxygenase system protein B	2537561590	Rhodococcus wratislaviensis IFP 2016	Rhodococcus	Yes	COMG
2545769729	T428DRAFT_01750	toluene 4-monooxygenase protein B (EC 1.14.13.-)	2545555864	Mycobacterium genavense ATCC 51234	Mycobacterium	Yes	COMG
2546691512	L810_7304	toluene 4-monooxygenase protein B	2545824755	Burkholderia vietnamiensis AU4i	Burkholderia	Yes	COMG
2546947660	CcI6DRAFT_00853	toluene 4-monooxygenase protein B (EC 1.14.13.-)	2546825537	Frankia sp. CcI6	Frankia	Yes
2547764752	OPAGDRAFT_01810	toluene monooxygenase system protein B	2547132199	Rhodococcus opacus PD630	Rhodococcus	Yes	COMG
2549390302	KEGDRAFT_00997	toluene 4-monooxygenase protein B (EC 1.14.13.-)	2548876686	Mycobacterium avium avium Env 77	Mycobacterium	Yes	COMG
2549392468	KEGDRAFT_03167	toluene 4-monooxygenase protein B (EC 1.14.13.-)	2548876686	Mycobacterium avium avium Env 77	Mycobacterium	Yes	COMG
2550810059	WSADRAFT_02819	toluene 4-monooxygenase protein B (EC 1.14.13.-)	2548877018	Bordetella holmesii 44057	Bordetella	Yes	COMG
2552135614	NoneDRAFT_02345	toluene monooxygenase system protein B	2551306169	Nocardia paucivorans NBRC 100373	Nocardia	Yes
2552188078	NoneDRAFT_07799	toluene 4-monooxygenase protein B (EC 1.14.13.-)	2551306177	Nocardia transvalensis NBRC 15921	Nocardia	Yes
2552779185	B552DRAFT_04657	toluene 4-monooxygenase protein B	2551306360	Cupriavidus sp. BIS7	Cupriavidus	Yes
2553406296	G118DRAFT_03890	toluene monooxygenase system protein B	2551306521	Paraburkholderia kururiensis M130	Paraburkholderia	Yes
2553574562	I73DRAFT_03560	toluene 4-monooxygenase protein B (EC 1.14.13.-)	2551306566	Ideonella sp. B508-1	Ideonella	Yes
2554933798	L943DRAFT_08936	toluene 4-monooxygenase protein B	2554235157	Amycolatopsis orientalis DSM 46075	Amycolatopsis	Yes
2554974612	BPACDRAFT_02896	toluene 4-monooxygenase protein B	2554235175	Paraburkholderia phenoliruptrix AC1100	Paraburkholderia	Yes
2558203070	Q394DRAFT_02694	toluene 4-monooxygenase protein B	2556921650	Thiothrix lacustris DSM 21227	Thiothrix	Yes
2558519783	U875_01870	toluene 4-monooxygenase protein B	2558309055	Pandoraea pnomenusa 3kgm	Pandoraea	Yes
2558647236	X636_07600	toluene 4-monooxygenase protein B	2558309093	Pandoraea pnomenusa RB-44	Pandoraea	Yes
2562497153	CYCME_2097	toluene monooxygenase system protein B	2561511209	Cycloclasticus zancles 7-ME	Cycloclasticus	Yes
2565378600	Draft01357	toluene 4-monooxygenase protein B (EC 1.14.13.-)	2563367077	Nocardia aobensis NBRC 100429	Nocardia	Yes
2565555031	RW1_057_00050	toluene monooxygenase system protein B	2563367138	Rhodococcus wratislaviensis NBRC 100605	Rhodococcus	Yes	COMG
2565911859	D555_1546	toluene monooxygenase system protein B	2563367213	Bordetella holmesii 35009	Bordetella	Yes	COMG
2565917825	D559_3450	toluene monooxygenase system protein B	2563367214	Bordetella holmesii 1058	Bordetella	Yes	COMG
2565920755	D557_0783	toluene monooxygenase system protein B	2563367216	Bordetella holmesii 70147	Bordetella	Yes	COMG
2565925121	D554_1003	toluene monooxygenase system protein B	2563367217	Bordetella holmesii 30539	Bordetella	Yes	COMG
2565929500	D556_1533	toluene monooxygenase system protein B	2563367218	Bordetella holmesii 41130	Bordetella	Yes	COMG
2566051024	BP26DRAFT_03270	toluene 4-monooxygenase protein B (EC 1.14.13.-)	2565956524	Nevskia soli DSM 19509	Nevskia	Yes
2567129809	I545_1790	toluene monooxygenase system protein B	2565956794	Mycobacterium kansasii 662	Mycobacterium	Yes	COMG
2569895260	N570DRAFT_03738	toluene 4-monooxygenase protein B	2568526408	Pandoraea pnomenusa RB-44	Pandoraea	Yes
2571129625	BS35DRAFT_08207	Toluene-4-monooxygenase system protein B (TmoB)	2571042017	Actinomadura glauciflava DSM 44770	Actinomadura	Yes
2574264575	P897DRAFT_2613	toluene 4-monooxygenase protein B (EC 1.14.13.-)	2574179721	Alteromonadaceae bacterium 2719K.STB50.0a.01 (v2 assembly)	Alteromonadaceae	No
2577265494	Z059DRAFT_00024	toluene 4-monooxygenase protein B (EC 1.14.13.-)	2576861106	Aliarcobacter cibarius LMG 21996	Aliarcobacter	Yes
2578301755	ALLO2DRAFT_01882	toluene monooxygenase system protein B	2576861409	Frankia sp. Allo2	Frankia	Yes
2578340934	D560_1530	toluene monooxygenase system protein B	2576861425	Bordetella holmesii ATCC 51541	Bordetella	Yes	COMG
2578355588	Pd630_LPD03571	toluene monooxygenase system protein B	2576861435	Rhodococcus opacus PD630	Rhodococcus	Yes	COMG
2578867574	BMG523Draft_01236	toluene monooxygenase system protein B	2576861579	Frankia sp. BMGG5.23	Frankia	Yes
2579225689	X805_17490	toluene monooxygenase system protein B	2576861688	Sphaerotilus natans natans DSM 6575	Sphaerotilus	Yes
2579262435	Y695_00864	toluene 4-monooxygenase protein B	2576861699	Hydrogenophaga sp. T4	Hydrogenophaga	Yes
2579390843	AZ25_3177	toluene monooxygenase system protein B	2576861729	Bordetella bronchiseptica 04P3421	Bordetella	Yes	COMG
2579748354	CEDDRAFT_01273	toluene monooxygenase system protein B	2576861822	Frankia sp. CeD	Frankia	Yes
2580574846	JCM10599DRAFT_06535	toluene monooxygenase system protein B	2579778690	Paraburkholderia kururiensis JCM 10599	Paraburkholderia	Yes
2582850955	TE2094DRAFT_00998	toluene 4-monooxygenase protein B	2582580621	Composite genome from Trout Bog Epilimnion pan-assembly TBepi.metabat.2094	Composite	No
2582924151	TH2159DRAFT_01846	toluene 4-monooxygenase protein B	2582580658	Composite genome from Trout Bog Hypolimnion pan-assembly TBhypo.metabat.2159	Composite	No
2582926290	TH2160DRAFT_00263	toluene 4-monooxygenase protein B	2582580659	Composite genome from Trout Bog Hypolimnion pan-assembly TBhypo.metabat.2160	Composite	No
2584291146	W930DRAFT_04799	toluene 4-monooxygenase protein B	2582581016	Pandoraea sp. E26	Pandoraea	Yes
2595015350	PG1_01298	toluene 4-monooxygenase protein B	2593339110	Rugosibacter aromaticivorans PG1-Ca6	Rugosibacter	Yes
2595015448	PG1_01396	toluene monooxygenase system protein B	2593339110	Rugosibacter aromaticivorans PG1-Ca6	Rugosibacter	Yes
2598002509	Ga0040870_01059	toluene 4-monooxygenase protein B (EC 1.14.13.-)	2597489926	Bradyrhizobium oligotrophicum S58	Bradyrhizobium	Yes
2598586560	Ga0057437_06362	toluene monooxygenase system protein B	2597490168	Amycolatopsis methanolica 239	Amycolatopsis	Yes
2599446728	Ga0058934_03071	toluene 4-monooxygenase protein B (EC 1.14.13.-)	2599185178	Ralstonia sp. NFACC01	Ralstonia	Yes	COMG
2599910226	Ga0055581_00614	toluene 4-monooxygenase protein B (EC 1.14.13.-)	2599185294	Cycloclasticus sp. SCGC AC281-N15 (contamination screened)	Cycloclasticus	Yes
2600793601	Ga0056710_04236	toluene 4-monooxygenase protein B (EC 1.14.13.-)	2600255063	Paraburkholderia mimosarum NBRC 106338	Paraburkholderia	Yes
2600796600	Ga0056710_07237	toluene monooxygenase system protein B	2600255063	Paraburkholderia mimosarum NBRC 106338	Paraburkholderia	Yes
2600812835	Ga0056714_03399	toluene monooxygenase system protein B	2600255067	Paraburkholderia kururiensis thiooxydans NBRC 107107	Paraburkholderia	Yes
2600820084	Ga0056713_00068	toluene monooxygenase system protein B	2600255069	Paraburkholderia heleia NBRC 101817	Paraburkholderia	Yes
2616650846	Ga0071019_1961	toluene monooxygenase system protein B	2616644800	Rhodococcus sp. AD45	Rhodococcus	Yes	COMG
2616679753	Ga0070002_10298	toluene 4-monooxygenase protein B (EC 1.14.13.-)	2616644811	Solimonas aquatica DSM 25927	Solimonas	Yes
2616679773	Ga0070002_102118	toluene 4-monooxygenase protein B	2616644811	Solimonas aquatica DSM 25927	Solimonas	Yes
2618010023	Ga0066356_1039	toluene monooxygenase system protein B	2617270914	Ensifer adhaerens RP12G	Ensifer	Yes
2619253517	Ga0060318_148904	toluene monooxygenase system protein B	2617271247	Tolypothrix bouteillei Iicb1	Tolypothrix	Yes
2621129699	Ga0056866_11346	toluene monooxygenase system protein B	2619619252	Mycobacterium triplex DSM 44626	Mycobacterium	Yes	COMG
2624352196	Ga0077536_13614	toluene monooxygenase system protein B	2623620414	Gammaproteobacteria sp. genome_bin_26	Gammaproteobacteria	No
2630382774	Ga0069329_113761	toluene monooxygenase system protein B	2627854139	Bordetella holmesii 44057	Bordetella	Yes	COMG
2630559229	Ga0078606_106718	toluene monooxygenase system protein B	2627854186	Mycobacterium sp. UM_Kg1	Mycobacterium	Yes	COMG
2635332504	Ga0074812_11267	toluene 4-monooxygenase protein B	2634166352	Frankia irregularis DSM 45899	Frankia	Yes
2639794738	Ga0099454_102466	toluene monooxygenase system protein B	2639762510	Frankia casuarinae BR	Frankia	Yes
2642489211	Ga0074771_3566	toluene 4-monooxygenase protein B	2642422517	Amycolatopsis australiensis DSM 44671	Amycolatopsis	Yes
2642645920	Ga0074772_0534	toluene monooxygenase system protein B	2642422554	Rhodococcus jostii DSM 44719	Rhodococcus	Yes	COMG
2642654000	Ga0074772_8614	toluene monooxygenase system protein B	2642422554	Rhodococcus jostii DSM 44719	Rhodococcus	Yes	COMG
2642731905	Ga0100207_12345	toluene 4-monooxygenase protein B	2642422582	Polynucleobacter cosmopolitanus MWH-MoIso2	Polynucleobacter	Yes
2646655453	Ga0100710_102965	toluene monooxygenase system protein B	2645727714	Frankia sp. R43	Frankia	Yes
2650527547	Ga0104956_10149	toluene monooxygenase system protein B	2648501615	Gammaproteobacteria bacterium AD-131-B03	Gammaproteobacteria	No
2653451379	AN933_26855	toluene monooxygenase system protein B	2651869958	Mycobacterium chimaera MCIMRL6	Mycobacterium	Yes	COMG
2656925511	Ga0075238_103661	toluene 4-monooxygenase protein B	2654588103	Paraburkholderia diazotrophica LMG 26031	Paraburkholderia	Yes
2664362465	Ga0104648_101513	toluene monooxygenase system protein B	2663762779	Pseudomonas benzenivorans DSM 8628	Pseudomonas	Yes	COMG
2666353374	Ga0111776_142901	toluene monooxygenase system protein B	2663763270	Nocardia farcinica NCTC11134	Nocardia	Yes
2666604269	Ga0111063_11582	toluene monooxygenase system protein B	2663763332	Streptomyces thermoautotrophicus H1	Streptomyces	Yes
2666605279	Ga0111063_111593	toluene monooxygenase system protein B	2663763332	Streptomyces thermoautotrophicus H1	Streptomyces	Yes
2671419347	Ga0079914_100195	toluene 4-monooxygenase protein B	2671180068	Saccharopolyspora shandongensis CGMCC 4.3530	Saccharopolyspora	Yes
2671839439	Ga0123576_140107	toluene monooxygenase system protein B	2671180195	Frankia sp. CcI49	Frankia	Yes
2676345810	Ga0116995_111114	toluene monooxygenase system protein B	2675903029	Paraburkholderia lycopersici TNe-862	Paraburkholderia	Yes
2677157282	Ga0104487_103260	toluene monooxygenase system protein B	2675903228	Thermoflavimicrobium dichotomicum DSM 44778	Thermoflavimicrobium	Yes
2678164924	Ga0128658_107249	toluene monooxygenase system protein B	2675903489	Gordonia hydrophobica NBRC 16057	Gordonia	Yes
2678949430	Ga0104553_103109	toluene monooxygenase system protein B	2675903692	Amycolatopsis rubida DSM 44637	Amycolatopsis	Yes
2678950338	Ga0104553_104343	toluene monooxygenase system protein B	2675903692	Amycolatopsis rubida DSM 44637	Amycolatopsis	Yes
2678950648	Ga0104553_10566	toluene monooxygenase system protein B	2675903692	Amycolatopsis rubida DSM 44637	Amycolatopsis	Yes
2681975062	Ga0129362_1814	toluene 4-monooxygenase protein B	2681812860	Alteromonadaceae bacterium 2141T.STBD.0c.01a	Alteromonadaceae	No
2682059285	Ga0111604_103192	toluene 4-monooxygenase protein B	2681812894	Sphaerotilus natans ATCC 13338	Sphaerotilus	Yes
2684301120	Ga0131876_105718	Toluene-4-monooxygenase system protein B (TmoB)	2681813484	putative Deltaproteobacteria family Syntrophobacteraceae (bin U_52423)	putative	No
2684538869	Ga0111659_105295	toluene 4-monooxygenase protein B	2681813555	Nocardia farcinica DSM 43257	Nocardia	Yes
2684703004	Ga0124103_112894	toluene monooxygenase system protein B	2684622521	Mycobacterium lentiflavum CSUR P1491	Mycobacterium	Yes	COMG
2685993315	Ga0132250_104510	toluene 4-monooxygenase protein B	2684622893	Thauera sp. SYD-3	Thauera	Yes
2686542134	Manayef4_11450	toluene monooxygenase system protein B	2684623036	Frankia sp. CgIM4	Frankia	Yes
2687185224	Ga0133311_114565	toluene 4-monooxygenase protein B	2684623205	Mycolicibacterium phlei CCUG21000	Mycolicibacterium	Yes
2688336845	Ga0133509_114069	toluene 4-monooxygenase protein B	2687453324	Marinobacter salarius R9SW1	Marinobacter	Yes
2698534732	Ga0131099_1103	toluene 4-monooxygenase protein B	2695421048	Cycloclasticus sp. DSM 27168	Cycloclasticus	Yes
2701172511	Ga0131094_102380	toluene 4-monooxygenase protein B	2700988696	Pseudonocardia thermophila DSM 43832	Pseudonocardia	Yes
2701400114	Ga0077834_10035	toluene 4-monooxygenase protein B	2700989114	Frankia coriariae BMG5.1	Frankia	Yes
2710289310	Ga0155196_16625	toluene monooxygenase system protein B	2710264506	Burkholderiales bacterium RIFCSPHIGHO2_02_FULL_66_10	Burkholderiales	No
2710605094	KBI5_16160	toluene monooxygenase system protein B	2710264753	Frankia sp. KB5	Frankia	Yes
2711464784	Ga0156037_106816	toluene 4-monooxygenase protein B	2710724079	Burkholderiales bacterium RIFCSPLOWO2_02_FULL_66_35	Burkholderiales	No
2711649132	UK99_05705	toluene monooxygenase system protein B	2710724154	Frankia casuarinae Cg70.9	Frankia	Yes
2712834446	Ga0156169_11485	toluene 4-monooxygenase protein B	2711768312	Pseudomonadales bacterium RIFCSPLOWO2_12_59_9	Pseudomonadales	No
2713604121	Ga0066731_4120	toluene monooxygenase system protein B	2711768647	Burkholderia sp. YR290	Burkholderia	Yes	COMG
2715166957	Ga0125437_101560	toluene 4-monooxygenase protein B	2713896996	Caballeronia udeis LMG 27134	Caballeronia	Yes
2718329844	B1756_14060	Toluene-4-monooxygenase system protein B (TmoB)	2718217640	Natronolimnobius aegyptiacus JW/NM-HA 15	Natronolimnobius	Yes
2721019920	Ga0176043_113599	toluene 4-monooxygenase protein B	2718218331	Bordetella holmesii H903	Bordetella	Yes	COMG
2727072734	Ga0126798_100190	toluene 4-monooxygenase protein B	2724679509	Mycolicibacterium phlei DSM 43071	Mycolicibacterium	Yes
2727832952	Ga0170400_102130	Toluene-4-monooxygenase system protein B (TmoB)	2724679706	Actinomadura mexicana DSM 44485	Actinomadura	Yes
2728061704	Ga0170464_117104	toluene 4-monooxygenase protein B	2724679784	Haloechinothrix alba DSM 45207	Haloechinothrix	Yes
2730597655	Ga0170373_0136	toluene monooxygenase system protein B	2728369498	Actinomadura pelletieri DSM 43383	Actinomadura	Yes
2730962213	Ga0128193_101408	toluene monooxygenase system protein B	2728369596	Mycolicibacterium phlei DSM 43239	Mycolicibacterium	Yes
2731010006	Ga0128213_13490	toluene monooxygenase system protein B	2728369605	Mycolicibacterium phlei DSM 43072	Mycolicibacterium	Yes
2731011616	Ga0128214_1001136	toluene monooxygenase system protein B	2728369606	Mycolicibacterium phlei DSM 43070	Mycolicibacterium	Yes
2732505968	Ga0128590_107227	toluene monooxygenase system protein B	2731957632	Novosphingobium naphthalenivorans NBRC 102051	Novosphingobium	Yes
2732883101	Ga0128696_106215	toluene monooxygenase system protein B	2731957722	Nocardia africana NBRC 100379	Nocardia	Yes
2732934541	Ga0128703_111908	toluene monooxygenase system protein B	2731957729	Nocardia coubleae NBRC 108252	Nocardia	Yes
2732973896	Ga0128709_107624	toluene monooxygenase system protein B	2731957735	Nocardia farcinica NBRC 15532	Nocardia	Yes
2733024874	Ga0128716_105549	toluene monooxygenase system protein B	2731957742	Nocardia miyunensis NBRC 108239	Nocardia	Yes
2733051250	Ga0128721_100123	toluene monooxygenase system protein B	2731957746	Nocardia sienata NBRC 100364	Nocardia	Yes
2733463267	Ga0128857_11549	toluene monooxygenase system protein B	2731957845	Streptomyces thermoautotrophicus UBT1 subculture (Aachen)	Streptomyces	Yes
2733465714	Ga0128857_119291	toluene monooxygenase system protein B	2731957845	Streptomyces thermoautotrophicus UBT1 subculture (Aachen)	Streptomyces	Yes
2734625587	Ga0128409_100123	Toluene-4-monooxygenase system protein B (TmoB)	2734481927	Conexibacter sp. JCM 18997	Conexibacter	Yes
2734732816	Ga0128428_1000419	Toluene-4-monooxygenase system protein B (TmoB)	2734481945	Pseudonocardia tetrahydrofuranoxydans JCM 14745	Pseudonocardia	Yes
2734758525	Ga0128433_100618	toluene monooxygenase system protein B	2734481949	Rhodococcus sp. JCM 3009	Rhodococcus	Yes	COMG
2734828257	Ga0128449_100337	Toluene-4-monooxygenase system protein B (TmoB)	2734481963	Pseudonocardia chloroethenivorans JCM 12679	Pseudonocardia	Yes
2734839909	Ga0128455_100135	toluene 4-monooxygenase protein B	2734481967	Nocardioides pyridinolyticus JCM 10369	Nocardioides	Yes	COMG
2734840224	Ga0128455_100516	toluene monooxygenase system protein B	2734481967	Nocardioides pyridinolyticus JCM 10369	Nocardioides	Yes	COMG
2739685230	Ga0191287_1193	toluene 4-monooxygenase protein B	2739367688	Chromatiales bacterium JGI 01_L11_1000m (contamination screened)	Chromatiales	No
2740193768	Ga0191333_10435	toluene monooxygenase system protein B	2739367905	Rhodospirillaceae bacterium JGI 01_F21_1000m (contamination screened)	Rhodospirillaceae	No
2740194262	Ga0191333_12219	toluene 4-monooxygenase protein B	2739367905	Rhodospirillaceae bacterium JGI 01_F21_1000m (contamination screened)	Rhodospirillaceae	No
2740273395	Ga0191419_10719	toluene 4-monooxygenase protein B	2739367991	Rhodospirillaceae bacterium JGI 01_I15_750m (contamination screened)	Rhodospirillaceae	No
2740273891	Ga0191419_1224	toluene-4-monooxygenase system protein B	2739367991	Rhodospirillaceae bacterium JGI 01_I15_750m (contamination screened)	Rhodospirillaceae	No
2743184156	Ga0132486_109015	toluene 4-monooxygenase protein B	2740892366	Cupriavidus metallidurans NA1	Cupriavidus	Yes
2743565351	Ga0132591_103225	toluene 4-monooxygenase protein B	2740892463	Burkholderiaceae bacterium 26	Burkholderiaceae	No
2744965766	Ga0132897_10337	toluene monooxygenase system protein B	2744054613	Rhodococcus opacus DSM 43205	Rhodococcus	Yes	COMG
2744971044	Ga0132897_12162	toluene monooxygenase system protein B	2744054613	Rhodococcus opacus DSM 43205	Rhodococcus	Yes	COMG
2745040178	Ga0132911_13096	toluene monooxygenase system protein B	2744054626	Rhodococcus sp. SC4	Rhodococcus	Yes	COMG
2745968198	Ga0133190_10493	toluene 4-monooxygenase protein B	2744054874	Amycolatopsis sp. M39	Amycolatopsis	Yes
2745971557	Ga0133190_114165	toluene monooxygenase system protein B	2744054874	Amycolatopsis sp. M39	Amycolatopsis	Yes
2746432842	Ga0133856_101460	toluene monooxygenase system protein B	2744054982	Rhodococcus sp. LB1	Rhodococcus	Yes	COMG
2746461082	Ga0134291_101383	toluene monooxygenase system protein B	2744054987	Mycolicibacter kumamotonensis Roo	Mycolicibacter	Yes
2752842104	Ga0198735_111807	toluene 4-monooxygenase protein B	2751185674	Chromatiaceae bacterium 2141T.STBD.0c.01a	Chromatiaceae	No
2752970801	Ga0188696_102061	toluene 4-monooxygenase protein B	2751185705	Zoogloea schifflangensis LCSB751	Zoogloea	Yes
2753227785	Ga0165188_105352	toluene monooxygenase system protein B	2751185773	Thauera phenolivorans ZV-1-C	Thauera	Yes
2753490892	Ga0163389_102065	toluene 4-monooxygenase protein B	2751185827	Amycolatopsis jejuensis NRRL B-24427	Amycolatopsis	Yes
2754636785	Ga0172909_112323	toluene 4-monooxygenase protein B	2754412341	Burkholderia stabilis ATCC BAA-67	Burkholderia	Yes	COMG
2755804768	Ga0193681_10043	toluene monooxygenase system protein B	2754412711	Caballeronia udeis ES_AL-A7	Caballeronia	Yes
2756477725	Ga0216327_1002215	toluene monooxygenase system protein B	2756170197	Paraburkholderia hiiakae I2	Paraburkholderia	Yes
2758469302	Ga0225923_13510	toluene 4-monooxygenase protein B	2757320860	Vitreoscilla filiformis ATCC 15551	Vitreoscilla	Yes
2765451232	Ga0233466_12951	toluene 4-monooxygenase protein B	2765235799	Rhodoferax sp. Bin1	Rhodoferax	Yes	COMG
2765666198	Ga0225867_11143	toluene 4-monooxygenase protein B	2765235870	Bordetella genomosp. 12 AU6712	Bordetella	Yes	COMG
2766265376	Ga0163346_1002481	toluene 4-monooxygenase protein B	2765235990	Streptomyces xylophagus NRRL B-12029	Streptomyces	Yes
2767874290	Ga0163357_1004248	toluene 4-monooxygenase protein B	2767802011	Streptomyces sp. NRRL F-525	Streptomyces	Yes
2768277138	Ga0162408_11617	toluene 4-monooxygenase protein B	2767802063	Streptomyces violens NRRL ISP-5597	Streptomyces	Yes
2768292167	Ga0162404_103365	toluene 4-monooxygenase protein B	2767802065	Streptomyces ochraceiscleroticus NRRL ISP-5594	Streptomyces	Yes
2770803689	Ga0248536_11987	toluene-4-monooxygenase system protein B	2767802748	Myxococcales bacterium 68-20	Myxococcales	No
2771530764	Ga0244521_101755	toluene 4-monooxygenase protein B	2770939497	Zavarzinia compransoris DSM 1231	Zavarzinia	Yes
2771530768	Ga0244521_101759	toluene-4-monooxygenase system protein B	2770939497	Zavarzinia compransoris DSM 1231	Zavarzinia	Yes
2771746596	Ga0256610_11324	toluene 4-monooxygenase protein B	2770939546	Dechloromonas sp. BinDm217	Dechloromonas	Yes
2772096082	Ga0244566_3254	toluene monooxygenase system protein B	2770939635	Panacagrimonas perspica DSM 26377	Panacagrimonas	Yes
2772096793	Ga0244566_3967	toluene 4-monooxygenase protein B	2770939635	Panacagrimonas perspica DSM 26377	Panacagrimonas	Yes
2772100679	Ga0244512_11559	toluene 4-monooxygenase protein B	2770939636	Roseiarcus fermentans DSM 24875	Roseiarcus	Yes
2772214315	Ga0166445_1004215	toluene monooxygenase system protein B	2772190604	Mycobacterium intermedium HMC2_M5	Mycobacterium	Yes	COMG
2772220303	Ga0165375_100444	toluene monooxygenase system protein B	2772190605	Mycobacterium sherrisii BC1_M4	Mycobacterium	Yes	COMG
2772235161	Ga0165376_12637	toluene monooxygenase system protein B	2772190607	Mycobacterium shimoidei HMC_M2	Mycobacterium	Yes	COMG
2772262165	Ga0226006_113560	toluene monooxygenase system protein B	2772190612	Mycolicibacter terrae NCTC 10856	Mycolicibacter	Yes
2772658198	Ga0166448_108622	toluene monooxygenase system protein B	2772190717	Mycobacterium gordonae HMC_M15	Mycobacterium	Yes	COMG
2772857997	Ga0166950_12832	toluene 4-monooxygenase protein B	2772190756	Paraburkholderia nodosa CNPSo 1341	Paraburkholderia	Yes
2773013621	Ga0256712_130451	toluene 4-monooxygenase protein B	2772190789	Rhodoferax sp. Bin2	Rhodoferax	Yes	COMG
2774552191	Ga0199024_115316	toluene monooxygenase system protein B	2773857792	Mycolicibacterium litorale F4	Mycolicibacterium	Yes
2774644207	Ga0226405_114241	toluene 4-monooxygenase protein B	2773857835	Bradyrhizobium sp. ORS285	Bradyrhizobium	Yes
2774857595	Ga0248420_140107	toluene monooxygenase system protein B	2773857922	Frankia sp. CcI49	Frankia	Yes
2774860264	Ga0248421_101673	toluene monooxygenase system protein B	2773857923	Frankia sp. CcI156	Frankia	Yes
2774864209	Ga0248423_101474	toluene monooxygenase system protein B	2773857924	Frankia sp. CgIS1	Frankia	Yes
2774876441	Ga0248406_12345	toluene 4-monooxygenase protein B	2773857926	Polynucleobacter cosmopolitanus MWH-MoIso2	Polynucleobacter	Yes
2774902230	Ga0248419_1106	toluene monooxygenase system protein B	2773857933	Frankia sp. BMG5.30	Frankia	Yes
2774999992	Ga0162388_1002328	toluene 4-monooxygenase protein B	2773857963	Pseudonocardia autotrophica NRRL B-16064	Pseudonocardia	Yes
2775520124	Ga0226588_15469	toluene 4-monooxygenase protein B	2775506701	Paraburkholderia aromaticivorans BN5	Paraburkholderia	Yes
2776393337	Ga0263771_121802	toluene 4-monooxygenase protein B	2775506931	Thauera sp. K11	Thauera	Yes
2776551376	Ga0263372_122816	toluene 4-monooxygenase protein B	2775506971	Amycolatopsis sp. AA4	Amycolatopsis	Yes
2776588081	Ga0127019_117138	toluene 4-monooxygenase protein B	2775506980	Novosphingobium sp. Fuku2-ISO-50	Novosphingobium	Yes
2776723904	Ga0262673_112608	toluene 4-monooxygenase protein B	2775507007	Nocardia sp. FDAARGOS_372 FDAARGOS_372	Nocardia	Yes
2777963897	Ga0132474_115285	toluene monooxygenase system protein B	2775507219	Mycolicibacter icosiumassiliensis 8WA6	Mycolicibacter	Yes
2777989355	Ga0125424_11150	toluene monooxygenase system protein B	2775507223	Mycobacterium sp. M26	Mycobacterium	Yes	COMG
2777999538	Ga0263985_112615	toluene monooxygenase system protein B	2775507225	Mycobacterium shigaense UN-152	Mycobacterium	Yes	COMG
2778320132	Ga0197486_6489	toluene 4-monooxygenase protein B	2778260928	Amycolatopsis methanolica DSM 44348	Amycolatopsis	Yes
2784522043	Ga0307054_120219	toluene 4-monooxygenase protein B	2784132130	Uncultured Actinobacteria Act6 r_rhhl33	Uncultured	No
2784522632	Ga0307054_124614	toluene-4-monooxygenase system protein B	2784132130	Uncultured Actinobacteria Act6 r_rhhl33	Uncultured	No
2784523453	Ga0307055_10685	toluene-4-monooxygenase system protein B	2784132131	Uncultured Actinobacteria Act6 m_rhlh10	Uncultured	No
2784529639	Ga0307057_109449	toluene-4-monooxygenase system protein B	2784132133	Uncultured Actinobacteria Act6 m_rhze7	Uncultured	No
2784533331	Ga0307058_14738	toluene-4-monooxygenase system protein B	2784132134	Uncultured Actinobacteria Act6 m_rhhh10	Uncultured	No
2788913848	Ga0267707_1268	toluene 4-monooxygenase protein B	2788499890	Sutterellaceae bacterium SAT62	Sutterellaceae	No
2789136235	Ga0268005_15919	toluene 4-monooxygenase protein B	2788499972	Oceanospirillaceae bacterium NP32	Oceanospirillaceae	No
2789899359	Ga0266421_11448	toluene monooxygenase system protein B	2788500215	Acidiferrobacter sp. RS446	Acidiferrobacter	Yes
2790890009	Ga0266300_10717	toluene 4-monooxygenase protein B	2788500497	Cycloclasticus sp. SP43	Cycloclasticus	Yes
2790892518	Ga0266299_106529	toluene 4-monooxygenase protein B	2788500498	Cycloclasticus sp. NAT157	Cycloclasticus	Yes
2791220172	Ga0272082_12126	toluene 4-monooxygenase protein B	2788500589	Sphingobium sp. SCG-1	Sphingobium	Yes
2792612954	Ga0308734_103725	toluene 4-monooxygenase protein B	2791355089	Sphingobium phenoxybenzoativorans SC_3	Sphingobium	Yes
2793747520	Ga0308992_1407	toluene 4-monooxygenase protein B	2791355351	Burkholderia puraquae CAMPA 1040	Burkholderia	Yes	COMG
2794055334	Ga0308927_1006485	toluene 4-monooxygenase protein B	2791355417	Streptomyces daghestanicus NRRL B-2710	Streptomyces	Yes
2799099534	Ga0244702_101173	toluene monooxygenase system protein B	2795386143	Effusibacillus lacus DSM 27172	Effusibacillus	Yes
2804888252	Ga0263754_182070	toluene monooxygenase system protein B	2802429304	Scytonema sp. NIES-2130	Scytonema	Yes
2804988277	Ga0248284_10161	toluene monooxygenase system protein B	2802429323	Rhodococcus sp. AD45	Rhodococcus	Yes	COMG
2804994633	Ga0248284_11061	toluene monooxygenase system protein B	2802429323	Rhodococcus sp. AD45	Rhodococcus	Yes	COMG
2805203852	Ga0267755_15710	toluene monooxygenase system protein B	2802429374	Acidiferrobacteraceae bacterium SAT1416	Acidiferrobacteraceae	No
2805205394	Ga0267756_13717	toluene monooxygenase system protein B	2802429375	Acidiferrobacteraceae bacterium SAT1475	Acidiferrobacteraceae	No
2805278947	Ga0267746_1339	toluene monooxygenase system protein B	2802429397	Acidiferrobacteraceae bacterium NAT194	Acidiferrobacteraceae	No
2805955467	Ga0307772_104017	toluene-4-monooxygenase system protein B	2802429610	Pseudonocardia dioxanivorans BERK-1	Pseudonocardia	Yes
2805955722	Ga0307772_104410	toluene monooxygenase system protein B	2802429610	Pseudonocardia dioxanivorans BERK-1	Pseudonocardia	Yes
2806781789	Ga0197528_1457	toluene 4-monooxygenase protein B	2806310577	Pseudonocardia endophytica DSM 44969	Pseudonocardia	Yes
2806782935	Ga0197528_2603	toluene monooxygenase system protein B	2806310577	Pseudonocardia endophytica DSM 44969	Pseudonocardia	Yes
2806783801	Ga0197528_3469	toluene monooxygenase system protein B	2806310577	Pseudonocardia endophytica DSM 44969	Pseudonocardia	Yes
2806783825	Ga0197528_3493	toluene monooxygenase system protein B	2806310577	Pseudonocardia endophytica DSM 44969	Pseudonocardia	Yes
2806786351	Ga0197528_6019	toluene monooxygenase system protein B	2806310577	Pseudonocardia endophytica DSM 44969	Pseudonocardia	Yes
2807151903	Ga0316743_105970	toluene 4-monooxygenase protein B	2806310666	Mycobacterium sp. E2479	Mycobacterium	Yes	COMG
2809680750	Ga0316720_124048	toluene monooxygenase system protein B	2808606544	Mycobacterium alsense E2978	Mycobacterium	Yes	COMG
2809762679	Ga0316754_118125	toluene monooxygenase system protein B	2808606559	Mycobacterium sp. E2497	Mycobacterium	Yes	COMG
2809871680	Ga0316735_113119	toluene monooxygenase system protein B	2808606579	Mycobacterium sp. E1747	Mycobacterium	Yes	COMG
2809946465	Ga0317719_122315	toluene monooxygenase system protein B	2808606592	Mycobacterium sp. E2327	Mycobacterium	Yes	COMG
2809951025	Ga0316763_11609	toluene monooxygenase system protein B	2808606593	Mycobacterium alsense 1137317.9	Mycobacterium	Yes	COMG
2810345078	Ga0325226_122289	toluene 4-monooxygenase protein B	2808606695	Burkholderia sp. LA-2-3-30-S1-D2	Burkholderia	Yes	COMG
2810379872	Ga0325173_111210	toluene 4-monooxygenase protein B	2808606704	Burkholderia sp. MSMB0856	Burkholderia	Yes	COMG
2810469160	Ga0316753_1113140	toluene monooxygenase system protein B	2808606732	Mycobacterium heraklionense E2548	Mycobacterium	Yes	COMG
2810560104	Ga0316843_11216	toluene monooxygenase system protein B	2808606752	Mycobacterium heraklionense NS-7503	Mycobacterium	Yes	COMG
2810638818	Ga0316761_103326	toluene monooxygenase system protein B	2808606769	Mycobacterium asiaticum 1081914.2	Mycobacterium	Yes	COMG
2810781823	Ga0316776_101548	toluene monooxygenase system protein B	2808606800	Mycobacterium asiaticum 1276495.2	Mycobacterium	Yes	COMG
2813452497	Ga0316827_151631	toluene 4-monooxygenase protein B	2811995198	Mycobacterium gordonae 1245752.6	Mycobacterium	Yes	COMG
2819123104	Ga0104582_2326	toluene 4-monooxygenase protein B	2818991236	Rudaeicoccus suwonensis DSM 19560	Rudaeicoccus	Yes
2825664032	Ga0166077_184	toluene monooxygenase system protein B	2825663849	Burkholderia diffusa MSMB0010	Burkholderia	Yes	COMG
2827235255	Ga0310405_3448	toluene monooxygenase system protein B	2827231811	Prauserella sediminis DSM 45267	Prauserella	Yes
2831720800	Ga0337348_4545	toluene monooxygenase system protein B	2831716260	Zavarzinia compransoris DSM 1231	Zavarzinia	Yes
2831800283	Ga0336718_3290	toluene monooxygenase system protein B	2831796995	Thiomonas delicata DSM 16361	Thiomonas	Yes
2832095675	Ga0337347_962	toluene monooxygenase system protein B	2832094715	Zavarzinia aquatilis HR-AS	Zavarzinia	Yes
2832096173	Ga0337347_1460	toluene monooxygenase system protein B	2832094715	Zavarzinia aquatilis HR-AS	Zavarzinia	Yes
2832566917	Ga0335687_3294	toluene monooxygenase system protein B	2832563628	Effusibacillus lacus skLN1	Effusibacillus	Yes
2833021322	Ga0337762_2006	toluene monooxygenase system protein B	2833019317	Dechloromonas sp. HYN0024	Dechloromonas	Yes
2837358723	Ga0347616_576	toluene monooxygenase system protein B	2837358148	Pseudooceanicola lipolyticus 157	Pseudooceanicola	Yes
2837713014	Ga0396673_1922	toluene monooxygenase system protein B	2837711093	Sinirhodobacter huangdaonensis CGMCC 1.12963	Sinirhodobacter	Yes
2839550410	Ga0347388_1976	toluene monooxygenase system protein B	2839548437	Kineosporia sp. A 224 A 224	Kineosporia	Yes
2839550867	Ga0347388_2433	toluene monooxygenase system protein B	2839548437	Kineosporia sp. A 224 A 224	Kineosporia	Yes
2839582318	Ga0335980_3875	toluene monooxygenase system protein B	2839578446	Kineosporia sp. R_H_3 R_H_3	Kineosporia	Yes
2841101002	Ga0397692_368	toluene monooxygenase system protein B	2841100635	Hydrogenophaga pseudoflava DSM 1084	Hydrogenophaga	Yes
2841118507	Ga0398952_2365	toluene monooxygenase system protein B	2841116144	Hydrogenophaga sp. NH-16	Hydrogenophaga	Yes
2841623916	Ga0399528_6173	toluene monooxygenase system protein B	2841617744	Cupriavidus taiwanensis ERS2038968	Cupriavidus	Yes
2841697380	Ga0399092_5742	toluene monooxygenase system protein B	2841691647	Nocardia farcinica W6977	Nocardia	Yes
2842462600	Ga0394375_34_4557_4823	toluene monooxygenase system protein B	2842454564	Paraburkholderia fungorum SEMIA 4056	Paraburkholderia	Yes
2843193067	Ga0399172_03_355524_355784	toluene monooxygenase system protein B	2843186966	Cupriavidus taiwanensis ERS2038962	Cupriavidus	Yes
2843199035	Ga0398827_03_266825_267085	toluene monooxygenase system protein B	2843193194	Cupriavidus taiwanensis ERS2038949	Cupriavidus	Yes
2843222312	Ga0398270_02_13365_13625	toluene monooxygenase system protein B	2843218271	Marinobacter salarius HL2708#2	Marinobacter	Yes
2844149307	Ga0335709_0811_1_246	toluene monooxygenase system protein B	2844147185	Frankia californiensis Dg2	Frankia	Yes
2844823520	Ga0104579_01_5034136_5034390	toluene monooxygenase system protein B	2844818640	Nocardioides kongjuensis DSM 19082	Nocardioides	Yes	COMG
2846718949	Ga0398921_03_327455_327715	toluene monooxygenase system protein B	2846712778	Cupriavidus taiwanensis ERS2038947	Cupriavidus	Yes
2846725053	Ga0399620_03_358036_358296	toluene monooxygenase system protein B	2846719122	Cupriavidus taiwanensis ERS2038938	Cupriavidus	Yes
2846738839	Ga0398085_03_462774_463034	toluene monooxygenase system protein B	2846732966	Cupriavidus taiwanensis ERS2038975	Cupriavidus	Yes
2846745260	Ga0398824_03_427202_427462	toluene monooxygenase system protein B	2846738903	Cupriavidus taiwanensis ERS2038939	Cupriavidus	Yes
2846745283	Ga0398824_03_447842_448102	toluene monooxygenase system protein B	2846738903	Cupriavidus taiwanensis ERS2038939	Cupriavidus	Yes
2846745732	Ga0397783_01_297366_297626	toluene monooxygenase system protein B	2846745445	Cupriavidus taiwanensis ERS2038944	Cupriavidus	Yes
2846764205	Ga0398238_03_241291_241551	toluene monooxygenase system protein B	2846758606	Cupriavidus taiwanensis ERS2038946	Cupriavidus	Yes
2847868651	Ga0349525_01_129521_129808	toluene monooxygenase system protein B	2847868509	Bordetella holmesii H656	Bordetella	Yes	COMG
2848618989	Ga0399420_5799	toluene monooxygenase system protein B	2848613192	Cupriavidus taiwanensis ERS2038958	Cupriavidus	Yes
2848831441	Ga0399806_03_356981_357241	toluene monooxygenase system protein B	2848825496	Cupriavidus taiwanensis ERS2038960	Cupriavidus	Yes
2848838022	Ga0398241_03_401108_401368	toluene monooxygenase system protein B	2848831730	Cupriavidus taiwanensis ERS2038952	Cupriavidus	Yes
2850545584	Ga0398104_03_244008_244268	toluene monooxygenase system protein B	2850539970	Cupriavidus taiwanensis ERS2038945	Cupriavidus	Yes
2850552268	Ga0395616_03_356448_356708	toluene monooxygenase system protein B	2850546263	Cupriavidus taiwanensis ERS2038937	Cupriavidus	Yes
2850558253	Ga0397811_03_344256_344516	toluene monooxygenase system protein B	2850552392	Cupriavidus taiwanensis ERS2038953	Cupriavidus	Yes
2850564432	Ga0398356_03_356433_356693	toluene monooxygenase system protein B	2850558531	Cupriavidus taiwanensis ERS2038935	Cupriavidus	Yes
2850597587	Ga0398303_03_361120_361380	toluene monooxygenase system protein B	2850591514	Cupriavidus taiwanensis ERS2038941	Cupriavidus	Yes
2850603348	Ga0398756_03_239128_239388	toluene monooxygenase system protein B	2850597750	Cupriavidus taiwanensis ERS2038942	Cupriavidus	Yes
2852360407	Ga0398565_03_215474_215734	toluene monooxygenase system protein B	2852354572	Cupriavidus taiwanensis ERS2038959	Cupriavidus	Yes
2852366498	Ga0398410_03_214576_214836	toluene monooxygenase system protein B	2852360666	Cupriavidus taiwanensis ERS2038957	Cupriavidus	Yes
2852378481	Ga0398117_03_447534_447794	toluene monooxygenase system protein B	2852372054	Cupriavidus taiwanensis ERS2038974	Cupriavidus	Yes
2852759061	Ga0400092_23_21323_21583	toluene monooxygenase system protein B	2852751534	Paraburkholderia atlantica JPY158	Paraburkholderia	Yes
2852766843	Ga0400094_26_22749_23009	toluene monooxygenase system protein B	2852759691	Paraburkholderia youngii JPY162	Paraburkholderia	Yes
2852774361	Ga0400095_15_24141_24401	toluene monooxygenase system protein B	2852767922	Paraburkholderia atlantica JPY171	Paraburkholderia	Yes
2852783418	Ga0400115_57_7124_7396	toluene monooxygenase system protein B	2852775904	Paraburkholderia atlantica JPY681	Paraburkholderia	Yes
2855593298	Ga0399204_03_356338_356598	toluene monooxygenase system protein B	2855587260	Cupriavidus taiwanensis ERS2038967	Cupriavidus	Yes
2855599444	Ga0398997_03_242417_242677	toluene monooxygenase system protein B	2855593568	Cupriavidus taiwanensis ERS2038966	Cupriavidus	Yes
2855605430	Ga0399869_33_5900_6160	toluene monooxygenase system protein B	2855599697	Cupriavidus taiwanensis ERS2038943	Cupriavidus	Yes
2855611808	Ga0399431_03_353652_353912	toluene monooxygenase system protein B	2855605708	Cupriavidus taiwanensis ERS2038963	Cupriavidus	Yes
2855618140	Ga0399298_03_425740_426000	toluene monooxygenase system protein B	2855611934	Cupriavidus taiwanensis ERS2038971	Cupriavidus	Yes
2855624151	Ga0399686_03_266193_266453	toluene monooxygenase system protein B	2855618307	Cupriavidus taiwanensis ERS2038954	Cupriavidus	Yes
2855630520	Ga0399416_03_334306_334566	toluene monooxygenase system protein B	2855624352	Cupriavidus taiwanensis ERS2038948	Cupriavidus	Yes
2855636765	Ga0399576_03_349055_349315	toluene monooxygenase system protein B	2855630664	Cupriavidus taiwanensis ERS2038961	Cupriavidus	Yes
2855642924	Ga0398548_03_355745_356005	toluene monooxygenase system protein B	2855636891	Cupriavidus taiwanensis ERS2038950	Cupriavidus	Yes
2856287653	Ga0347838_65_201639_201899	toluene monooxygenase system protein B	2856281885	Paraburkholderia kururiensis HAMBI_2494	Paraburkholderia	Yes
2856299965	Ga0347948_19_15966_16205	toluene monooxygenase system protein B	2856294575	Paraburkholderia sp. DHOC27	Paraburkholderia	Yes
2856857877	Ga0397879_01_5137031_5137276	toluene monooxygenase system protein B	2856852935	Mycolicibacterium hassiacum DSM 44199	Mycolicibacterium	Yes
2857226550	Ga0337238_259_3212_3466	toluene monooxygenase system protein B	2857219447	Amycolatopsis circi DSM 45561	Amycolatopsis	Yes
2857227353	Ga0337238_273_29987_30289	toluene monooxygenase system protein B	2857219447	Amycolatopsis circi DSM 45561	Amycolatopsis	Yes
2857284640	Ga0399014_03_182559_182819	toluene monooxygenase system protein B	2857278839	Cupriavidus taiwanensis ERS2038965	Cupriavidus	Yes
2858682644	Ga0396100_84_2786_3046	toluene monooxygenase system protein B	2858676497	Cupriavidus taiwanensis ERS2038940	Cupriavidus	Yes
2858688874	Ga0396101_56_4711_4971	toluene monooxygenase system protein B	2858682750	Cupriavidus taiwanensis ERS2038969	Cupriavidus	Yes
2858692120	Ga0344117_050_2635_2895	toluene monooxygenase system protein B	2858688981	Cupriavidus sp. UYMMa02A	Cupriavidus	Yes
2858726028	Ga0398567_03_257694_257954	toluene monooxygenase system protein B	2858720206	Cupriavidus taiwanensis ERS2038955	Cupriavidus	Yes
2858732141	Ga0398493_03_325520_325780	toluene monooxygenase system protein B	2858726242	Cupriavidus taiwanensis ERS2038964	Cupriavidus	Yes
2858738939	Ga0398083_40_5899_6159	toluene monooxygenase system protein B	2858732388	Cupriavidus taiwanensis ERS2038951	Cupriavidus	Yes
2858750561	Ga0398578_03_209253_209513	toluene monooxygenase system protein B	2858744545	Cupriavidus taiwanensis ERS2038973	Cupriavidus	Yes
2858756854	Ga0398776_03_334260_334520	toluene monooxygenase system protein B	2858750830	Cupriavidus taiwanensis ERS2038936	Cupriavidus	Yes
2858763568	Ga0396103_70_206676_206936	toluene monooxygenase system protein B	2858757036	Cupriavidus taiwanensis ERS2038970	Cupriavidus	Yes
2861275328	Ga0415365_06_63789_64049	toluene monooxygenase system protein B	2861273687	Acidocella aromatica DSM 27026	Acidocella	Yes
2861431335	Ga0415348_02_84664_84906	toluene monooxygenase system protein B	2861430565	Bacillus benzoevorans DSM 5391	Bacillus	Yes	COMG
2862252474	Ga0366339_10_201591_201839	toluene monooxygenase system protein B	2862247409	Streptomyces dioscori A217	Streptomyces	Yes
2862542129	Ga0343678_055_12736_12990	toluene monooxygenase system protein B	2862537573	Streptomyces sp. Ru73	Streptomyces	Yes
2862851232	Ga0350156_10_96368_96613	toluene monooxygenase system protein B	2862848564	Mycobacterium paraffinicum M11	Mycobacterium	Yes	COMG
2862914809	Ga0340988_070_43580_43825	toluene monooxygenase system protein B	2862910636	Mycobacterium sp. shizuoka-1	Mycobacterium	Yes	COMG
2862915542	Ga0340988_095_10208_10465	toluene monooxygenase system protein B	2862910636	Mycobacterium sp. shizuoka-1	Mycobacterium	Yes	COMG
2862920392	Ga0341008_01_3406772_3407020	toluene monooxygenase system protein B	2862917077	Mycobacterium numidiamassiliense AB215	Mycobacterium	Yes	COMG
2863052959	Ga0436919_02_1427913_1428221	toluene monooxygenase system protein B	2863047402	Nocardia transvalensis DSM 43582 (Annotation)	Nocardia	Yes
2865193511	Ga0437324_07_54951_55196	toluene monooxygenase system protein B	2865192396	Mycobacterium florentinum DSM 44852	Mycobacterium	Yes	COMG
2865344984	Ga0436998_13_52342_52602	toluene monooxygenase system protein B	2865342458	Nocardia sp. W9944	Nocardia	Yes
2865370778	Ga0437003_69_27620_27871	toluene monooxygenase system protein B	2865367387	Mycolicibacter engbaekii ATCC 27353	Mycolicibacter	Yes
2865378638	Ga0437005_27_120977_121228	toluene monooxygenase system protein B	2865376297	Mycolicibacter hiberniae ATCC 49874	Mycolicibacter	Yes
2865393804	Ga0437008_116_1099_1344	toluene monooxygenase system protein B	2865389921	Mycobacterium palustre DSM 44572	Mycobacterium	Yes	COMG
2865433268	Ga0437015_41_101277_101525	toluene monooxygenase system protein B	2865429847	Mycobacterium saskatchewanense DSM 44616	Mycobacterium	Yes	COMG
2865441923	Ga0437017_048_9116_9361	toluene monooxygenase system protein B	2865439911	Mycobacterium szulgai DSM 44166	Mycobacterium	Yes	COMG
2865564784	Ga0437362_145_11336_11581	toluene monooxygenase system protein B	2865562250	Mycolicibacterium moriokaense CIP105393	Mycolicibacterium	Yes
2865873115	Ga0437075_034_52425_52685	toluene monooxygenase system protein B	2865871275	Nocardia donostiensis X1654	Nocardia	Yes
2865917032	Ga0437080_14_58366_58626	toluene monooxygenase system protein B	2865914275	Nocardia donostiensis X1655	Nocardia	Yes
2865936235	Ga0437082_126_14810_15094	toluene monooxygenase system protein B	2865929303	Mycobacterium sp. AT1	Mycobacterium	Yes	COMG
2867029462	Ga0437581_04_294531_294776	toluene monooxygenase system protein B	2867022365	Rhodococcus oxybenzonivorans S2-17	Rhodococcus	Yes	COMG
2867029490	Ga0437581_04_317445_317690	toluene monooxygenase system protein B	2867022365	Rhodococcus oxybenzonivorans S2-17	Rhodococcus	Yes	COMG
2867077049	Ga0437594_054_42749_42994	toluene monooxygenase system protein B	2867071599	Rhodococcus zopfii NBRC 100606	Rhodococcus	Yes	COMG
2867077606	Ga0437594_096_1868_2113	toluene monooxygenase system protein B	2867071599	Rhodococcus zopfii NBRC 100606	Rhodococcus	Yes	COMG
2867393379	Ga0437185_039_46009_46308	toluene monooxygenase system protein B	2867385266	Streptomyces cavernae SYSU K10008	Streptomyces	Yes
2867468124	Ga0437208_31_73234_73536	toluene monooxygenase system protein B	2867463755	Streptomyces sp. San01	Streptomyces	Yes
2867591525	Ga0436966_35_19953_20261	toluene monooxygenase system protein B	2867584506	Streptomyces sp. TP-A0356	Streptomyces	Yes
2868055403	Ga0437496_173_596450_596752	toluene monooxygenase system protein B	2868050885	Gordonia sedimidis AMA120	Gordonia	Yes
2869297587	Ga0350747_02_4561809_4562054	toluene monooxygenase system protein B	2869293032	Mycolicibacterium phlei NCTC 8156	Mycolicibacterium	Yes
2872733798	Ga0374030_02_4727053_4727304	toluene monooxygenase system protein B	2872728642	Nonomuraea thailandensis DSM 46694	Nonomuraea	Yes
2873593313	Ga0438998_01_4005027_4005272	toluene monooxygenase system protein B	2873589062	Phycicoccus sp. HDW14	Phycicoccus	Yes
2874682547	Ga0349591_01_129521_129808	toluene monooxygenase system protein B	2874682404	Bordetella holmesii F028	Bordetella	Yes	COMG
2874691793	Ga0213597_01_1436996_1437283	toluene monooxygenase system protein B	2874690337	Bordetella holmesii H558	Bordetella	Yes	COMG
2876962767	Ga0349414_01_128476_128763	toluene monooxygenase system protein B	2876962626	Bordetella holmesii F626	Bordetella	Yes	COMG
2877063161	Ga0352515_03_152426_152710	toluene monooxygenase system protein B	2877056847	Rhodococcus sp. ACPA4	Rhodococcus	Yes	COMG
2879284290	Ga0349642_01_128476_128763	toluene monooxygenase system protein B	2879284149	Bordetella holmesii F616	Bordetella	Yes	COMG
2879288081	Ga0349474_01_129520_129807	toluene monooxygenase system protein B	2879287939	Bordetella holmesii H785	Bordetella	Yes	COMG
2879325613	Ga0350774_02_896141_896401	toluene monooxygenase system protein B	2879324689	Rhodococcus rhodochrous NCTC 630	Rhodococcus	Yes	COMG
2883090135	Ga0440511_086_82384_82674	toluene monooxygenase system protein B	2883087390	Paraburkholderia guartelaensis CNPSo 3008	Paraburkholderia	Yes
2883095425	Ga0440511_143_3885_4145	toluene monooxygenase system protein B	2883087390	Paraburkholderia guartelaensis CNPSo 3008	Paraburkholderia	Yes
2883672506	Ga0439839_01_2894160_2894420	toluene monooxygenase system protein B	2883669704	Sinimarinibacterium sp. NLF-5-8	Sinimarinibacterium	Yes
2884166360	Ga0439764_01_2482595_2482855	toluene monooxygenase system protein B	2884164011	Azoarcus sp. DD4	Azoarcus	Yes
2887821026	Ga0453386_01_2242013_2242279	toluene monooxygenase system protein B	2887818944	Azoarcus sp. DN11	Azoarcus	Yes
2887957870	Ga0439703_01_7573980_7574234	toluene monooxygenase system protein B	2887950723	Amycolatopsis sp. Poz14	Amycolatopsis	Yes
2888252483	Ga0439780_01_2528973_2529218	toluene monooxygenase system protein B	2888250102	Mycolicibacterium anyangense JCM 30275	Mycolicibacterium	Yes
2888545809	Ga0443259_02_17879_18124	toluene monooxygenase system protein B	2888539608	Rhodococcus sp. WAY2	Rhodococcus	Yes	COMG
2889861664	Ga0440652_16_56521_56775	toluene monooxygenase system protein B	2889858348	Emcibacter nanhaiensis MCCC 1A06723	Emcibacter	Yes
2889996644	Ga0440213_06_95074_95340	toluene monooxygenase system protein B	2889995391	Zoogloea dura G-4-1-14	Zoogloea	Yes
2891853886	Ga0213598_01_1448245_1448532	toluene monooxygenase system protein B	2891852421	Bordetella holmesii F627	Bordetella	Yes	COMG
2891869777	Ga0349358_01_128743_129030	toluene monooxygenase system protein B	2891869636	Bordetella holmesii F615	Bordetella	Yes	COMG
2894639506	Ga0440543_087_92594_92854	toluene monooxygenase system protein B	2894636097	Thauera sp. 2A1	Thauera	Yes
2895053099	Ga0440056_04_416949_417209	toluene monooxygenase system protein B	2895050086	Pandoraea sp. LMG 31010	Pandoraea	Yes
2895053963	Ga0440056_07_24737_24997	toluene monooxygenase system protein B	2895050086	Pandoraea sp. LMG 31010	Pandoraea	Yes
2895063878	Ga0440069_04_86438_86698	toluene monooxygenase system protein B	2895060867	Pandoraea sp. LMG 31011	Pandoraea	Yes
2895064259	Ga0440069_04_493009_493269	toluene monooxygenase system protein B	2895060867	Pandoraea sp. LMG 31011	Pandoraea	Yes
2895439500	Ga0444075_121_321717_321968	toluene monooxygenase system protein B	2895427314	Nonomuraea sp. PA05	Nonomuraea	Yes
2895797673	Ga0441225_078_106499_106750	toluene monooxygenase system protein B	2895795890	Pseudonocardia sp. K10HN5	Pseudonocardia	Yes
2895802547	Ga0441225_155_89449_89769	toluene monooxygenase system protein B	2895795890	Pseudonocardia sp. K10HN5	Pseudonocardia	Yes
2895922507	Ga0443964_051_81903_82151	toluene monooxygenase system protein B	2895921873	Frankia sp. B2	Frankia	Yes
2896434866	Ga0349649_01_128476_128763	toluene monooxygenase system protein B	2896434725	Bordetella holmesii F617	Bordetella	Yes	COMG
2897246437	Ga0442993_01_1268576_1268821	toluene monooxygenase system protein B	2897245179	Mycobacterium sp. DL592	Mycobacterium	Yes	COMG
2899040849	Ga0443559_058_83769_84029	toluene monooxygenase system protein B	2899037451	Gordonia asplenii TBRC 11910	Gordonia	Yes
2899061417	Ga0443373_05_1997969_1998229	toluene monooxygenase system protein B	2899057212	Gordonia spumicola NBRC 107696	Gordonia	Yes
2899332316	Ga0443888_78_252926_253180	toluene monooxygenase system protein B	2899323326	Amycolatopsis sp. CFH S0740	Amycolatopsis	Yes
2899341830	Ga0443889_082_252963_253217	toluene monooxygenase system protein B	2899332677	Amycolatopsis sp. CFH S0078	Amycolatopsis	Yes
2899344253	Ga0440682_099_22809_23117	toluene monooxygenase system protein B	2899342247	Amycolatopsis acidiphila JCM 30562	Amycolatopsis	Yes
2899345178	Ga0440682_129_77665_77910	toluene monooxygenase system protein B	2899342247	Amycolatopsis acidiphila JCM 30562	Amycolatopsis	Yes
2899382100	Ga0441226_048_26586_26891	toluene monooxygenase system protein B	2899377058	Amycolatopsis acididurans K13G38	Amycolatopsis	Yes
2899405938	Ga0444326_1809_17393_17695	toluene monooxygenase system protein B	2899394733	Amycolatopsis sp. SID8362	Amycolatopsis	Yes
2899918110	Ga0441166_02_549289_549555	toluene monooxygenase system protein B	2899916314	Variovorax sp. WS11	Variovorax	Yes	COMG
2901313134	Ga0443588_1056_20486_20746	toluene monooxygenase system protein B	2901300506	Cupriavidus sp. UYMSc13B	Cupriavidus	Yes
2902205897	Ga0442717_27_520475_520729	toluene monooxygenase system protein B	2902201542	Nocardioides albidus CCTCC AB 2015297	Nocardioides	Yes	COMG
2902500129	Ga0440179_01_1247439_1247693	toluene monooxygenase system protein B	2902498892	Nocardia coubleae DSM 44960	Nocardia	Yes
2902689337	Ga0444200_185_20972_21232	toluene monooxygenase system protein B	2902682994	Paraburkholderia atlantica CNPSo 3155	Paraburkholderia	Yes
2902805490	Ga0441568_04_6564_6821	toluene monooxygenase system protein B	2902804648	Mycolicibacterium sp. CH28	Mycolicibacterium	Yes
2902807838	Ga0441568_17_87256_87501	toluene monooxygenase system protein B	2902804648	Mycolicibacterium sp. CH28	Mycolicibacterium	Yes
2904099227	Ga0349584_01_128743_129030	toluene monooxygenase system protein B	2904099086	Bordetella holmesii F613	Bordetella	Yes	COMG
2904690822	Ga0439950_04_156295_158112	toluene monooxygenase system protein A	2904690495	Bradyrhizobium ivorense CI-1B	Bradyrhizobium	Yes
2904736388	Ga0349762_001_204182_204493	toluene monooxygenase system protein B	2904736187	Rhodococcus jostii NBRC 16295	Rhodococcus	Yes	COMG
2904739510	Ga0349762_022_107776_108060	toluene monooxygenase system protein B	2904736187	Rhodococcus jostii NBRC 16295	Rhodococcus	Yes	COMG
2906962097	Ga0340143_31_30569_30814	toluene monooxygenase system protein B	2906957945	Rhodococcus erythropolis B7g	Rhodococcus	Yes	COMG
2909041068	Ga0467032_08_257925_258227	toluene monooxygenase system protein B	2909038253	Gordonia hydrophobica WS3307	Gordonia	Yes
2911777492	Ga0480074_01_6056716_6056970	toluene monooxygenase system protein B	2911771518	Pseudonocardia broussonetiae Gen01	Pseudonocardia	Yes
2913065196	Ga0346754_01_2741963_2742208	toluene monooxygenase system protein B	2913062581	Mycobacterium shigaense SCY	Mycobacterium	Yes	COMG
2915184473	Ga0481237_03_59793_60059	toluene monooxygenase system protein B	2915184027	Duganella sp. LX20W	Duganella	Yes
2915372895	Ga0481288_02_830738_830992	toluene monooxygenase system protein B	2915371947	Pseudonocardia sp. C8	Pseudonocardia	Yes
2917740864	Ga0481274_17_84960_85238	toluene monooxygenase system protein B	2917736166	Amycolatopsis dendrobii DR6-1	Amycolatopsis	Yes
2918307933	Ga0451098_01_2886771_2887073	toluene monooxygenase system protein B	2918305061	Kribbella aluminosa DSM 18824	Kribbella	Yes
2918314706	Ga0451100_01_863059_863334	toluene monooxygenase system protein B	2918313847	Pseudonocardia parietis DSM 45256	Pseudonocardia	Yes
2922383523	Ga0477365_23_45220_45465	toluene monooxygenase system protein B	2922379399	Bradyrhizobium sp. 83012	Bradyrhizobium	Yes
2922412814	Ga0478258_02_45243_45488	toluene monooxygenase system protein B	2922412092	Bradyrhizobium sp. 81013	Bradyrhizobium	Yes
2922419914	Ga0478257_01_1000352_1000597	toluene monooxygenase system protein B	2922418988	Bradyrhizobium aeschynomenes 83002	Bradyrhizobium	Yes
2925108752	Ga0353481_12_231829_232113	toluene monooxygenase system protein B	2925105016	Rhodococcus sp. ACPA1	Rhodococcus	Yes	COMG
2927549101	Ga0449382_01_185849_186103	toluene monooxygenase system protein B	2927548933	Labrys monachus DSM 5896	Labrys	Yes
2928296994	Ga0480234_13_54372_54632	toluene monooxygenase system protein B	2928293015	Xanthobacter agilis DSM 3770	Xanthobacter	Yes	COMG
2928416192	Ga0480189_08_106052_106300	toluene monooxygenase system protein B	2928412209	Rhizobium aquaticum DSM 29780	Rhizobium	Yes	COMG
2930231567	Ga0497367_01_5666199_5666450	toluene monooxygenase system protein B	2930226548	Mycobacterium gordonae X7901	Mycobacterium	Yes	COMG
2932569590	Ga0498483_18_92655_92909	toluene monooxygenase system protein B	2932562620	Actinobacteria sp. 001370	Actinobacteria	Yes
2934393243	Ga0498263_03_158752_159003	toluene monooxygenase system protein B	2934390892	Actinobacteria sp. 049269	Actinobacteria	Yes
2934711164	Ga0498697_009_110520_110774	toluene monooxygenase system protein B	2934709491	Actinobacteria sp. 047225	Actinobacteria	Yes
2935431760	Ga0505397_25_28402_28662	toluene monooxygenase system protein B	2935428138	Marinobacter sp. MBR-99	Marinobacter	Yes
2935433970	Ga0505398_05_130081_130335	toluene monooxygenase system protein B	2935432226	Marinobacterium sp. MBR-109	Marinobacterium	Yes
2935438114	Ga0505399_17_47075_47329	toluene monooxygenase system protein B	2935435579	Marinobacterium sp. MBR-111	Marinobacterium	Yes
2936315248	Ga0446243_299_21422_21667	toluene monooxygenase system protein B	2936312070	Mycobacterium helveticum 17-773	Mycobacterium	Yes	COMG
2956970786	Ga0442933_02_44054_44302	toluene monooxygenase system protein B	2956970615	Thalassobius mangrovi GS-10	Thalassobius	Yes
2969195402	Ga0258596_01_4214536_4214790	toluene monooxygenase system protein B	2969191417	Mycobacterium intracellulare FLAC0181	Mycobacterium	Yes	COMG
2971618758	Ga0349363_01_128476_128763	toluene monooxygenase system protein B	2971618618	Bordetella holmesii F621	Bordetella	Yes	COMG
2971680861	Ga0349415_01_128476_128763	toluene monooxygenase system protein B	2971680721	Bordetella holmesii C690	Bordetella	Yes	COMG
2979247137	Ga0537067_03_268117_268404	toluene monooxygenase system protein B	2979243886	Paraburkholderia sp. JPY623	Paraburkholderia	Yes
2979260845	Ga0537068_04_184241_184501	toluene monooxygenase system protein B	2979252983	Paraburkholderia youngii JPY622	Paraburkholderia	Yes
2979272104	Ga0537082_02_595878_596138	toluene monooxygenase system protein B	2979270056	Paraburkholderia youngii JPY396	Paraburkholderia	Yes
2979279379	Ga0537083_01_855085_855345	toluene monooxygenase system protein B	2979278510	Paraburkholderia atlantica JPY395	Paraburkholderia	Yes
2979293392	Ga0537084_03_841790_842050	toluene monooxygenase system protein B	2979286765	Paraburkholderia sp. JPY306	Paraburkholderia	Yes
2979295243	Ga0537085_01_404546_404806	toluene monooxygenase system protein B	2979294840	Paraburkholderia sp. JPY284	Paraburkholderia	Yes
2979309400	Ga0537087_03_166884_167144	toluene monooxygenase system protein B	2979303222	Paraburkholderia sp. JPY156	Paraburkholderia	Yes
2981221443	Ga0537075_01_361355_361615	toluene monooxygenase system protein B	2981221118	Paraburkholderia atlantica JPY425	Paraburkholderia	Yes
2981432914	Ga0573060_01_299267_299539	toluene monooxygenase system protein B	2981432666	Paraburkholderia sp. GAS199	Paraburkholderia	Yes
2983272700	Ga0577452_04_658072_658323	toluene monooxygenase system protein B	2983270912	Polynucleobacter sp. 30F-ANTBAC	Polynucleobacter	Yes
2984387398	Ga0537078_03_811268_811555	toluene monooxygenase system protein B	2984381759	Paraburkholderia sp. JPY419	Paraburkholderia	Yes
2984412527	Ga0537080_07_570040_570300	toluene monooxygenase system protein B	2984407380	Paraburkholderia youngii JPY403	Paraburkholderia	Yes
2984423787	Ga0537079_04_247604_247891	toluene monooxygenase system protein B	2984416049	Paraburkholderia sp. JPY407	Paraburkholderia	Yes
2984688946	Ga0537070_01_238606_238893	toluene monooxygenase system protein B	2984688743	Paraburkholderia youngii JPY489	Paraburkholderia	Yes
2984698480	Ga0537071_01_151107_151394	toluene monooxygenase system protein B	2984698331	Paraburkholderia youngii JPY485	Paraburkholderia	Yes
2984713604	Ga0537072_03_133956_134243	toluene monooxygenase system protein B	2984707122	Paraburkholderia sp. JPY480	Paraburkholderia	Yes
2984718270	Ga0537073_02_455925_456212	toluene monooxygenase system protein B	2984716151	Paraburkholderia sp. JPY468	Paraburkholderia	Yes
2984733891	Ga0537074_07_496859_497146	toluene monooxygenase system protein B	2984725027	Paraburkholderia sp. JPY465	Paraburkholderia	Yes
2984742372	Ga0537076_04_702542_702802	toluene monooxygenase system protein B	2984734191	Paraburkholderia atlantica JPY422	Paraburkholderia	Yes
2987039488	Ga0588427_0004_16830_17138	toluene monooxygenase system protein B	2987039363	Streptomyces thermoautotrophicus UBT1 subculture (Rosario)	Streptomyces	Yes
2987041625	Ga0588427_0160_4769_5014	toluene monooxygenase system protein B	2987039363	Streptomyces thermoautotrophicus UBT1 subculture (Rosario)	Streptomyces	Yes
2989025751	Ga0495305_01_997828_998088	toluene monooxygenase system protein B	2989024789	Thiolapillus brandeum Hiromi1	Thiolapillus	Yes
2990134603	Ga0491542_01_805648_805896	toluene monooxygenase system protein B	2990133754	Mycobacterium stomatepiae JCM 17783	Mycobacterium	Yes	COMG
2994302400	Ga0317121_37_131390_131638	toluene monooxygenase system protein B	2994298327	Hyphomicrobiales bacterium AFS011520	Hyphomicrobiales	No
2994312051	Ga0317137_36_21526_21774	toluene monooxygenase system protein B	2994308148	Hyphomicrobiales bacterium AFS022961	Hyphomicrobiales	No
2995771413	Ga0488227_227_3503_3754	toluene monooxygenase system protein B	2995766900	Pseudonocardia bannensis DSM 45300	Pseudonocardia	Yes
2995778000	Ga0487952_46_3308_3589	toluene monooxygenase system protein B	2995773139	Pseudonocardia hydrocarbonoxydans NBRC 14498	Pseudonocardia	Yes
2996269192	Ga0487306_078_3482_3754	toluene monooxygenase system protein B	2996260335	Paraburkholderia sabiae LMG 24235	Paraburkholderia	Yes
2997814970	Ga0341473_02_161616_161864	toluene monooxygenase system protein B	2997809974	Bacillus sp. PK3_68	Bacillus	Yes	COMG
3001515136	Ga0488932_062_133726_133992	toluene monooxygenase system protein B	3001511710	Aromatoleum toluvorans Td21	Aromatoleum	Yes
3001990866	Ga0584583_01_2133055_2133303	toluene monooxygenase system protein B	3001988778	Xanthobacter dioxanivorans YN2	Xanthobacter	Yes	COMG
3001995209	Ga0584583_04_2165_2413	toluene monooxygenase system protein B	3001988778	Xanthobacter dioxanivorans YN2	Xanthobacter	Yes	COMG
3002785285	Ga0482285_01_1428144_1428398	toluene monooxygenase system protein B	3002783830	Pseudonocardia sp. CGMCC 4.1532	Pseudonocardia	Yes
3003377092	Ga0487237_01_288587_288841	toluene monooxygenase system protein B	3003376816	Amycolatopsis deserti CGMCC 4.7677	Amycolatopsis	Yes
3003400672	Ga0587649_41_4267_4518	toluene monooxygenase system protein B	3003397464	Alteromonas antoniana MD_567	Alteromonas	Yes
3003471589	Ga0587923_043_30847_31107	toluene monooxygenase system protein B	3003465734	Cupriavidus numazuensis LMG 26411	Cupriavidus	Yes
3003863204	Ga0483198_061_52724_53005	toluene monooxygenase system protein B	3003860044	Paraburkholderia solitsugae 1N	Paraburkholderia	Yes
3004079007	Ga0492236_073_14121_14366	toluene monooxygenase system protein B	3004077472	Rhodococcus sp. CX	Rhodococcus	Yes	COMG
3006594410	Ga0580659_04_2287776_2288024	toluene monooxygenase system protein B	3006585010	Streptomyces sp. BH-SS-21	Streptomyces	Yes
3007042798	Ga0439947_02_816452_816697	toluene monooxygenase system protein B	3007036788	Mycobacterium bourgelatii JCM 30725	Mycobacterium	Yes	COMG
3007266463	Ga0365165_01_3978280_3978546	toluene monooxygenase system protein B	3007262473	Pseudomonas sp. phDV1	Pseudomonas	Yes	COMG
8001067921	Ga0594794_61_43576_43836	toluene monooxygenase system protein B	8001063419	Pinisolibacter aquiterrae B13	Pinisolibacter	Yes
8002007903	Ga0594576_01_1261055_1261321	toluene monooxygenase system protein B	8002006765	Azoarcus sp. L1K30	Azoarcus	Yes
8002876355	Ga0594669_174_12699_12953	toluene monooxygenase system protein B	8002872734	Pseudonocardia sp. H11422	Pseudonocardia	Yes
8002876552	Ga0594669_176_80479_80730	toluene monooxygenase system protein B	8002872734	Pseudonocardia sp. H11422	Pseudonocardia	Yes
8002876970	Ga0594669_183_49876_50169	toluene monooxygenase system protein B	8002872734	Pseudonocardia sp. H11422	Pseudonocardia	Yes
8003231991	Ga0593038_01_2542083_2542343	toluene monooxygenase system protein B	8003229546	Gordonia sp. PDNC005	Gordonia	Yes
8003960666	Ga0559061_023_38309_38581	toluene monooxygenase system protein B	8003955200	Paraburkholderia mimosarum LMG 23256	Paraburkholderia	Yes
8003962973	Ga0559061_100_4667_4927	toluene monooxygenase system protein B	8003955200	Paraburkholderia mimosarum LMG 23256	Paraburkholderia	Yes
8006665196	Ga0560151_01_129521_129808	toluene monooxygenase system protein B	8006665055	Bordetella holmesii H558	Bordetella	Yes	COMG
8008989615	Ga0365501_19_42467_42712	toluene monooxygenase system protein B	8008987092	Mycobacterium shigaense UN-152	Mycobacterium	Yes	COMG
8011167406	Ga0594786_19_7407_7667	toluene monooxygenase system protein B	8011165741	Pseudomonas aromaticivorans MAP12	Pseudomonas	Yes	COMG

## Sheet: S4.5 NRAP IMG rdh genus 
Genus	N instances in GOLD	Functional Validation	Genus at NRAP?	Comments
Abyssisolibacter	1
Acetivibrio	1		Yes
Acidaminococcus	1		Yes
Actibacterium	5
Aestuariicoccus	1
Afipia	1		Yes
Ahrensia	3	OHRG	Yes
Albidovulum	1
Aliiroseovarius	24
Aliiruegeria	1
Aliivibrio	5		Yes
Alkalibacter	2
Alterinioella	1
Amylibacter	9
Anaerolinea	2		Yes
Ancylomarina	9
Anoxynatronum	1
Antarctobacter	2
Archaeoglobus	2		Yes
Arenicella	1
Ascidiaceihabitans	1
Bacteroides	2		Yes
Boseongicola	2
Bradyrhizobium	1		Yes
Caldithrix	3		Yes
Calidifontibacillus	1
Caloranaerobacter	2
Caminicella	1
Carboxylicivirga	4
Clostridioides	263	OHRG	Yes
Clostridium	11	OHRG	Yes	Some now Clostridioides
Cochlodiniinecator	1
Cognatishimia	1
Cognatiyoonia	1
Cohaesibacter	1
Cribrihabitans	2
Deferrisoma	1		Yes
Dehalobacter	331	OHRG	Yes
Dehalococcoides	592	OHRG	Yes
Dehalogenimonas	144	OHRG	Yes
Desulfitibacter	3		Yes
Desulfitobacterium	37	OHRG	Yes
Desulfobacula	10		Yes	In both WGS-a and WGS-U
Desulfobaculum	1
Desulfocarbo	1		Yes	In WGS-A only
Desulfoluna	3	OHRG
Desulfomonile	3	OHRG	Yes
Desulforhopalus	1
Desulfosarcina	1		Yes
Desulfosediminicola	5
Desulfosporosinus	1		Yes
Desulfovibrio	3	OHRG	Yes
Desulfuribacillus	2
Desulfuromusa	2		Yes
Dethiobacter	1	OHRG	Yes
Dethiosulfatarculus	1
Dinoroseobacter	1		Yes
Emcibacter	1
Endozoicomonas	5		Yes
Enterovibrio	3		Yes
Entotheonella	1
Epibacterium	54
Falsihalocynthiibacter	1
Falsiruegeria	1
Ferrimonas	13		Yes
Ferroglobus	1	OHRG	Yes
Firmicutes	4
Flavimaricola	1
Flavonifractor	10		Yes
Gemmatimonas	3		Yes
Granulosicoccus	1
Halalkaliarchaeum	1
Halocynthiibacter	1
Halodesulfovibrio	2
Halovulum	1
Heliomicrobium	1
Holophaga	1		Yes
Hongsoonwoonella	1
Hwanghaeella	1
Hydrogenophaga	8		Yes
Isachenkonia	1
Jannaschia	9	OHRG	Yes
Jhaorihella	1
Kangsaoukella	1
Kiloniella	1		Yes
Kordiimonas	2		Yes
Kosmotoga	2		Yes
Labilibacter	3
Labilibaculum	6
Labrenzia	14
Latescibacteria	1		Yes
Leisingera	30		Yes
Lentibacter	1
Lentilitoribacter	1
Lentimicrobium	2
Leucothrix	2		Yes
Limnohabitans	6		Yes
Litoreibacter	7
Loktanella	4		Yes
Luminiphilus	2
Luteithermobacter	1
Lutibacter	2		Yes
Lutimaribacter	2
Maledivibacter	1
Maliponia	1
Mameliella	1
Maribacter	1		Yes
Marinifilum	8
Mariniphaga	1
Marinovum	3
Maritalea	2		Yes
Maritimibacter	3		Yes
Marivita	6
Meinhardsimonia	1
Mesorhizobium	1	COMG	Yes
Mesotoga	3		Yes
Methanobacterium	2	COMG	Yes
Methanoplanus	1		Yes
Monaibacterium	1
Moorella	3		Yes
Natronincola	1		Yes
Nautella	2		Yes
Neptunicoccus	1
Nereida	2		Yes
Nioella	4
Nitratireductor	7		Yes
Noviherbaspirillum	2
Novosphingobium	2		Yes
Oceanibium	1
Octadecabacter	1		Yes
Oricola	2
Ottowia	1		Yes
Paeniclostridium	10		Yes
Paraclostridium	3		Yes
Paradesulfovibrio	4
Paramaledivibacter	1
Pararhodobacter	5
Parasedimentitalea	1
Paremcibacter	2
Parendozoicomonas	8
Pelagicola	3
Peptostreptococcaceae	1		Yes
Perlabentimonas	1
Persicobacter	1
Phaeobacter	61		Yes
Photobacterium	23	OHRG	Yes
Phycisphaerae	3
Pimelobacter	1
Planctomyces	4		Yes
Planctomycetaceae	1
Planctomycetes	2
Planktomarina	4
Planktotalea	6
Ponticoccus	1
Pontivivens	3
Primorskyibacter	2
Propionigenium	1
Pseudaestuariivita	2
Pseudodesulfovibrio	5
Pseudomaricurvus	5
Pseudomonadales	1
Pseudophaeobacter	4
Pseudorhodobacter	3		Yes
Pseudorhodoplanes	2
Pseudoruegeria	3
Pseudovibrio	25		Yes
Psychromonas	2	COMG	Yes
Puniceibacterium	1
Puteibacter	2
Ramlibacter	2		Yes
Rhizobiales	3		Yes
Rhodophyticola	1
Rhodoplanes	4
Romboutsia	1
Roseibacterium	1
Roseibium	7		Yes
Roseobacter	444		Yes
Roseovarius	1		Yes
Rubricella	1
Ruegeria	106	OHRG	Yes
Salinarimonas	1		Yes
Salinihabitans	1
Salinivirga	1
Salipiger	2		Yes
Sansalvadorimonas	4
Sedimentitalea	1
Seohaeicola	1
Serpentinicella	1
Shewanella	14	OHRG	Yes
Shimia	23
Silicimonas	2
Sphingopyxis	1	COMG	Yes
Sphingorhabdus	1
Sphingosinicella	2
Spirochaeta	1		Yes
Sporacetigenium	1
Stappia	1		Yes
Sulfitobacter	30		Yes
Sulfurospirillum	10	OHRG	Yes
Syntrophus	4		Yes
Tateyamaria	1
Tenuifilum	1
Terrisporobacter	1		Yes
Thalassobacter	4
Thalassobium	1		Yes
Thalassobius	10
Thalassococcus	2
Thermococcus	3		Yes
Treponema	4		Yes
Trichlorobacter	2	OHRG	Yes	aka Geobacter
Tritonibacter	2
Tropicibacter	7
Vallitalea	1
Vannielia	1
Vibrio	17	OHRG	Yes
Woeseia	3
Yoonia	4
Youngiibacter	1
Youngimonas	1

## Sheet: S4.6 IMG NRAP mo genus
Genus	N instances in GOLD	Functional Validation	Genus at NRAP?	Comments
Acidiferrobacter	1		No
Acidocella	1		Yes
Actinobacteria	3		No
Actinomadura	3		Yes
Aliarcobacter	1		No
Alteromonas	1		Yes
Amycolatopsis	24		Yes
Aromatoleum	2		Yes
Azoarcus	4		Yes
Bacillus	2	COMG	Yes
Bordetella	24	COMG	Yes
Bradyrhizobium	9		Yes
Burkholderia	8	COMG	Yes
Caballeronia	2		No
Comamonas	1	COMG	Yes
Conexibacter	1		Yes
Crenothrix	1		Yes
Cupriavidus	52		Yes
Cycloclasticus	5		Yes
Dechloromonas	3		Yes
Duganella	1		Yes
Effusibacillus	2		No
Emcibacter	1		No
Ensifer	1		Yes
Frankia	23		Yes
Gordonia	7		Yes
Haloechinothrix	1		No
Hydrocarboniphaga	1		Yes
Hydrogenophaga	3		Yes
Hyphomicrobium	1		Yes
Ideonella	2		Yes
Kineosporia	3		No
Kribbella	1		Yes
Kyrpidia	1		Yes
Labrys	1		Yes
Marinobacter	3		Yes
Marinobacterium	3		Yes
Methylibium	2		Yes
Methylobacter	1	COMG	Yes
Methylocaldum	1		Yes
Methyloceanibacter	1		No
Methylocella	3		Yes
Methylococcus	5	COMG	Yes
Methylocystis	6	COMG	Yes
Methyloferula	1		Yes
Methylomagnum	1		No
Methylomonas	14	COMG	Yes
Methylosinus	12	COMG	Yes
Methylospira	1		No
Methylotuvimicrobium	2		No
Methylovulum	2		Yes
Mycobacterium	45	COMG	Yes
Mycolicibacter	5		No
Mycolicibacterium	22		No
Natronolimnobius	1		Yes
Nevskia	2		Yes
Nocardia	17		Yes
Nocardioides	4	COMG	Yes
Nonomuraea	2		Yes
Novosphingobium	2		Yes
Panacagrimonas	2		No
Pandoraea	8		Yes
Paraburkholderia	53		No
Phycicoccus	1		No
Pinisolibacter	1		No
Polynucleobacter	3		Yes
Prauserella	1		Yes
Pseudomonas	3	COMG	Yes
Pseudonocardia	26		Yes
Pseudooceanicola	1		No
Pseudoxanthomonas	1		Yes
Ralstonia	3	COMG	Yes
Rhizobium	1	COMG	Yes
Rhodococcus	29	COMG	Yes
Rhodoferax	2	COMG	Yes
Roseiarcus	1		No
Rudaeicoccus	1		No
Rugosibacter	2		No
Saccharopolyspora	1		Yes
Scytonema	1		Yes
Sinimarinibacterium	1		No
Sinirhodobacter	1		No
Skermanella	1		Yes
Solimonas	4		Yes
Sphaerotilus	2		Yes
Sphingobium	4		Yes
Streptomyces	18		Yes
Sulfobacillus	2		Yes
Thalassobius	1		No
Thauera	7		Yes
Thermoflavimicrobium	1		No
Thermogemmatispora	1		Yes
Thermomicrobium	1		Yes
Thiolapillus	1		No
Thiomonas	1		Yes
Thiothrix	2		Yes
Tolypothrix	1		Yes
Variovorax	1	COMG	Yes
Vitreoscilla	1		Yes
Xanthobacter	5	COMG	Yes
Zavarzinia	5		No
Zoogloea	2		No

## Sheet: S4.7 NRAP rdh scaffolds 
Gene oid	Scaffold ID	rdh protein family designation	gene name	Taxonomic identification	Length (bp)	Depth	# genes	Figure
Ga0272380_100279611	Ga0272380_10027961	pfam13486	reductive dehalogenase subunit-like protein	Dehalobacter sp. FTH1	5689	23	6	9A
Ga0272380_100297231	Ga0272380_10029723	pfam13486	reductive dehalogenase subunit-like protein	Dehalococcoides mccartyi 195	5431	15	7	9B
Ga0272380_100454394	Ga0272380_10045439	pfam13486/COG 16002	reductive dehalogenase subunit-like protein	Dehalococcoides mccartyi 11a5	3940	13	5	9B
Ga0272380_100495081	Ga0272380_10049508	pfam105183/COG 1600	reductive dehalogenase subunit-like protein/TAT (twin-arginine translocation) pathway-exported protein	Dehalococcoides mccartyi MB	3700	13	6	9B
Ga0272380_100576391	Ga0272380_10057639	pfam13486	reductive dehalogenase subunit-like protein	Dehalococcoides mccartyi 195	3321	14	4
Ga0272380_101044871	Ga0272380_10104487	pfam13486	reductive dehalogenase subunit-like protein	Dehalococcoides mccartyi CG4	2218	12	4
Ga0272380_101837442	Ga0272380_10183744	pfam134844	reductive dehalogenase subunit-like protein/4Fe-4S dicluster protein	Dehalococcoides mccartyi 195	1536	15	2
Ga0272380_102516251	Ga0272380_10251625	pfam10518	reductive dehalogenase subunit-like protein/TAT (twin-arginine translocation) pathway-exported protein	Dehalococcoides mccartyi CG4	1256	11	2
Ga0272380_106247711	Ga0272380_10624771	pfam13486	reductive dehalogenase subunit-like protein	Dehalococcoides mccartyi MB	699	5	1
Ga0272380_107403541	Ga0272380_10740354	pfam13486	reductive dehalogenase subunit-like protein	Desulfocarbo indianensis SCBM	625	5	1
Ga0272380_108438761	Ga0272380_10843876	pfam13486	reductive dehalogenase subunit-like protein	Dehalogenimonas sp. WBC-2	573	4	1
Ga0272380_110071081	Ga0272380_11007108	pfam13486	reductive dehalogenase subunit-like protein	Dehalococcoides mccartyi MB	508	15	1
Ga0272380_115308551	Ga0272380_11530855	pfam13486	reductive dehalogenase subunit-like protein	Desulfobacula phenolica DSM 3384	385	5	1
Ga0272380_117236551	Ga0272380_11723655	pfam13486	reductive dehalogenase subunit-like protein	Dehalobacter sp. CF	357	3	1
Ga0272380_117637651	Ga0272380_11763765	pfam13486	reductive dehalogenase subunit-like protein	Dehalobacter sp. UNSWDHB	351	5	1
Ga0272380_118716841	Ga0272380_11871684	pfam13486	reductive dehalogenase subunit-like protein	Dehalobacter sp. FTH1	338	4	1
Ga0272380_121755891	Ga0272380_12175589	pfam13486	reductive dehalogenase subunit-like protein	Dehalobacter restrictus DSM 9455	307	4	1
Ga0272380_124266551	Ga0272380_12426655	pfam13486	reductive dehalogenase subunit-like protein	Dehalococcoides mccartyi CG4	287	11	1
Ga0272380_124659941	Ga0272380_12465994	pfam13486	reductive dehalogenase subunit-like protein	Dehalococcoides mccartyi DCMB5	285	3	1
Ga0272380_125692621	Ga0272380_12569262	pfam13486	reductive dehalogenase subunit-like protein		278	4	1

## Sheet: S4.8  NRAP dh scaffolds
Gene oid	Scaffold oid	gene name	gene name category	Source	Domain	Phylum	Phylum New	Class	Order	Family	Genus	Species	Strain	Percent	LxD	Validated Genus
Ga0272380_100018184	Ga0272380_10001818	haloacid dehalogenase-like hydrolase	haloacid dehalogenase	pfam12710	Archaea	Methanobacteriota	Euryarchaeota	Methanomicrobia	Methanosarcinales	Methanosaetaceae	Methanothrix	Methanothrix soehngenii		0.67	971891	Yes
Ga0272380_100028509	Ga0272380_10002850	haloalkane dehalogenase	haloalkane dehalogenase	KO:K01563	Bacteria	Proteobacteria	Pseudomonadota	Deltaproteobacteria	Desulfuromonadales	Geobacteraceae	Trichlorobacter	Trichlorobacter lovleyi		0.88	1.88576e+06	Yes
Ga0272380_100029712	Ga0272380_10002971	2-haloacid dehalogenase	haloacid dehalogenase	KO:K01560	Bacteria	Proteobacteria	Pseudomonadota	Betaproteobacteria	Burkholderiales	Burkholderiaceae	Paraburkholderia	Paraburkholderia insulsa		0.63	3.97132e+07	Yes
Ga0272380_100032741	Ga0272380_10003274	haloacetate dehalogenase	haloacetate dehalogenase	KO:K01561	Bacteria	Proteobacteria	Pseudomonadota	Betaproteobacteria	Burkholderiales	Comamonadaceae	Polaromonas			0.53	767060	Yes
Ga0272380_100099272	Ga0272380_10009927	haloacetate dehalogenase	haloacetate dehalogenase	KO:K01561	Bacteria	Proteobacteria	Pseudomonadota	Epsilonproteobacteria	Campylobacterales	Campylobacteraceae	Sulfurospirillum	Sulfurospirillum sp.	Sulfurospirillum sp. UCH001		186338	Yes
Ga0272380_100152243	Ga0272380_10015224	haloacid dehalogenase-like hydrolase	haloacid dehalogenase	pfam12710	Bacteria	Synergistetes	Synergistota	Synergistia	Synergistales	Synergistaceae	Cloacibacillus			0.5	224454	Yes
Ga0272380_100205468	Ga0272380_10020546	2-haloacid dehalogenase	haloacid dehalogenase	KO:K01560	Bacteria	Proteobacteria	Pseudomonadota	Betaproteobacteria	Rhodocyclales	Rhodocyclaceae	Azospira			0.88	979975	Yes
Ga0272380_100218884	Ga0272380_10021888	haloacid dehalogenase-like hydrolase	haloacid dehalogenase	pfam12710	Bacteria	Firmicutes	Bacillota	Clostridia	Eubacteriales	Clostridiaceae	Clostridium			0.33	176839	Yes
Ga0272380_100221551	Ga0272380_10022155	haloalkane dehalogenase	haloalkane dehalogenase	KO:K01563	Bacteria	Proteobacteria	Pseudomonadota	Deltaproteobacteria	Desulfuromonadales	Geobacteraceae	Geobacter	Geobacter daltonii		0.7	334389	Yes
Ga0272380_100224212	Ga0272380_10022421	2-haloacid dehalogenase	haloacid dehalogenase	KO:K01560	Bacteria	Proteobacteria	Pseudomonadota	Gammaproteobacteria	Methylococcales	Methylococcaceae	Methylomagnum	Methylomagnum ishizawai		0.38	65245.9	Yes
Ga0272380_100230003	Ga0272380_10023000	haloalkane dehalogenase	haloalkane dehalogenase	KO:K01563	Bacteria	Proteobacteria	Pseudomonadota	Deltaproteobacteria	Desulfuromonadales	Geobacteraceae	Geobacter	Geobacter uraniireducens		1	667642	Yes
Ga0272380_100261521	Ga0272380_10026152	haloacetate dehalogenase	haloacetate dehalogenase	KO:K01561	Bacteria	Proteobacteria	Pseudomonadota	Betaproteobacteria	Burkholderiales	Comamonadaceae	Rhodoferax	Rhodoferax ferrireducens		0.57	139244	Yes
Ga0272380_100262351	Ga0272380_10026235	haloalkane dehalogenase	haloalkane dehalogenase	KO:K01563	Bacteria	Proteobacteria	Pseudomonadota	Deltaproteobacteria	Desulfuromonadales	Geobacteraceae	Geobacter			0.67	79047.8	Yes
Ga0272380_100266186	Ga0272380_10026618	2-haloacid dehalogenase	haloacid dehalogenase	KO:K01560	Bacteria	Bacteroidetes	Bacteroidota	Bacteroidia	Bacteroidales	Dysgonamonadaceae	Proteiniphilum	Proteiniphilum acetatigenes		0.57	67930.2	Yes
Ga0272380_100270174	Ga0272380_10027017	2-haloacid dehalogenase	haloacid dehalogenase	KO:K01560	Bacteria	Proteobacteria	Pseudomonadota	Deltaproteobacteria	Desulfuromonadales	Geobacteraceae	Geobacter	Geobacter uraniireducens		0.5	818715	Yes
Ga0272380_100282623	Ga0272380_10028262	haloalkane dehalogenase	haloalkane dehalogenase	KO:K01563	Bacteria	Proteobacteria	Pseudomonadota	Deltaproteobacteria	Desulfuromonadales	Geobacteraceae	Trichlorobacter	Trichlorobacter thiogenes		0.8	105628	Yes
Ga0272380_100295828	Ga0272380_10029582	haloacid dehalogenase-like hydrolase	haloacid dehalogenase	pfam12710	Archaea	Methanobacteriota	Euryarchaeota	Methanomicrobia	Methanosarcinales	Methanosaetaceae	Methanothrix	Methanothrix soehngenii		0.38	3.16963e+06	Yes
Ga0272380_100332462	Ga0272380_10033246	haloalkane dehalogenase	haloalkane dehalogenase	KO:K01563	Bacteria	Proteobacteria	Pseudomonadota	Deltaproteobacteria	Desulfobacterales	Desulfobulbaceae	Desulfobulbus	Desulfobulbus elongatus		0.71	664746	Yes
Ga0272380_100380497	Ga0272380_10038049	2-haloacid dehalogenase	haloacid dehalogenase	KO:K01560	Bacteria	Firmicutes	Bacillota	Clostridia	Clostridiales	Peptococcaceae	Desulfosporosinus			0.43	79129.2	Yes
Ga0272380_100400891	Ga0272380_10040089	2-haloacid dehalogenase	haloacid dehalogenase	KO:K01560	Bacteria	Proteobacteria	Pseudomonadota	Betaproteobacteria	Rhodocyclales	Rhodocyclaceae	Azospira			0.5	580016	Yes
Ga0272380_100444558	Ga0272380_10044455	haloacid dehalogenase-like hydrolase	haloacid dehalogenase	pfam12710	Bacteria	Bacteroidetes	Bacteroidota	Cytophagia	Cytophagales	Cytophagaceae	Cytophaga	Cytophaga xylanolytica		0.38	60359.1	Yes
Ga0272380_100591102	Ga0272380_10059110	haloacid dehalogenase-like hydrolase	haloacid dehalogenase	pfam12710	Bacteria	Bacteroidetes	Bacteroidota	Bacteroidia	Bacteroidales	Bacteroidaceae	Bacteroides			0.6	44086.9	Yes
Ga0272380_100660221	Ga0272380_10066022	haloacetate dehalogenase	haloacetate dehalogenase	KO:K01561	Bacteria	Proteobacteria	Pseudomonadota	Betaproteobacteria	Burkholderiales	Comamonadaceae	Rhodoferax	Rhodoferax ferrireducens		0.6	65736	Yes
Ga0272380_100818671	Ga0272380_10081867	haloalkane dehalogenase	haloalkane dehalogenase	KO:K01563	Bacteria	Proteobacteria	Pseudomonadota	Deltaproteobacteria	Desulfobacterales	Desulfobulbaceae	Desulfobulbus	Desulfobulbus propionicus		1	207434	Yes
Ga0272380_100833773	Ga0272380_10083377	haloalkane dehalogenase	haloalkane dehalogenase	KO:K01563	Bacteria	Proteobacteria	Pseudomonadota	Deltaproteobacteria	Desulfobacterales	Desulfobulbaceae	Desulfobulbus	Desulfobulbus propionicus		0.75	89192.9	Yes
Ga0272380_101027542	Ga0272380_10102754	haloalkane dehalogenase	haloalkane dehalogenase	KO:K01563	Bacteria	Nitrospinae	Nitrospinota	Nitrospinia	Nitrospinales	Nitrospinaceae	Nitrospina	Nitrospina gracilis		0.67	35017	Yes
Ga0272380_101033422	Ga0272380_10103342	haloalkane dehalogenase	haloalkane dehalogenase	KO:K01563	Bacteria	Proteobacteria	Pseudomonadota	Deltaproteobacteria	Desulfuromonadales	Geobacteraceae	Geobacter			1	25568	Yes
Ga0272380_101135852	Ga0272380_10113585	haloalkane dehalogenase	haloalkane dehalogenase	KO:K01563	Bacteria	Proteobacteria	Pseudomonadota	Deltaproteobacteria	Desulfobacterales	Desulfobulbaceae	Desulfobulbus	Desulfobulbus elongatus		0.67	361854	Yes
Ga0272380_101135862	Ga0272380_10113586	haloalkane dehalogenase	haloalkane dehalogenase	KO:K01563	Bacteria	Proteobacteria	Pseudomonadota	Deltaproteobacteria	Desulfobacterales	Desulfobulbaceae	Desulfobulbus	Desulfobulbus elongatus		0.67	270533	Yes
Ga0272380_101532992	Ga0272380_10153299	haloalkane dehalogenase	haloalkane dehalogenase	KO:K01563	Bacteria	Planctomycetes	Planctomycetota	Planctomycetia	Planctomycetales	Planctomycetaceae	Blastopirellula	Blastopirellula marina		1	10944	Yes
Ga0272380_101582543	Ga0272380_10158254	haloacetate dehalogenase	haloacetate dehalogenase	KO:K01561	Bacteria	Proteobacteria	Pseudomonadota	Epsilonproteobacteria	Campylobacterales	Campylobacteraceae	Sulfurospirillum			1	31617	Yes
Ga0272380_101962172	Ga0272380_10196217	haloalkane dehalogenase	haloalkane dehalogenase	KO:K01563	Bacteria	Proteobacteria	Pseudomonadota	Deltaproteobacteria	Desulfuromonadales	Geobacteraceae	Trichlorobacter	Trichlorobacter thiogenes		0.67	23752.9	Yes
Ga0272380_102092241	Ga0272380_10209224	haloalkane dehalogenase	haloalkane dehalogenase	KO:K01563	Bacteria	Proteobacteria	Pseudomonadota	Deltaproteobacteria	Desulfobacterales	Desulfobulbaceae	Desulfobulbus			1	102473	Yes
Ga0272380_102421831	Ga0272380_10242183	haloalkane dehalogenase	haloalkane dehalogenase	KO:K01563	Bacteria	Proteobacteria	Pseudomonadota	Deltaproteobacteria	Desulfobacterales	Desulfobulbaceae	Desulfobulbus			1	16016	Yes
Ga0272380_102465002	Ga0272380_10246500	haloalkane dehalogenase	haloalkane dehalogenase	KO:K01563	Bacteria	Proteobacteria	Pseudomonadota	Deltaproteobacteria	Desulfobacterales	Desulfobulbaceae	Desulfobulbus	Desulfobulbus propionicus		0.67	20400	Yes
Ga0272380_102827021	Ga0272380_10282702	haloalkane dehalogenase	haloalkane dehalogenase	KO:K01563	Bacteria	Proteobacteria	Pseudomonadota	Deltaproteobacteria	Desulfuromonadales	Geobacteraceae	Geobacter			0.67	21149	Yes
Ga0272380_102925782	Ga0272380_10292578	haloalkane dehalogenase	haloalkane dehalogenase	KO:K01563	Bacteria	Proteobacteria	Pseudomonadota	Deltaproteobacteria	Desulfobacterales	Desulfobulbaceae	Desulfobulbus	Desulfobulbus propionicus		1	11099	Yes
Ga0272380_103000652	Ga0272380_10300065	haloalkane dehalogenase	haloalkane dehalogenase	KO:K01563	Bacteria	Proteobacteria	Pseudomonadota	Deltaproteobacteria	Desulfobacterales	Desulfobulbaceae	Desulfobulbus	Desulfobulbus elongatus		1	12436	Yes
Ga0272380_103046762	Ga0272380_10304676	haloacetate dehalogenase	haloacetate dehalogenase	KO:K01561	Bacteria	Firmicutes	Bacillota	Negativicutes	Selenomonadales	Sporomusaceae	Anaerospora	Anaerospora hongkongensis		1	13680	Yes
Ga0272380_103076061	Ga0272380_10307606	haloacid dehalogenase-like hydrolase	haloacid dehalogenase	pfam12710	Bacteria	Proteobacteria	Pseudomonadota	Alphaproteobacteria	Rhizobiales	Methylocystaceae	Methylocystis			1	11969	Yes
Ga0272380_103242531	Ga0272380_10324253	haloalkane dehalogenase	haloalkane dehalogenase	KO:K01563	Bacteria	Nitrospinae	Nitrospinota	Nitrospinia	Nitrospinales	Nitrospinaceae	Nitrospina	Nitrospina gracilis		1	5678.02	Yes
Ga0272380_103321231	Ga0272380_10332123	haloalkane dehalogenase	haloalkane dehalogenase	KO:K01563	Bacteria	Proteobacteria	Pseudomonadota	Deltaproteobacteria	Desulfuromonadales	Geobacteraceae	Trichlorobacter	Trichlorobacter lovleyi		1	49586	Yes
Ga0272380_103501001	Ga0272380_10350100	haloacid dehalogenase-like hydrolase	haloacid dehalogenase	pfam12710	Bacteria	Proteobacteria	Pseudomonadota	Gammaproteobacteria	Methylococcales	Methylococcaceae	Methylovulum	Methylovulum psychrotolerans		1	7341.01	Yes
Ga0272380_103738411	Ga0272380_10373841	2-haloacid dehalogenase	haloacid dehalogenase	KO:K01560	Bacteria	Bacteroidetes	Bacteroidota	Bacteroidia	Bacteroidales	Dysgonamonadaceae	Proteiniphilum	Proteiniphilum acetatigenes		1	4278.01	Yes
Ga0272380_103793851	Ga0272380_10379385	haloalkane dehalogenase	haloalkane dehalogenase	KO:K01563	Bacteria	Proteobacteria	Pseudomonadota	Deltaproteobacteria	Desulfuromonadales	Geobacteraceae	Trichlorobacter	Trichlorobacter thiogenes		1	8291.96	Yes
Ga0272380_103828301	Ga0272380_10382830	haloacid dehalogenase-like hydrolase	haloacid dehalogenase	pfam12710	Bacteria	Bacteroidetes	Bacteroidota	Bacteroidia	Bacteroidales	Marinilabiliaceae	Labilibacter	Labilibacter aurantiacus		1	5519.04	Yes
Ga0272380_103885781	Ga0272380_10388578	haloalkane dehalogenase	haloalkane dehalogenase	KO:K01563	Bacteria	Proteobacteria	Pseudomonadota	Deltaproteobacteria	Desulfobacterales	Desulfobacteraceae	Desulfatibacillum	Desulfatibacillum alkenivorans		1	6499.04	Yes
Ga0272380_104119411	Ga0272380_10411941	haloalkane dehalogenase	haloalkane dehalogenase	KO:K01563	Bacteria	Proteobacteria	Pseudomonadota	Gammaproteobacteria	Legionellales	Coxiellaceae	Aquicella	Aquicella lusitana		1	4184.01	Yes
Ga0272380_104191551	Ga0272380_10419155	haloalkane dehalogenase	haloalkane dehalogenase	KO:K01563	Bacteria	Firmicutes	Bacillota	Clostridia	Clostridiales	Peptococcaceae	Desulfosporosinus	Desulfosporosinus youngiae		1	10731	Yes
Ga0272380_104226401	Ga0272380_10422640	haloalkane dehalogenase	haloalkane dehalogenase	KO:K01563	Bacteria	Proteobacteria	Pseudomonadota	Gammaproteobacteria	Legionellales	Coxiellaceae	Aquicella	Aquicella lusitana		1	4747.01	Yes
Ga0272380_104401711	Ga0272380_10440171	haloalkane dehalogenase	haloalkane dehalogenase	KO:K01563	Bacteria	Proteobacteria	Pseudomonadota	Gammaproteobacteria	Legionellales	Coxiellaceae	Coxiella	Coxiella burnetii		1	5100.04	Yes
Ga0272380_104441531	Ga0272380_10444153	haloalkane dehalogenase	haloalkane dehalogenase	KO:K01563	Bacteria	Firmicutes	Bacillota	Clostridia	Clostridiales	Peptococcaceae	Desulfosporosinus	Desulfosporosinus youngiae		1	5682.97	Yes
Ga0272380_104488741	Ga0272380_10448874	2-haloacid dehalogenase	haloacid dehalogenase	KO:K01560	Bacteria	Proteobacteria	Pseudomonadota	Alphaproteobacteria	Rhizobiales	Bradyrhizobiaceae	Bradyrhizobium			1	5121.02	Yes
Ga0272380_104493741	Ga0272380_10449374	2-haloacid dehalogenase	haloacid dehalogenase	KO:K01560	Bacteria	Firmicutes	Bacillota	Negativicutes	Selenomonadales	Sporomusaceae	Anaerosporomusa	Anaerosporomusa subterranea		1	13565	Yes
Ga0272380_104907202	Ga0272380_10490720	haloalkane dehalogenase	haloalkane dehalogenase	KO:K01563	Bacteria	Proteobacteria	Pseudomonadota	Deltaproteobacteria	Desulfuromonadales	Desulfuromonadaceae	Desulfuromonas	Desulfuromonas acetexigens		1	7854.03	Yes
Ga0272380_105096651	Ga0272380_10509665	haloalkane dehalogenase	haloalkane dehalogenase	KO:K01563	Bacteria	Nitrospinae	Nitrospinota	Nitrospinia	Nitrospinales	Nitrospinaceae	Nitrospina	Nitrospina gracilis		1	6888.97	Yes
Ga0272380_105318102	Ga0272380_10531810	haloalkane dehalogenase	haloalkane dehalogenase	KO:K01563	Bacteria	Proteobacteria	Pseudomonadota	Deltaproteobacteria	Desulfobacterales	Desulfobulbaceae	Desulfobulbus			1	8251.97	Yes
Ga0272380_105602481	Ga0272380_10560248	2-haloacid dehalogenase	haloacid dehalogenase	KO:K01560	Bacteria	Chloroflexi	Chloroflexota	Anaerolineae	Anaerolineales	Anaerolineaceae	Pelolinea	Pelolinea submarina		1	3546	Yes
Ga0272380_105900281	Ga0272380_10590028	2-haloacid dehalogenase	haloacid dehalogenase	KO:K01560	Bacteria	Firmicutes	Bacillota	Clostridia	Eubacteriales	Clostridiaceae	Clostridium	Clostridium merdae		1	7642.97	Yes
Ga0272380_105921221	Ga0272380_10592122	haloalkane dehalogenase	haloalkane dehalogenase	KO:K01563	Bacteria	Proteobacteria	Pseudomonadota	Gammaproteobacteria	Legionellales	Coxiellaceae	Coxiella	Coxiella burnetii		1	4068.01	Yes
Ga0272380_105988701	Ga0272380_10598870	haloalkane dehalogenase	haloalkane dehalogenase	KO:K01563	Bacteria	Proteobacteria	Pseudomonadota	Gammaproteobacteria	Lysobacterales	Lysobacteraceae	Stenotrophomonas	Stenotrophomonas maltophilia		1	7284.98	Yes
Ga0272380_106332821	Ga0272380_10633282	2-haloacid dehalogenase	haloacid dehalogenase	KO:K01560	Bacteria	Firmicutes	Bacillota	Clostridia	Eubacteriales	Clostridiaceae	Clostridium	Clostridium sp.	Clostridium sp. DL-VIII		3150.03	Yes
Ga0272380_106488991	Ga0272380_10648899	haloalkane dehalogenase	haloalkane dehalogenase	KO:K01563	Bacteria	Proteobacteria	Pseudomonadota	Deltaproteobacteria	Desulfobacterales	Desulfobulbaceae	Desulfobulbus	Desulfobulbus elongatus		1	4315.01	Yes
Ga0272380_106496411	Ga0272380_10649641	haloalkane dehalogenase	haloalkane dehalogenase	KO:K01563	Bacteria	Lentisphaerae	Lentisphaerota	Lentisphaeria	Lentisphaerales	Lentisphaeraceae	Lentisphaera	Lentisphaera araneosa		1	6889	Yes
Ga0272380_106533691	Ga0272380_10653369	haloacid dehalogenase-like hydrolase	haloacid dehalogenase	pfam12710	Bacteria	Chlorobi	Chlorobiota	Chlorobia	Chlorobiales	Chlorobiaceae	Prosthecochloris	Prosthecochloris sp.	Prosthecochloris sp. CIB 2401		3070.03	Yes
Ga0272380_106629451	Ga0272380_10662945	2-haloacid dehalogenase	haloacid dehalogenase	KO:K01560	Bacteria	Chloroflexi	Chloroflexota	Anaerolineae	Anaerolineales	Anaerolineaceae	Thermanaerothrix	Thermanaerothrix daxensis		1	4724.03	Yes
Ga0272380_107000301	Ga0272380_10700030	haloalkane dehalogenase	haloalkane dehalogenase	KO:K01563	Bacteria	Firmicutes	Bacillota	Clostridia	Clostridiales	Peptococcaceae	Desulfosporosinus	Desulfosporosinus youngiae		1	3108.97	Yes
Ga0272380_107087711	Ga0272380_10708771	haloalkane dehalogenase	haloalkane dehalogenase	KO:K01563	Bacteria	Firmicutes	Bacillota	Clostridia	Clostridiales	Peptococcaceae	Desulfosporosinus	Desulfosporosinus youngiae		1	3792.99	Yes
Ga0272380_107116311	Ga0272380_10711631	haloalkane dehalogenase	haloalkane dehalogenase	KO:K01563	Bacteria	Actinobacteria	Actinomycetota	Actinomycetes	Mycobacteriales	Nocardiaceae	Rhodococcus	Rhodococcus sp.	Rhodococcus sp. YL-1		3255	Yes
Ga0272380_107182881	Ga0272380_10718288	2-haloacid dehalogenase	haloacid dehalogenase	KO:K01560	Bacteria	Proteobacteria	Pseudomonadota	Betaproteobacteria	Rhodocyclales	Zoogloeaceae	Zoogloea	Zoogloea sp.	Zoogloea sp. LCSB751		3982.97	Yes
Ga0272380_107315361	Ga0272380_10731536	haloalkane dehalogenase	haloalkane dehalogenase	KO:K01563	Bacteria	Proteobacteria	Pseudomonadota	Deltaproteobacteria	Desulfuromonadales	Geobacteraceae	Trichlorobacter	Trichlorobacter thiogenes		1	6129.02	Yes
Ga0272380_107485012	Ga0272380_10748501	haloalkane dehalogenase	haloalkane dehalogenase	KO:K01563	Bacteria	Proteobacteria	Pseudomonadota	Deltaproteobacteria	Desulfuromonadales	Geobacteraceae	Geobacter	Geobacter uraniireducens		1	5173.99	Yes
Ga0272380_107726271	Ga0272380_10772627	haloalkane dehalogenase	haloalkane dehalogenase	KO:K01563	Bacteria	Proteobacteria	Pseudomonadota	Gammaproteobacteria	Methylococcales	Methylococcaceae	Methylobacter	Methylobacter tundripaludum		1	2168.01	Yes
Ga0272380_107890202	Ga0272380_10789020	2-haloacid dehalogenase	haloacid dehalogenase	KO:K01560	Bacteria	Proteobacteria	Pseudomonadota	Alphaproteobacteria	Rhizobiales	Bradyrhizobiaceae	Bradyrhizobium			1	4469.02	Yes
Ga0272380_107979282	Ga0272380_10797928	haloacetate dehalogenase	haloacetate dehalogenase	KO:K01561	Bacteria	Proteobacteria	Pseudomonadota	Epsilonproteobacteria	Campylobacterales	Campylobacteraceae	Sulfurospirillum			1	2211.02	Yes
Ga0272380_108008771	Ga0272380_10800877	haloalkane dehalogenase	haloalkane dehalogenase	KO:K01563	Bacteria	Proteobacteria	Pseudomonadota	Deltaproteobacteria	Desulfuromonadales	Geobacteraceae	Geobacter	Geobacter daltonii		1	4573.99	Yes
Ga0272380_108141921	Ga0272380_10814192	2-haloacid dehalogenase	haloacid dehalogenase	KO:K01560	Bacteria	Firmicutes	Bacillota	Bacilli	Bacillales	Paenibacillaceae	Paenibacillus	Paenibacillus kribbensis		1	1647	Yes
Ga0272380_108200521	Ga0272380_10820052	haloalkane dehalogenase	haloalkane dehalogenase	KO:K01563	Bacteria	Proteobacteria	Pseudomonadota	Deltaproteobacteria	Desulfuromonadales	Desulfuromonadaceae	Desulfuromonas	Desulfuromonas acetexigens		1	2694.98	Yes
Ga0272380_108248211	Ga0272380_10824821	haloacetate dehalogenase	haloacetate dehalogenase	KO:K01561	Bacteria	Proteobacteria	Pseudomonadota	Alphaproteobacteria	Rhizobiales	Methylocystaceae	Methylocystis	Methylocystis rosea		1	6436.98	Yes
Ga0272380_108268001	Ga0272380_10826800	haloalkane dehalogenase	haloalkane dehalogenase	KO:K01563	Bacteria	Planctomycetes	Planctomycetota	Planctomycetia	Planctomycetales	Planctomycetaceae	Gimesia	Gimesia maris		1	2440.03	Yes
Ga0272380_108464702	Ga0272380_10846470	haloalkane dehalogenase	haloalkane dehalogenase	KO:K01563	Bacteria	Proteobacteria	Pseudomonadota	Deltaproteobacteria	Desulfuromonadales	Geobacteraceae	Geobacter			1	9718.99	Yes
Ga0272380_108828831	Ga0272380_10882883	2-haloacid dehalogenase	haloacid dehalogenase	KO:K01560	Bacteria	Proteobacteria	Pseudomonadota	Betaproteobacteria	Rhodocyclales	Zoogloeaceae	Zoogloea	Zoogloea sp.	Zoogloea sp. LCSB751		4181.01	Yes
Ga0272380_109217121	Ga0272380_10921712	haloalkane dehalogenase	haloalkane dehalogenase	KO:K01563	Bacteria	Proteobacteria	Pseudomonadota	Deltaproteobacteria	Desulfobacterales	Desulfobulbaceae	Desulfopila	Desulfopila aestuarii		1	3537	Yes
Ga0272380_109442231	Ga0272380_10944223	haloalkane dehalogenase	haloalkane dehalogenase	KO:K01563	Bacteria	Proteobacteria	Pseudomonadota	Deltaproteobacteria	Desulfobacterales	Desulfobulbaceae	Desulfobulbus	Desulfobulbus mediterraneus		1	1751.03	Yes
Ga0272380_109474851	Ga0272380_10947485	haloalkane dehalogenase	haloalkane dehalogenase	KO:K01563	Bacteria	Proteobacteria	Pseudomonadota	Deltaproteobacteria	Desulfobacterales	Desulfobacteraceae	Desulfococcus	Desulfococcus multivorans		1	2936.99	Yes
Ga0272380_109512111	Ga0272380_10951211	haloacid dehalogenase-like hydrolase	haloacid dehalogenase	pfam12710	Bacteria	Proteobacteria	Pseudomonadota	Gammaproteobacteria	Pseudomonadales	Pseudomonadaceae	Pseudomonas	Pseudomonas alcaligenes		1	2681.03	Yes
Ga0272380_109517111	Ga0272380_10951711	2-haloacid dehalogenase/putative hydrolase of the HAD superfamily	haloacid dehalogenase	KO:K01560,KO:K07025	Bacteria	Firmicutes	Bacillota	Bacilli	Bacillales	Sporolactobacillaceae	Sporolactobacillus	Sporolactobacillus laevolacticus		1	2549.98	Yes
Ga0272380_109701021	Ga0272380_10970102	haloacetate dehalogenase	haloacetate dehalogenase	KO:K01561	Bacteria	Proteobacteria	Pseudomonadota	Epsilonproteobacteria	Campylobacterales	Campylobacteraceae	Sulfurospirillum	Sulfurospirillum sp.	Sulfurospirillum sp. JPD-1		3148.98	Yes
Ga0272380_109736551	Ga0272380_10973655	haloacid dehalogenase-like hydrolase	haloacid dehalogenase	pfam12710	Bacteria	Proteobacteria	Pseudomonadota	Gammaproteobacteria	Pseudomonadales	Pseudomonadaceae	Pseudomonas	Pseudomonas sp.	Pseudomonas sp. 11/12A		2947	Yes
Ga0272380_109922871	Ga0272380_10992287	haloacid dehalogenase-like hydrolase	haloacid dehalogenase	pfam12710	Bacteria	Proteobacteria	Pseudomonadota	Deltaproteobacteria	Desulfovibrionales	Desulfovibrionaceae	Desulfovibrio	Desulfovibrio sp.	Desulfovibrio sp. TomC		2526.98	Yes
Ga0272380_110002981	Ga0272380_11000298	haloalkane dehalogenase	haloalkane dehalogenase	KO:K01563	Bacteria	Nitrospinae	Nitrospinota	Nitrospinia	Nitrospinales	Nitrospinaceae	Nitrospina	Nitrospina gracilis		1	1411.02	Yes
Ga0272380_110035521	Ga0272380_11003552	haloalkane dehalogenase	haloalkane dehalogenase	KO:K01563	Bacteria	Proteobacteria	Pseudomonadota	Deltaproteobacteria	Desulfobacterales	Desulfobacteraceae	Desulfonema	Desulfonema limicola		1	2479.98	Yes
Ga0272380_110062381	Ga0272380_11006238	haloalkane dehalogenase	haloalkane dehalogenase	KO:K01563	Bacteria	Proteobacteria	Pseudomonadota	Oligoflexia	Bacteriovoracales	Bacteriovoracaceae	Bacteriovorax	Bacteriovorax sp.	Bacteriovorax sp. DB6_IX		3419	Yes
Ga0272380_110681361	Ga0272380_11068136	2-haloacid dehalogenase	haloacid dehalogenase	KO:K01560	Bacteria	Proteobacteria	Pseudomonadota	Gammaproteobacteria	Lysobacterales	Rhodanobacteraceae	Luteibacter	Luteibacter sp.	Luteibacter sp. 9145		2182.99	Yes
Ga0272380_111060761	Ga0272380_11106076	2-haloacid dehalogenase	haloacid dehalogenase	KO:K01560	Bacteria	Proteobacteria	Pseudomonadota	Alphaproteobacteria	Rhizobiales	Bradyrhizobiaceae	Afipia	Afipia massiliensis		1	2048.99	Yes
Ga0272380_111151511	Ga0272380_11115151	haloalkane dehalogenase	haloalkane dehalogenase	KO:K01563	Bacteria	Planctomycetes	Planctomycetota	Planctomycetia	Planctomycetales	Planctomycetaceae	Blastopirellula	Blastopirellula marina		1	1870.98	Yes
Ga0272380_111354501	Ga0272380_11135450	2-haloacid dehalogenase	haloacid dehalogenase	KO:K01560	Bacteria	Firmicutes	Bacillota	Erysipelotrichia	Erysipelotrichales	Erysipelotrichaceae	Erysipelotrichaceae bacterium	Erysipelotrichaceae bacterium I46		1	2752	Yes
Ga0272380_111436681	Ga0272380_11143668	haloacid dehalogenase-like hydrolase	haloacid dehalogenase	pfam12710	Bacteria	Proteobacteria	Pseudomonadota	Alphaproteobacteria	Hyphomicrobiales	Hyphomicrobiaceae	Aquabacter	Aquabacter spiritensis		1	1640.99	Yes
Ga0272380_111619651	Ga0272380_11161965	2-haloacid dehalogenase	haloacid dehalogenase	KO:K01560	Bacteria	Bacteroidetes	Bacteroidota	Bacteroidia	Bacteroidales	Porphyromonadaceae	Porphyromonadaceae bacterium	Porphyromonadaceae bacterium NLAE-zl-C104		1	2359.99	Yes
Ga0272380_111642611	Ga0272380_11164261	haloalkane dehalogenase	haloalkane dehalogenase	KO:K01563	Bacteria	Firmicutes	Bacillota	Clostridia	Clostridiales	Peptococcaceae	Desulfosporosinus	Desulfosporosinus youngiae		1	3534.99	Yes
Ga0272380_111801231	Ga0272380_11180123	2-haloacid dehalogenase	haloacid dehalogenase	KO:K01560	Bacteria	Proteobacteria	Pseudomonadota	Alphaproteobacteria	Rhodospirillales	Acetobacteraceae	Gluconobacter	Gluconobacter frateurii		1	4481.98	Yes
Ga0272380_111821911	Ga0272380_11182191	haloalkane dehalogenase	haloalkane dehalogenase	KO:K01563	Bacteria	Proteobacteria	Pseudomonadota	Deltaproteobacteria	Myxococcales	Nannocystaceae	Enhygromyxa	Enhygromyxa salina		1	1500.01	Yes
Ga0272380_111998331	Ga0272380_11199833	2-haloacid dehalogenase	haloacid dehalogenase	KO:K01560	Bacteria	Proteobacteria	Pseudomonadota	Gammaproteobacteria	Cellvibrionales	Cellvibrionaceae	Marinimicrobium	Marinimicrobium koreense		1	2875.99	Yes
Ga0272380_112011851	Ga0272380_11201185	haloalkane dehalogenase	haloalkane dehalogenase	KO:K01563	Bacteria	Planctomycetes	Planctomycetota	Planctomycetia	Planctomycetales	Planctomycetaceae	Gimesia	Gimesia maris		1	2892.98	Yes
Ga0272380_112161741	Ga0272380_11216174	haloacid dehalogenase-like hydrolase	haloacid dehalogenase	pfam12710	Bacteria	Firmicutes	Bacillota	Clostridia	Clostridiales	Syntrophomonadaceae	Syntrophomonas	Syntrophomonas wolfei		1	2041.98	Yes
Ga0272380_112368701	Ga0272380_11236870	haloacid dehalogenase-like hydrolase	haloacid dehalogenase	pfam12710	Bacteria	Proteobacteria	Pseudomonadota	Betaproteobacteria	Burkholderiales	Burkholderiaceae	Paraburkholderia	Paraburkholderia piptadeniae		1	2895.98	Yes
Ga0272380_112393391	Ga0272380_11239339	2-haloacid dehalogenase	haloacid dehalogenase	KO:K01560	Bacteria	Proteobacteria	Pseudomonadota	Gammaproteobacteria	Lysobacterales	Rhodanobacteraceae	Luteibacter	Luteibacter rhizovicinus		1	2286.99	Yes
Ga0272380_112395691	Ga0272380_11239569	haloacid dehalogenase-like hydrolase	haloacid dehalogenase	pfam12710	Archaea	Methanobacteriota	Euryarchaeota	Methanomicrobia	Methanosarcinales	Methanosaetaceae	Methanothrix	Methanothrix harundinacea		1	6433	Yes
Ga0272380_112615871	Ga0272380_11261587	haloalkane dehalogenase	haloalkane dehalogenase	KO:K01563	Bacteria	Proteobacteria	Pseudomonadota	Betaproteobacteria	Burkholderiales	Oxalobacteraceae	Collimonas	Collimonas fungivorans		1	5767	Yes
Ga0272380_112715021	Ga0272380_11271502	haloacetate dehalogenase	haloacetate dehalogenase	KO:K01561	Bacteria	Proteobacteria	Pseudomonadota	Deltaproteobacteria	Desulfobacterales	Desulfobacteraceae	Desulfosarcina	Desulfosarcina variabilis		1	3901.99	Yes
Ga0272380_112980451	Ga0272380_11298045	2-haloacid dehalogenase	haloacid dehalogenase	KO:K01560	Bacteria	Actinobacteria	Actinomycetota	Actinobacteria	Streptomycetales	Streptomycetaceae	Streptomyces	Streptomyces thermoautotrophicus		1	2092.02	Yes
Ga0272380_113071571	Ga0272380_11307157	haloacetate dehalogenase	haloacetate dehalogenase	KO:K01561	Bacteria	Proteobacteria	Pseudomonadota	Epsilonproteobacteria	Campylobacterales	Campylobacteraceae	Sulfurospirillum	Sulfurospirillum sp.	Sulfurospirillum sp. JPD-1		4324.02	Yes
Ga0272380_113302361	Ga0272380_11330236	haloalkane dehalogenase	haloalkane dehalogenase	KO:K01563	Bacteria	Firmicutes	Bacillota	Clostridia	Clostridiales	Peptococcaceae	Desulfosporosinus	Desulfosporosinus youngiae		1	3661.02	Yes
Ga0272380_113416951	Ga0272380_11341695	2-haloacid dehalogenase	haloacid dehalogenase	KO:K01560	Bacteria	Proteobacteria	Pseudomonadota	Alphaproteobacteria	Rhizobiales	Rhodobiaceae	Lutibaculum	Lutibaculum baratangense		1	1835.99	Yes
Ga0272380_113436541	Ga0272380_11343654	haloalkane dehalogenase	haloalkane dehalogenase	KO:K01563	Bacteria	Proteobacteria	Pseudomonadota	Betaproteobacteria	Burkholderiales	Oxalobacteraceae	Collimonas	Collimonas fungivorans		1	4785.99	Yes
Ga0272380_113553401	Ga0272380_11355340	haloalkane dehalogenase	haloalkane dehalogenase	KO:K01563	Bacteria	Proteobacteria	Pseudomonadota	Oligoflexia	Bacteriovoracales	Bacteriovoracaceae	Bacteriovorax	Bacteriovorax sp.	Bacteriovorax sp. BSW11_IV		2048.01	Yes
Ga0272380_113835321	Ga0272380_11383532	2-haloacid dehalogenase	haloacid dehalogenase	KO:K01560	Bacteria	Proteobacteria	Pseudomonadota	Gammaproteobacteria	Thiotrichales	Piscirickettsiaceae	Piscirickettsiaceae bacterium	Piscirickettsiaceae bacterium NZ-RLO1		1	2312	Yes
Ga0272380_113991681	Ga0272380_11399168	haloalkane dehalogenase	haloalkane dehalogenase	KO:K01563	Bacteria	Firmicutes	Bacillota	Clostridia	Clostridiales	Peptococcaceae	Desulfosporosinus	Desulfosporosinus youngiae		1	3289.99	Yes
Ga0272380_114092981	Ga0272380_11409298	2-haloacid dehalogenase	haloacid dehalogenase	KO:K01560	Bacteria	Firmicutes	Bacillota	Clostridia	Clostridiales	Ruminococcaceae	Ruminococcus	Ruminococcus sp.	Ruminococcus sp. 5_1_39BFAA		1875.01	Yes
Ga0272380_114144041	Ga0272380_11414404	2-haloacid dehalogenase/putative hydrolase of the HAD superfamily	haloacid dehalogenase	KO:K01560,KO:K07025	Bacteria	Fusobacteria	Fusobacteriota	Fusobacteriia	Fusobacteriales	Leptotrichiaceae	Leptotrichia	Leptotrichia sp.	Leptotrichia sp. oral taxon 215		1797	Yes
Ga0272380_114171351	Ga0272380_11417135	haloalkane dehalogenase/tRNA(adenine34) deaminase	haloalkane dehalogenase	KO:K01563,KO:K11991	Bacteria	Proteobacteria	Pseudomonadota	Alphaproteobacteria	Rhizobiales	Rhizobiaceae	Rhizobium			1	1346.02	Yes
Ga0272380_114306361	Ga0272380_11430636	2-haloacid dehalogenase	haloacid dehalogenase	KO:K01560	Bacteria	Actinobacteria	Actinomycetota	Actinomycetes	Propionibacteriales	Nocardioidaceae	Propionicimonas	Propionicimonas paludicola		1	1626.99	Yes
Ga0272380_114323861	Ga0272380_11432386	haloacetate dehalogenase	haloacetate dehalogenase	KO:K01561	Bacteria	Proteobacteria	Pseudomonadota	Deltaproteobacteria	Desulfobacterales	Desulfobacteraceae	Desulfatitalea	Desulfatitalea tepidiphila		1	3494.99	Yes
Ga0272380_114454731	Ga0272380_11445473	haloalkane dehalogenase	haloalkane dehalogenase	KO:K01563	Bacteria	Proteobacteria	Pseudomonadota	Gammaproteobacteria	Methylococcales	Methylococcaceae	Methylobacter	Methylobacter tundripaludum		1	1644	Yes
Ga0272380_114519171	Ga0272380_11451917	haloalkane dehalogenase	haloalkane dehalogenase	KO:K01563	Bacteria	Planctomycetes	Planctomycetota	Planctomycetia	Planctomycetales	Planctomycetaceae	Gimesia	Gimesia maris		1	2584	Yes
Ga0272380_114691351	Ga0272380_11469135	haloalkane dehalogenase	haloalkane dehalogenase	KO:K01563	Bacteria	Firmicutes	Bacillota	Clostridia	Clostridiales	Peptococcaceae	Desulfosporosinus	Desulfosporosinus youngiae		1	4998	Yes
Ga0272380_114692371	Ga0272380_11469237	haloalkane dehalogenase	haloalkane dehalogenase	KO:K01563	Bacteria	Firmicutes	Bacillota	Clostridia	Clostridiales	Peptococcaceae	Desulfosporosinus	Desulfosporosinus youngiae		1	2906.01	Yes
Ga0272380_114879961	Ga0272380_11487996	haloacid dehalogenase-like hydrolase	haloacid dehalogenase	pfam12710	Bacteria	Proteobacteria	Pseudomonadota	Alphaproteobacteria	Rhizobiales	Phyllobacteriaceae	Mesorhizobium	Mesorhizobium sp.	Mesorhizobium sp. L48C026A00		2977.98	Yes
Ga0272380_115043401	Ga0272380_11504340	2-haloacid dehalogenase	haloacid dehalogenase	KO:K01560	Bacteria	Firmicutes	Bacillota	Negativicutes	Selenomonadales	Sporomusaceae	Anaerosporomusa	Anaerosporomusa subterranea		1	3255.99	Yes
Ga0272380_115302931	Ga0272380_11530293	haloalkane dehalogenase	haloalkane dehalogenase	KO:K01563	Bacteria	Proteobacteria	Pseudomonadota	Deltaproteobacteria	Desulfuromonadales	Geobacteraceae	Geobacter	Geobacter uraniireducens		1	1799.99	Yes
Ga0272380_115463591	Ga0272380_11546359	2-haloacid dehalogenase	haloacid dehalogenase	KO:K01560	Bacteria	Proteobacteria	Pseudomonadota	Deltaproteobacteria	Desulfuromonadales	Desulfuromonadaceae	Desulfuromonas	Desulfuromonas sp.	Desulfuromonas sp. DDH964		1897.99	Yes
Ga0272380_115473901	Ga0272380_11547390	haloacid dehalogenase-like hydrolase	haloacid dehalogenase	pfam12710	Bacteria	Proteobacteria	Pseudomonadota	Alphaproteobacteria	Rhizobiales	Phyllobacteriaceae	Mesorhizobium	Mesorhizobium sp.	Mesorhizobium sp. L48C026A00		1799.98	Yes
Ga0272380_115545481	Ga0272380_11554548	2-haloacid dehalogenase	haloacid dehalogenase	KO:K01560	Bacteria	Proteobacteria	Pseudomonadota	Betaproteobacteria	Rhodocyclales	Azonexaceae	Azonexus	Azonexus fungiphilus		1	1990.99	Yes
Ga0272380_115737001	Ga0272380_11573700	haloalkane dehalogenase	haloalkane dehalogenase	KO:K01563	Bacteria	Proteobacteria	Pseudomonadota	Deltaproteobacteria	Desulfobacterales	Desulfobulbaceae	Desulfobulbus	Desulfobulbus propionicus		1	2399.01	Yes
Ga0272380_115783311	Ga0272380_11578331	haloalkane dehalogenase	haloalkane dehalogenase	KO:K01563	Bacteria	Proteobacteria	Pseudomonadota	Deltaproteobacteria	Desulfobacterales	Desulfobulbaceae	Desulfobulbus	Desulfobulbus mediterraneus		1	2100.02	Yes
Ga0272380_115783561	Ga0272380_11578356	haloacetate dehalogenase	haloacetate dehalogenase	KO:K01561	Bacteria	Firmicutes	Bacillota	Negativicutes	Selenomonadales	Sporomusaceae	Anaerospora	Anaerospora hongkongensis		1	1745	Yes
Ga0272380_115846341	Ga0272380_11584634	haloalkane dehalogenase	haloalkane dehalogenase	KO:K01563	Bacteria	Proteobacteria	Pseudomonadota	Deltaproteobacteria	Desulfobacterales	Desulfobulbaceae	Desulfobulbus	Desulfobulbus propionicus		1	900.012	Yes
Ga0272380_115911291	Ga0272380_11591129	haloacid dehalogenase-like hydrolase	haloacid dehalogenase	pfam12710	Bacteria	Proteobacteria	Pseudomonadota	Deltaproteobacteria	Desulfovibrionales	Desulfovibrionaceae	Desulfovibrio	Desulfovibrio desulfuricans		1	3026.01	Yes
Ga0272380_116281241	Ga0272380_11628124	2-haloacid dehalogenase	haloacid dehalogenase	KO:K01560	Bacteria	Elusimicrobia	Elusimicrobiota	Elusimicrobia	Elusimicrobiales	Elusimicrobiaceae	Elusimicrobium	Elusimicrobium sp.	Elusimicrobium sp. An273		1285.01	Yes
Ga0272380_116783891	Ga0272380_11678389	haloalkane dehalogenase	haloalkane dehalogenase	KO:K01563	Bacteria	Lentisphaerae	Lentisphaerota	Lentisphaeria	Lentisphaerales	Lentisphaeraceae	Lentisphaera	Lentisphaera araneosa		1	2225.01	Yes
Ga0272380_116872791	Ga0272380_11687279	haloacetate dehalogenase	haloacetate dehalogenase	KO:K01561	Bacteria	Proteobacteria	Pseudomonadota	Alphaproteobacteria	Rhizobiales	Xanthobacteraceae	Xanthobacter	Xanthobacter sp.	Xanthobacter sp. 91		1422.01	Yes
Ga0272380_117105581	Ga0272380_11710558	haloalkane dehalogenase	haloalkane dehalogenase	KO:K01563	Bacteria	Proteobacteria	Pseudomonadota	Deltaproteobacteria	Desulfobacterales	Desulfobulbaceae	Desulfobulbus	Desulfobulbus propionicus		1	2366.99	Yes
Ga0272380_117177741	Ga0272380_11717774	haloalkane dehalogenase	haloalkane dehalogenase	KO:K01563	Bacteria	Lentisphaerae	Lentisphaerota	Lentisphaeria	Victivallales	Victivallaceae	Victivallis	Victivallis vadensis		1	1900.99	Yes
Ga0272380_117312001	Ga0272380_11731200	haloalkane dehalogenase	haloalkane dehalogenase	KO:K01563	Bacteria	Proteobacteria	Pseudomonadota	Gammaproteobacteria	Alteromonadales	Shewanellaceae	Shewanella	Shewanella waksmanii		1	1274.02	Yes
Ga0272380_117531781	Ga0272380_11753178	haloalkane dehalogenase	haloalkane dehalogenase	KO:K01563	Bacteria	Chloroflexi	Chloroflexota	Chloroflexia	Chloroflexales	Chloroflexaceae	Chloroflexus	Chloroflexus islandicus		1	2243.99	Yes
Ga0272380_117634551	Ga0272380_11763455	haloalkane dehalogenase	haloalkane dehalogenase	KO:K01563	Bacteria	Proteobacteria	Pseudomonadota	Deltaproteobacteria	Desulfuromonadales	Geobacteraceae	Geobacter			1	1763.99	Yes
Ga0272380_117868121	Ga0272380_11786812	2-haloacid dehalogenase/putative hydrolase of the HAD superfamily	haloacid dehalogenase	KO:K01560,KO:K07025	Bacteria	Proteobacteria	Pseudomonadota	Alphaproteobacteria	Rhizobiales	Bradyrhizobiaceae	Bosea	Bosea thiooxidans		1	1484.01	Yes
Ga0272380_118069921	Ga0272380_11806992	haloalkane dehalogenase	haloalkane dehalogenase	KO:K01563	Bacteria	Proteobacteria	Pseudomonadota	Gammaproteobacteria	Legionellales	Coxiellaceae	Aquicella	Aquicella lusitana		1	1050.01	Yes
Ga0272380_118092711	Ga0272380_11809271	haloacid dehalogenase-like hydrolase	haloacid dehalogenase	pfam12710	Bacteria	Proteobacteria	Pseudomonadota	Alphaproteobacteria	Rhizobiales	Bradyrhizobiaceae	Bradyrhizobium	Bradyrhizobium sp.	Bradyrhizobium sp. LTSP857		1587	Yes
Ga0272380_118125081	Ga0272380_11812508	2-haloacid dehalogenase	haloacid dehalogenase	KO:K01560	Bacteria	Bacteroidetes	Bacteroidota	Sphingobacteriia	Sphingobacteriales	Sphingobacteriaceae	Mucilaginibacter	Mucilaginibacter gracilis		1	2012.01	Yes
Ga0272380_118126061	Ga0272380_11812606	2-haloacid dehalogenase	haloacid dehalogenase	KO:K01560	Bacteria	Firmicutes	Bacillota	Clostridia	Clostridiales	Ruminococcaceae	Anaeromassilibacillus	Anaeromassilibacillus sp.	Anaeromassilibacillus sp. An250		1742.01	Yes
Ga0272380_118231871	Ga0272380_11823187	haloalkane dehalogenase	haloalkane dehalogenase	KO:K01563	Bacteria	Planctomycetes	Planctomycetota	Planctomycetia	Planctomycetales	Planctomycetaceae	Blastopirellula	Blastopirellula marina		1	900.007	Yes
Ga0272380_118233981	Ga0272380_11823398	haloalkane dehalogenase	haloalkane dehalogenase	KO:K01563	Bacteria	Proteobacteria	Pseudomonadota	Deltaproteobacteria	Desulfuromonadales	Geobacteraceae	Geobacter	Geobacter bemidjiensis		1	1002	Yes
Ga0272380_118238141	Ga0272380_11823814	haloalkane dehalogenase	haloalkane dehalogenase	KO:K01563	Bacteria	Nitrospinae	Nitrospinota	Nitrospinia	Nitrospinales	Nitrospinaceae	Nitrospina	Nitrospina gracilis		1	1405	Yes
Ga0272380_118559821	Ga0272380_11855982	2-haloacid dehalogenase	haloacid dehalogenase	KO:K01560	Bacteria	Chloroflexi	Chloroflexota	Anaerolineae	Anaerolineales	Anaerolineaceae	Pelolinea	Pelolinea submarina		1	1178.98	Yes
Ga0272380_118579721	Ga0272380_11857972	haloacid dehalogenase-like hydrolase	haloacid dehalogenase	pfam12710	Bacteria	Proteobacteria	Pseudomonadota	Deltaproteobacteria	Syntrophobacterales	Syntrophaceae	Desulfomonile	Desulfomonile tiedjei		1	847.008	Yes
Ga0272380_119060151	Ga0272380_11906015	haloalkane dehalogenase	haloalkane dehalogenase	KO:K01563	Bacteria	Proteobacteria	Pseudomonadota	Gammaproteobacteria	Legionellales	Coxiellaceae	Aquicella	Aquicella lusitana		1	1752	Yes
Ga0272380_119071941	Ga0272380_11907194	haloalkane dehalogenase	haloalkane dehalogenase	KO:K01563	Bacteria	Nitrospinae	Nitrospinota	Nitrospinia	Nitrospinales	Nitrospinaceae	Nitrospina	Nitrospina gracilis		1	1610.01	Yes
Ga0272380_119369201	Ga0272380_11936920	2-haloacid dehalogenase	haloacid dehalogenase	KO:K01560	Bacteria	Firmicutes	Bacillota	Clostridia	Eubacteriales	Clostridiaceae	Clostridium	Clostridium akagii		1	1191	Yes
Ga0272380_119880741	Ga0272380_11988074	haloalkane dehalogenase	haloalkane dehalogenase	KO:K01563	Bacteria	Proteobacteria	Pseudomonadota	Deltaproteobacteria	Desulfuromonadales	Geobacteraceae	Trichlorobacter	Trichlorobacter lovleyi		1	6723.99	Yes
Ga0272380_119948501	Ga0272380_11994850	haloalkane dehalogenase	haloalkane dehalogenase	KO:K01563	Bacteria	Proteobacteria	Pseudomonadota	Deltaproteobacteria	Desulfobacterales	Desulfobulbaceae	Desulfobulbus	Desulfobulbus propionicus		1	800.995	Yes
Ga0272380_120390931	Ga0272380_12039093	2-haloacid dehalogenase	haloacid dehalogenase	KO:K01560	Bacteria	Firmicutes	Bacillota	Negativicutes	Selenomonadales	Sporomusaceae	Anaerosporomusa	Anaerosporomusa subterranea		1	4062.02	Yes
Ga0272380_120449741	Ga0272380_12044974	haloacetate dehalogenase	haloacetate dehalogenase	KO:K01561	Bacteria	Proteobacteria	Pseudomonadota	Deltaproteobacteria	Desulfobacterales	Desulfobacteraceae	Desulfatitalea	Desulfatitalea tepidiphila		1	1468.99	Yes
Ga0272380_120480591	Ga0272380_12048059	haloalkane dehalogenase	haloalkane dehalogenase	KO:K01563	Bacteria	Spirochaetes	Spirochaetota	Spirochaetia	Spirochaetales	Spirochaetaceae	Alkalispirochaeta	Alkalispirochaeta odontotermitis		1	1333.01	Yes
Ga0272380_120628891	Ga0272380_12062889	haloacetate dehalogenase	haloacetate dehalogenase	KO:K01561	Bacteria	Proteobacteria	Pseudomonadota	Deltaproteobacteria	Desulfobacterales	Desulfobacteraceae	Desulfatitalea	Desulfatitalea tepidiphila		1	1271.01	Yes
Ga0272380_120644581	Ga0272380_12064458	2-haloacid dehalogenase	haloacid dehalogenase	KO:K01560	Bacteria	Firmicutes	Bacillota	Clostridia	Eubacteriales	Clostridiaceae	Clostridium	Clostridium tyrobutyricum		1	1856.01	Yes
Ga0272380_120707441	Ga0272380_12070744	2-haloacid dehalogenase	haloacid dehalogenase	KO:K01560	Bacteria	Firmicutes	Bacillota	Clostridia	Clostridiales	Peptococcaceae	Desulfosporosinus	Desulfosporosinus youngiae		1	1119.01	Yes
Ga0272380_120808141	Ga0272380_12080814	haloalkane dehalogenase	haloalkane dehalogenase	KO:K01563	Bacteria	Firmicutes	Bacillota	Bacilli	Bacillales	Bacillaceae	Bacillus	Bacillus pseudomycoides		1	1236	Yes
Ga0272380_120847051	Ga0272380_12084705	2-haloacid dehalogenase	haloacid dehalogenase	KO:K01560	Bacteria	Proteobacteria	Pseudomonadota	Alphaproteobacteria	Rhodobacterales	Rhodobacteraceae	Paracoccus	Paracoccus zhejiangensis		1	1299.01	Yes
Ga0272380_120953111	Ga0272380_12095311	haloalkane dehalogenase	haloalkane dehalogenase	KO:K01563	Bacteria	Planctomycetes	Planctomycetota	Planctomycetia	Planctomycetales	Planctomycetaceae	Fuerstia	Fuerstia marisgermanicae		1	2561.01	Yes
Ga0272380_121291081	Ga0272380_12129108	haloalkane dehalogenase	haloalkane dehalogenase	KO:K01563	Bacteria	Firmicutes	Bacillota	Clostridia	Clostridiales	Peptococcaceae	Desulfosporosinus	Desulfosporosinus youngiae		1	2188.99	Yes
Ga0272380_121323291	Ga0272380_12132329	haloacid dehalogenase-like hydrolase	haloacid dehalogenase	pfam12710	Bacteria	Firmicutes	Bacillota	Clostridia	Clostridiales	Syntrophomonadaceae	Syntrophomonas	Syntrophomonas wolfei		1	1050	Yes
Ga0272380_121360151	Ga0272380_12136015	haloalkane dehalogenase	haloalkane dehalogenase	KO:K01563	Bacteria	Nitrospinae	Nitrospinota	Nitrospinia	Nitrospinales	Nitrospinaceae	Nitrospina	Nitrospina gracilis		1	600.012	Yes
Ga0272380_121398671	Ga0272380_12139867	2-haloacid dehalogenase	haloacid dehalogenase	KO:K01560	Bacteria	Firmicutes	Bacillota	Negativicutes	Selenomonadales	Sporomusaceae	Anaerosporomusa	Anaerosporomusa subterranea		1	1627.99	Yes
Ga0272380_121484401	Ga0272380_12148440	haloacetate dehalogenase	haloacetate dehalogenase	KO:K01561	Bacteria	Proteobacteria	Pseudomonadota	Alphaproteobacteria	Rhizobiales	Bradyrhizobiaceae	Bradyrhizobium	Bradyrhizobium sp.	Bradyrhizobium sp. CCBAU 15544		1500	Yes
Ga0272380_121552831	Ga0272380_12155283	haloacetate dehalogenase	haloacetate dehalogenase	KO:K01561	Bacteria	Proteobacteria	Pseudomonadota	Alphaproteobacteria	Rhizobiales	Bradyrhizobiaceae	Bradyrhizobium	Bradyrhizobium sp.	Bradyrhizobium sp. CCBAU 43298		1868	Yes
Ga0272380_121810851	Ga0272380_12181085	haloacid dehalogenase-like hydrolase	haloacid dehalogenase	pfam12710	Archaea	Methanobacteriota	Euryarchaeota	Methanomicrobia	Methanosarcinales	Methanosaetaceae	Methanothrix	Methanothrix harundinacea		1	1950	Yes
Ga0272380_121856171	Ga0272380_12185617	2-haloacid dehalogenase	haloacid dehalogenase	KO:K01560	Bacteria	Firmicutes	Bacillota	Clostridia	Clostridiales	Peptococcaceae	Desulfosporosinus	Desulfosporosinus sp.	Desulfosporosinus sp. OT		2190.02	Yes
Ga0272380_122001251	Ga0272380_12200125	haloacid dehalogenase-like hydrolase	haloacid dehalogenase	pfam13419												No
Ga0272380_122021391	Ga0272380_12202139	2-haloacid dehalogenase	haloacid dehalogenase	KO:K01560	Bacteria	Actinobacteria	Actinomycetota	Actinomycetes	Mycobacteriales	Nocardiaceae	Rhodococcus	Rhodococcus qingshengii		1	1203.01	Yes
Ga0272380_122715501	Ga0272380_12271550	2-haloacid dehalogenase	haloacid dehalogenase	KO:K01560	Bacteria	Chloroflexi	Chloroflexota	Anaerolineae	Anaerolineales	Anaerolineaceae	Thermanaerothrix	Thermanaerothrix daxensis		1	1302	Yes
Ga0272380_122761931	Ga0272380_12276193	2-haloacid dehalogenase	haloacid dehalogenase	KO:K01560	Bacteria	Proteobacteria	Pseudomonadota	Gammaproteobacteria	Lysobacterales	Rhodanobacteraceae	Luteibacter	Luteibacter yeojuensis		1	1704.99	Yes
Ga0272380_122908501	Ga0272380_12290850	haloalkane dehalogenase	haloalkane dehalogenase	KO:K01563	Bacteria	Proteobacteria	Pseudomonadota	Alphaproteobacteria	Rhodobacterales	Rhodobacteraceae	Pseudovibrio	Pseudovibrio sp.	Pseudovibrio sp. Ad13		899.99	Yes
Ga0272380_123020511	Ga0272380_12302051	2-haloacid dehalogenase	haloacid dehalogenase	KO:K01560	Bacteria	Proteobacteria	Pseudomonadota	Alphaproteobacteria	Rhodospirillales	Rhodospirillaceae	Azospirillum	Azospirillum sp.	Azospirillum sp. B506		1624	Yes
Ga0272380_123297811	Ga0272380_12329781	haloacid dehalogenase-like hydrolase	haloacid dehalogenase	pfam12710	Bacteria	Actinobacteria	Actinomycetota	Coriobacteriia	Eggerthellales	Eggerthellaceae	Eggerthella	Eggerthella lenta		1	1294.99	Yes
Ga0272380_123610561	Ga0272380_12361056	2-haloacid dehalogenase	haloacid dehalogenase	KO:K01560	Bacteria	Firmicutes	Bacillota	Clostridia	Clostridiales	Peptococcaceae	Desulfosporosinus	Desulfosporosinus sp.	Desulfosporosinus sp. HMP52		1200	Yes
Ga0272380_123988751	Ga0272380_12398875	haloalkane dehalogenase	haloalkane dehalogenase	KO:K01563	Bacteria	Proteobacteria	Pseudomonadota	Gammaproteobacteria	Alteromonadales	Shewanellaceae	Shewanella	Shewanella waksmanii		1	1348.01	Yes
Ga0272380_123991031	Ga0272380_12399103	haloacid dehalogenase-like hydrolase	haloacid dehalogenase	pfam13419	Bacteria	Verrucomicrobia	Verrucomicrobiota	Methylacidiphilae	Methylacidiphilales	Methylacidiphilaceae	Methylacidiphilum	Methylacidiphilum kamchatkense		1	1405	Yes
Ga0272380_124009961	Ga0272380_12400996	haloalkane dehalogenase	haloalkane dehalogenase	KO:K01563	Bacteria	Proteobacteria	Pseudomonadota	Deltaproteobacteria	Desulfobacterales	Desulfobulbaceae	Desulfobulbus	Desulfobulbus propionicus		1	1417	Yes
Ga0272380_124404481	Ga0272380_12440448	haloalkane dehalogenase	haloalkane dehalogenase	KO:K01563	Bacteria	Proteobacteria	Pseudomonadota	Betaproteobacteria	Burkholderiales	Burkholderiaceae	Paraburkholderia	Paraburkholderia ribeironis		1	1768.01	Yes
Ga0272380_124421001	Ga0272380_12442100	2-haloacid dehalogenase	haloacid dehalogenase	KO:K01560	Bacteria	Firmicutes	Bacillota	Clostridia	Clostridiales	Peptococcaceae	Desulfosporosinus	Desulfosporosinus hippei		1	1407.01	Yes
Ga0272380_124560091	Ga0272380_12456009	haloacid dehalogenase-like hydrolase	haloacid dehalogenase	pfam12710	Bacteria	Proteobacteria	Pseudomonadota	Gammaproteobacteria	Pseudomonadales	Pseudomonadaceae	Pseudomonas	Pseudomonas pohangensis		1	1194.01	Yes
Ga0272380_124679241	Ga0272380_12467924	haloalkane dehalogenase	haloalkane dehalogenase	KO:K01563	Bacteria	Firmicutes	Bacillota	Clostridia	Clostridiales	Peptococcaceae	Desulfosporosinus	Desulfosporosinus youngiae		1	3148	Yes
Ga0272380_124695701	Ga0272380_12469570	haloacid dehalogenase-like hydrolase	haloacid dehalogenase	pfam12710	Bacteria	Proteobacteria	Pseudomonadota	Gammaproteobacteria	Lysobacterales	Lysobacteraceae	Stenotrophomonas	Stenotrophomonas maltophilia		1	2703.99	Yes
Ga0272380_125045661	Ga0272380_12504566	haloalkane dehalogenase	haloalkane dehalogenase	KO:K01563	Bacteria	Proteobacteria	Pseudomonadota	Deltaproteobacteria	Desulfuromonadales	Geobacteraceae	Geobacter	Geobacter sp.	Geobacter sp. DSM 9736		3798.99	Yes
Ga0272380_125721531	Ga0272380_12572153	2-haloacid dehalogenase	haloacid dehalogenase	KO:K01560	Bacteria	Firmicutes	Bacillota	Clostridia	Clostridiales	Ruminococcaceae	Anaerotruncus	Anaerotruncus sp.	Anaerotruncus sp. G3(2012)		677.986	Yes
Ga0272380_1000005793	Ga0272380_10000057	haloacetate dehalogenase	haloacetate dehalogenase	KO:K01561	Bacteria	Proteobacteria	Pseudomonadota	Betaproteobacteria	Burkholderiales	Burkholderiaceae	Paraburkholderia			0.97	3.38615e+08	Yes
Ga0272380_1000016693	Ga0272380_10000166	2-haloacid dehalogenase	haloacid dehalogenase	KO:K01560	Bacteria	Proteobacteria	Pseudomonadota	Betaproteobacteria	Burkholderiales	Burkholderiaceae	Paraburkholderia	Paraburkholderia insulsa		0.54	2.25143e+08	Yes
Ga0272380_1000029048	Ga0272380_10000290	haloalkane dehalogenase	haloalkane dehalogenase	KO:K01563	Bacteria	Proteobacteria	Pseudomonadota	Deltaproteobacteria	Desulfuromonadales	Geobacteraceae	Trichlorobacter	Trichlorobacter thiogenes		0.58	1.17795e+08	Yes
Ga0272380_1000100263	Ga0272380_10001002	haloalkane dehalogenase	haloalkane dehalogenase	KO:K01563	Bacteria	Proteobacteria	Pseudomonadota	Deltaproteobacteria	Desulfobacterales	Desulfobulbaceae	Desulfobulbus	Desulfobulbus elongatus		0.88	8.15135e+06	Yes
Ga0272380_1000200932	Ga0272380_10002009	haloalkane dehalogenase	haloalkane dehalogenase	KO:K01563	Bacteria	Proteobacteria	Pseudomonadota	Deltaproteobacteria	Desulfuromonadales	Geobacteraceae	Trichlorobacter	Trichlorobacter lovleyi		0.97	7.42526e+06	Yes
Ga0272380_1000225414	Ga0272380_10002254	haloalkane dehalogenase	haloalkane dehalogenase	KO:K01563	Bacteria	Proteobacteria	Pseudomonadota	Deltaproteobacteria	Desulfobacterales	Desulfobulbaceae	Desulfobulbus	Desulfobulbus propionicus		0.68	2.42311e+07	Yes
Ga0272380_1000327415	Ga0272380_10003274	haloacetate dehalogenase	haloacetate dehalogenase	KO:K01561	Bacteria	Proteobacteria	Pseudomonadota	Betaproteobacteria	Burkholderiales	Comamonadaceae	Polaromonas			0.53	767060	Yes
Ga0272380_1000912212	Ga0272380_10009122	2-haloacid dehalogenase	haloacid dehalogenase	KO:K01560	Bacteria	Proteobacteria	Pseudomonadota	Betaproteobacteria	Rhodocyclales	Azonexaceae	Dechloromonas			0.81	361530	Yes
Ga0272380_10000006469	Ga0272380_10000006	2-haloacid dehalogenase	haloacid dehalogenase	KO:K01560	Bacteria	Proteobacteria	Pseudomonadota	Betaproteobacteria	Burkholderiales	Burkholderiaceae	Paraburkholderia	Paraburkholderia insulsa		0.66	1.03398e+09	Yes
Ga0272380_10000046194	Ga0272380_10000046	haloacetate dehalogenase	haloacetate dehalogenase	KO:K01561	Bacteria	Proteobacteria	Pseudomonadota	Epsilonproteobacteria	Campylobacterales	Campylobacteraceae	Sulfurospirillum	Sulfurospirillum cavolei		0.92	2.17934e+08	Yes
Ga0272380_10000062141	Ga0272380_10000062	2-haloacid dehalogenase	haloacid dehalogenase	KO:K01560	Bacteria	Proteobacteria	Pseudomonadota	Betaproteobacteria	Burkholderiales	Burkholderiaceae	Paraburkholderia	Paraburkholderia insulsa		0.71	3.73805e+08	Yes
Ga0272380_10000083229	Ga0272380_10000083	haloacetate dehalogenase	haloacetate dehalogenase	KO:K01561	Bacteria	Proteobacteria	Pseudomonadota	Betaproteobacteria	Burkholderiales	Burkholderiaceae	Paraburkholderia	Paraburkholderia insulsa		0.7	3.23941e+08	Yes

## Sheet: S4.9 NRAP hdh by genus
Genus	haloacetate dehalogenase	haloacid dehalogenase	haloalkane dehalogenase	Total hdh per genus
Afipia	0	1	0	1
Alkalispirochaeta	0	0	1	1
Anaeromassilibacillus	0	1	0	1
Anaerospora	2	0	0	2
Anaerosporomusa	0	4	0	4
Anaerotruncus	0	1	0	1
Aquabacter	0	1	0	1
Aquicella	0	0	4	4
Azonexus	0	1	0	1
Azospira	0	2	0	2
Azospirillum	0	1	0	1
Bacillus	0	0	1	1
Bacteriovorax	0	0	2	2
Bacteroides	0	1	0	1
Blastopirellula	0	0	3	3
Bosea	0	1	0	1
Bradyrhizobium	2	3	0	5
Chloroflexus	0	0	1	1
Cloacibacillus	0	1	0	1
Clostridium	0	5	0	5
Collimonas	0	0	2	2
Coxiella	0	0	2	2
Cytophaga	0	1	0	1
Dechloromonas	0	1	0	1
Desulfatibacillum	0	0	1	1
Desulfatitalea	3	0	0	3
Desulfobulbus	0	0	21	21
Desulfococcus	0	0	1	1
Desulfomonile	0	1	0	1
Desulfonema	0	0	1	1
Desulfopila	0	0	1	1
Desulfosarcina	1	0	0	1
Desulfosporosinus	0	5	11	16
Desulfovibrio	0	2	0	2
Desulfuromonas	0	1	2	3
Eggerthella	0	1	0	1
Elusimicrobium	0	1	0	1
Enhygromyxa	0	0	1	1
Fuerstia	0	0	1	1
Geobacter	0	1	12	13
Gimesia	0	0	3	3
Gluconobacter	0	1	0	1
Labilibacter	0	1	0	1
Lentisphaera	0	0	2	2
Leptotrichia	0	1	0	1
Luteibacter	0	3	0	3
Lutibaculum	0	1	0	1
Marinimicrobium	0	1	0	1
Mesorhizobium	0	2	0	2
Methanothrix	0	4	0	4
Methylacidiphilum	0	1	0	1
Methylobacter	0	0	2	2
Methylocystis	1	1	0	2
Methylomagnum	0	1	0	1
Methylovulum	0	1	0	1
Mucilaginibacter	0	1	0	1
Nitrospina	0	0	7	7
Paenibacillus	0	1	0	1
Paraburkholderia	2	5	1	8
Paracoccus	0	1	0	1
Pelolinea	0	2	0	2
Polaromonas	2	0	0	2
Propionicimonas	0	1	0	1
Prosthecochloris	0	1	0	1
Proteiniphilum	0	2	0	2
Pseudomonas	0	3	0	3
Pseudovibrio	0	0	1	1
Rhizobium	0	0	1	1
Rhodococcus	0	1	1	2
Rhodoferax	2	0	0	2
Ruminococcus	0	1	0	1
Shewanella	0	0	2	2
Sporolactobacillus	0	1	0	1
Stenotrophomonas	0	1	1	2
Streptomyces	0	1	0	1
Sulfurospirillum	6	0	0	6
Syntrophomonas	0	2	0	2
Thermanaerothrix	0	2	0	2
Trichlorobacter	0	0	9	9
Victivallis	0	0	1	1
Xanthobacter	1	0	0	1
Zoogloea	0	2	0	2
Total	22	83	99	204
%	0.107843	0.406863	0.485294	1

[truncated: 1 more sheets: S4.10 Cl Dismutase]
